# Supplementary material for: Dynamic changes in fecal bacterial microbiota of dairy cattle across the production line
Source: BMC Microbiol. 2022 May 14;22:132. doi: 10.1186/s12866-022-02549-3 (PMC9107139; doi:10.1186/s12866-022-02549-3)
Supplement: Supplementary file 2 — Additional file 2: Supplementary file 1. Normalized OTU table. The table includes the information of OTU ID, abundance, and taxonomic assignment for each OTU. [file 12866_2022_2549_MOESM2_ESM.xlsx]

## Sheet: New_Additional file 2_Supplemen
Supplementry file 1: Normalized OTU abundances for each sample
# Column name is a combination of management unit ID and sample ID (e.g. Unit 3.4 refers to the 4th sample in management unit 4 )
OTU_ID	Unit1.1	Unit1.2	Unit1.3	Unit1.4	Unit1.5	Unit1.6	Unit1.7	Unit1.8	Unit1.9	Unit2.1	Unit2.2	Unit2.3	Unit2.4	Unit2.5	Unit2.6	Unit3.1	Unit3.2	Unit3.3	Unit3.4	Unit3.5	Unit3.6	Unit3.7	Unit3.8	Unit4.1	Unit4.2	Unit4.3	Unit4.4	Unit4.5	Unit4.6	Unit4.7	Unit4.8	Unit5.1	Unit5.2	Unit5.3	Unit5.4	Unit5.5	Unit5.6	Unit5.7	Unit5.8	Unit6.1	Unit6.2	Unit6.3	Unit6.4	Unit6.5	Unit6.6	Unit6.7	Unit6.8	Unit7.1	Unit7.2
OTU_1	12	7	6	8	69	10	16	9	14	109	27	13	55	127	126	70	138	14	69	68	69	33	549	93	131	68	82	36	168	49	652	216	188	34	53	13	1564	11	12	26	521	536	16	44	30	15	18	29	1520
OTU_2	1	5	0	5	9	2	1	13	2	43	258	1	201	131	189	272	196	204	310	306	351	371	114	343	339	277	323	231	294	312	186	123	354	147	284	329	13	412	324	143	87	228	177	248	467	567	501	341	93
OTU_3	0	0	0	0	42	13	6	0	1	3	0	0	0	1	3	4	7	0	4	2	5	2	422	9	10	8	11	2	1	1	30	33	0	1	0	4	341	0	0	0	3	3	1	0	4	1	7	9	1058
OTU_4	0	0	0	0	31	7	3	1	1	97	6	0	103	69	62	21	36	51	32	20	29	7	258	35	56	28	32	17	49	6	308	117	119	8	49	5	713	4	4	69	246	381	58	28	11	7	10	5	516
OTU_5	0	1	0	0	206	1	0	0	0	1	9	2649	3	1	1	0	1	0	0	0	1	0	2	3	1	0	25	0	0	0	0	7	0	0	4	0	5	0	0	0	0	0	0	6	7	20	19	1	281
OTU_6	2	1	1	3	857	11	14	22	1	10	46	0	1	325	49	40	82	15	59	79	109	20	23	103	232	75	192	76	173	17	418	128	204	10	9	16	3	40	138	495	232	67	18	8	132	28	64	149	14
OTU_7	0	1	0	1	182	0	0	0	3	21	57	0	63	157	104	76	110	319	115	68	254	50	0	167	195	156	186	143	87	145	19	131	64	144	185	182	5	211	256	207	25	10	307	355	244	178	205	196	10
OTU_8	1	16	0	5	0	10	10	12	8	0	9	51	25	0	0	0	0	0	0	1	0	0	3	0	0	0	0	0	0	1	0	0	48	1	0	0	0	3	6	15	28	3427	0	0	0	0	0	0	0
OTU_9	2	1	1	0	286	1	0	593	1	1413	637	0	88	148	682	61	68	267	19	18	29	27	0	25	58	35	112	26	29	52	64	173	159	31	96	61	1	116	100	378	163	2	176	45	101	84	39	124	2
OTU_10	2	0	25	3	379	262	15	246	3	6	103	0	52	41	128	85	19	32	61	66	9	6	3	46	12	59	87	64	101	27	5	72	90	131	101	62	0	258	145	104	17	2	120	63	112	191	193	133	1
OTU_11	76	28	67	36	8	12	32	6	41	16	142	194	96	169	259	10	18	114	19	30	25	24	48	35	41	16	21	25	6	39	47	38	97	31	129	50	61	118	34	41	47	52	134	12	72	55	51	52	132
OTU_12	0	0	0	0	556	1	0	0	2	182	15	1	216	294	202	109	20	248	95	58	114	18	1	96	135	87	17	133	97	167	70	965	0	67	0	29	1	0	0	1	1	0	246	0	70	6	100	222	0
OTU_13	2	0	0	0	830	0	0	0	0	1	5	0	8	73	12	0	0	247	0	0	0	0	0	1	2	0	0	0	0	1	0	89	0	0	19	0	0	0	0	0	9	30	202	1	242	266	25	260	2
OTU_14	4	187	2	5	19	9	0	2	0	33	113	10	58	108	94	51	23	28	61	37	63	40	26	125	82	125	105	46	157	88	272	114	935	88	94	54	0	123	115	232	464	37	85	54	68	205	21	92	0
OTU_15	1	2	28	5	138	453	35	143	14	49	90	16	56	110	81	107	71	38	132	75	109	50	19	81	73	90	80	101	40	61	64	103	286	162	148	235	7	66	136	195	37	10	49	96	103	131	145	250	14
OTU_16	1	2	0	0	10	2	1	1	2	0	101	2	37	46	77	43	34	82	38	51	40	55	57	52	51	42	55	57	64	54	52	46	66	25	54	85	66	131	83	30	38	137	93	44	77	133	107	68	520
OTU_17	1	2	1	2	60	2	0	2	2	41	97	2	111	61	42	276	226	279	333	178	189	350	3	72	158	213	103	203	33	69	3	8	19	258	59	78	3	119	247	30	9	14	315	399	98	111	302	37	1
OTU_18	0	0	1	0	1075	1	0	1	0	0	0	0	0	172	0	0	0	0	0	0	0	0	0	9	0	0	0	0	0	0	1	1	1	1	0	16	0	0	0	31	0	0	1	52	54	21	2	125	1
OTU_19	1	0	0	0	6	5	2	20	0	3	24	22	39	62	213	99	100	91	110	132	126	76	11	144	123	189	235	121	262	133	326	130	220	80	158	99	1	72	168	216	562	11	67	33	78	228	59	100	1
OTU_20	0	0	8	0	31	23	2	103	0	37	155	40	166	302	225	73	57	193	64	103	61	122	75	122	107	64	97	71	84	64	48	40	69	41	76	90	3	150	66	41	58	35	147	37	110	99	140	65	6
OTU_21	0	0	0	0	267	0	0	0	0	0	1	0	0	0	0	37	27	0	10	26	47	60	1	92	13	26	43	7	6	84	3	2	11	101	116	145	1	40	59	120	14	1	0	28	141	170	63	176	1
OTU_22	1	111	6	33	55	4	0	1	2	40	5	4	9	91	8	3	2	8	14	22	2	0	0	13	5	6	0	0	0	14	275	66	74	7	9	0	777	0	2	4	12	3	3	920	54	0	6	6	9
OTU_23	0	0	0	1	179	0	0	0	0	0	9	0	40	67	281	15	20	223	24	37	17	12	0	61	45	75	54	22	31	67	14	250	17	63	83	41	0	105	148	1372	91	1	201	174	54	126	38	31	1
OTU_24	0	1	0	1	133	1	1	1	2	15	1	0	16	86	58	11	8	26	16	14	16	4	53	20	13	18	12	11	11	10	75	192	202	28	275	12	279	82	28	36	60	3	22	7	4	10	7	21	233
OTU_25	0	0	0	1	9	1	0	1	0	0	1	0	3	0	0	4	9	0	14	3	6	6	257	22	14	3	3	4	22	2	12	23	28	8	24	11	188	6	6	3	150	390	0	11	14	0	0	5	425
OTU_26	0	0	0	0	79	0	0	0	0	1	0	0	1	355	2	116	53	0	78	81	66	74	1	74	53	80	29	11	220	129	7	10	32	203	28	127	1	11	244	71	8	34	0	78	153	155	81	74	4
OTU_27	25	0	28	0	0	3	0	79	2	3	108	17	123	35	1	67	68	31	42	74	38	22	4	56	71	63	92	73	93	67	143	82	393	19	162	60	0	66	155	155	688	35	25	28	29	59	18	35	0
OTU_28	1	0	0	1	23	1	0	0	1	0	2	1	2	0	0	14	105	0	84	100	79	48	2	57	93	79	105	146	121	102	4	55	17	152	101	32	0	22	224	295	4	0	0	88	83	139	77	50	2
OTU_29	1	0	87	1	35	225	34	156	0	52	165	52	91	22	56	30	8	20	39	31	11	33	33	57	46	39	42	16	176	28	60	58	231	34	174	73	1	129	103	127	184	60	47	50	34	109	86	37	6
OTU_30	2	1	1	1	0	47	65	716	0	16	86	0	29	52	100	86	43	62	73	82	85	53	2	116	77	83	44	88	144	101	111	68	77	30	90	68	0	74	54	28	52	5	49	62	137	103	44	92	1
OTU_31	0	0	0	1	37	0	0	3	0	17	93	0	54	21	28	142	181	199	149	124	128	273	0	78	89	168	96	179	40	69	0	11	11	181	36	60	1	90	108	25	5	5	195	234	57	117	210	58	0
OTU_32	0	0	0	2	0	0	0	0	0	0	26	0	0	0	32	183	348	18	177	222	172	315	1	242	199	294	229	144	122	155	17	19	3	230	113	283	1	68	161	290	5	4	16	277	104	65	89	49	0
OTU_33	0	1	1	0	15	1	1	0	1	22	1	0	8	52	22	7	14	0	10	10	10	8	98	18	20	4	10	14	23	9	130	17	132	6	13	1	199	2	2	28	117	124	2	12	6	2	5	6	111
OTU_34	1	0	0	1	3	0	0	5	2	20	82	0	64	42	262	115	62	57	55	66	96	38	28	82	80	74	126	75	172	115	34	20	71	69	80	66	0	401	98	69	25	12	56	120	123	159	82	82	3
OTU_35	691	1463	429	59	0	8	280	0	75	1	25	55	32	26	60	27	33	14	41	42	38	38	10	37	48	38	31	37	85	67	28	12	11	26	28	43	1	40	27	5	17	2	14	12	32	32	20	31	0
OTU_36	0	0	0	0	2	0	0	0	0	0	0	0	0	0	1	0	0	0	0	0	1	0	10	0	0	0	0	0	1	0	2	0	8	0	0	0	37	0	0	0	4	3	0	1	0	2	0	1	492
OTU_37	0	0	0	1	0	0	0	0	0	11	5	0	36	8	9	12	12	0	13	9	7	12	124	15	16	7	10	2	20	6	121	9	23	1	5	3	355	0	1	10	88	3	1	5	1	0	0	2	222
OTU_38	2	0	0	1	38	0	0	1	0	336	183	0	10	11	13	33	56	0	12	34	37	23	0	41	29	18	42	19	30	59	51	313	177	17	14	20	0	86	90	171	66	1	0	53	101	67	17	53	0
OTU_39	0	0	0	0	2	0	0	0	1	0	0	0	1	0	0	0	0	1	2	1	0	6	44	3	1	0	1	0	4	0	11	7	57	0	2	0	112	0	0	0	11	284	0	0	0	0	0	2	87
OTU_40	0	1	0	0	41	0	0	0	0	39	86	0	65	65	82	113	95	61	132	86	87	76	3	105	118	154	114	93	110	146	5	17	4	194	97	76	1	124	159	21	6	6	73	94	133	115	128	95	1
OTU_41	1	0	0	0	2	1	1	1	0	1	0	0	0	1	0	0	0	0	1	1	1	2	3	0	1	0	0	0	2	0	0	5	65	1	25	3	4	7	5	21	31	241	0	2	5	12	11	6	668
OTU_42	0	0	0	0	3	1	0	0	0	0	0	0	0	0	0	0	1	0	0	0	0	0	2	0	0	1	1	0	2	0	0	2	1	1	17	0	11	0	0	8	39	584	0	0	0	0	0	0	6
OTU_43	0	0	0	0	155	0	0	1	0	62	11	0	81	211	152	17	9	104	36	45	81	9	0	29	71	31	7	114	13	111	23	185	0	34	0	33	0	0	0	0	1	0	81	0	35	18	53	33	0
OTU_44	0	0	0	1	21	0	1	46	0	45	24	1	2	125	21	132	109	28	175	107	180	153	0	76	115	99	69	54	6	43	11	22	7	77	21	74	0	3	10	48	2	0	19	10	13	44	39	95	0
OTU_45	0	5	17	23	61	19	2	34	4	66	83	23	110	77	137	33	19	169	40	40	48	38	67	39	50	37	31	37	28	48	24	17	35	38	8	61	26	22	24	9	45	4	156	10	45	36	28	39	19
OTU_46	0	0	0	0	84	0	0	0	0	8	18	0	58	128	36	18	17	285	10	3	27	3	1	11	40	17	29	14	2	5	0	11	7	9	4	46	0	18	13	37	0	2	245	74	41	41	19	83	0
OTU_47	1	0	0	0	30	1	0	573	0	285	40	0	48	53	301	15	27	141	19	7	29	38	2	6	24	15	37	10	11	11	14	268	80	9	18	27	0	56	68	43	51	3	110	16	48	33	14	67	0
OTU_48	0	0	0	0	0	0	0	1	1	149	7	0	1266	199	40	21	4	12	15	42	1	37	2	21	8	5	14	22	4	21	116	19	15	5	7	10	110	27	3	5	79	7	25	1	18	19	38	36	0
OTU_49	0	0	0	0	16	220	0	4	0	1	6	0	27	43	35	13	24	48	14	17	19	1	0	30	17	34	16	10	75	11	20	70	105	50	22	14	4	63	17	73	11	3	120	55	49	51	47	53	2
OTU_50	765	0	4	2255	0	34	39	309	2771	8	0	213	2	0	0	0	0	1	1	0	0	0	1	1	0	0	0	0	0	0	1	1	0	0	0	0	0	0	1	1	0	0	0	4	1	0	7	0	0
OTU_51	580	1	977	307	0	1315	1160	4	222	0	0	74	0	0	0	1	0	0	0	0	0	0	2	0	0	0	0	0	0	0	0	1	0	0	1	0	0	0	0	0	0	0	0	0	0	0	1	0	0
OTU_52	2	0	0	0	2	2	0	1	1	19	20	0	8	27	23	99	185	30	100	155	125	83	28	58	69	107	160	95	55	96	71	26	19	54	63	61	0	1	33	21	6	0	34	12	61	47	28	100	1
OTU_53	0	0	0	1	2	1	2	47	0	5	21	0	69	42	1	112	57	23	186	84	37	90	4	56	95	98	38	142	2	103	79	45	185	87	8	34	34	18	18	26	31	8	53	52	33	33	77	11	0
OTU_54	0	0	0	1	0	0	2	0	1	4	5	0	20	2	6	65	62	25	54	88	17	51	27	44	42	78	42	97	20	80	93	71	110	20	30	34	99	48	25	33	34	19	35	31	41	67	58	17	1
OTU_55	0	0	0	0	0	75	68	24	0	0	0	803	57	23	10	0	0	21	0	0	0	0	0	0	2	0	0	0	0	0	0	0	0	0	0	0	1	0	1	0	0	0	25	0	0	0	0	0	0
OTU_56	1	0	0	0	148	53	0	142	0	512	49	0	70	245	249	0	0	50	0	0	0	0	0	0	0	0	0	0	0	0	0	49	0	0	0	0	0	0	0	0	0	0	49	0	4	0	0	0	0
OTU_57	0	0	0	0	444	0	1	1	0	0	0	0	0	0	0	0	1	0	0	0	0	0	0	36	0	0	0	0	0	0	1	1	0	0	1	9	1	0	0	16	0	0	0	21	33	6	5	135	1
OTU_58	0	0	0	0	1	1	0	0	0	10	2	0	8	3	5	7	9	1	5	21	6	17	278	20	11	8	11	1	3	7	697	0	5	10	2	4	68	2	0	0	45	15	0	3	1	1	0	3	26
OTU_59	0	0	0	0	0	0	0	0	1	7	129	0	36	26	144	33	16	78	37	48	26	46	2	48	36	23	10	10	33	12	3	149	53	38	33	90	0	233	93	25	18	2	58	80	29	82	194	32	0
OTU_60	0	0	0	0	2	1	0	0	1	57	54	0	73	99	67	24	33	26	17	13	58	20	17	16	37	58	38	15	13	22	18	38	73	33	27	46	14	12	66	26	33	20	46	23	35	45	36	27	1
OTU_61	11	5	0	0	68	10	0	0	2	32	0	0	0	49	69	11	6	9	7	9	12	14	134	4	7	19	6	10	12	11	72	33	38	17	23	5	228	3	8	2	2	2	8	38	19	12	4	70	35
OTU_62	0	0	0	1	9	1	0	0	0	0	5	0	90	22	32	55	25	106	38	42	25	12	0	27	17	43	22	28	53	52	1	82	4	63	51	69	1	45	116	25	5	7	78	86	47	93	24	25	0
OTU_63	138	73	69	101	0	3	7	3	18	0	0	724	1	0	0	0	0	0	0	0	0	0	0	0	0	0	0	0	0	1	0	0	0	0	0	0	0	0	0	0	0	0	0	0	0	0	0	0	0
OTU_64	0	0	0	0	35	0	0	1	0	2	22	0	12	69	68	19	18	53	14	21	9	14	30	39	26	14	16	17	38	19	9	14	42	7	17	44	18	38	11	33	28	28	51	41	85	84	49	52	2
OTU_65	0	1	0	0	237	0	157	146	0	30	24	0	40	150	57	0	0	72	0	0	0	0	0	0	0	0	0	0	0	0	0	3	0	0	0	0	0	0	0	4	1	0	83	0	4	0	0	0	0
OTU_66	0	0	1	0	71	0	0	0	3	0	169	0	2	1	63	6	8	66	4	4	34	7	0	35	7	50	23	6	21	10	5	162	8	54	87	15	0	42	69	56	0	6	95	53	21	35	28	85	0
OTU_67	0	2	0	0	0	0	0	496	1	225	148	0	0	224	0	4	62	42	10	0	7	4	0	2	8	0	7	12	0	0	0	204	1	0	0	0	0	7	6	0	3	0	35	1	60	1	16	3	0
OTU_68	332	160	202	43	0	279	210	432	636	0	0	262	0	0	0	0	0	0	0	0	0	0	0	0	0	0	0	0	0	0	0	0	0	0	0	0	0	0	0	0	0	0	0	1	0	0	0	0	0
OTU_69	0	0	0	0	1	0	0	0	0	0	0	0	0	0	0	1	0	0	0	0	2	0	2	1	1	1	1	1	0	0	4	4	3	0	13	0	23	0	0	0	30	229	0	0	1	0	0	1	16
OTU_70	0	0	0	0	6	0	1	31	0	6	57	0	17	14	10	123	95	121	130	62	95	172	0	25	53	54	23	104	21	19	0	2	3	40	13	43	0	22	37	7	2	2	151	90	17	37	55	10	1
OTU_71	0	0	0	0	78	0	0	0	3	168	30	0	23	1	5	34	41	4	23	53	37	101	50	29	21	31	42	21	20	34	112	5	64	11	11	56	0	22	43	20	31	10	2	19	31	27	21	38	2
OTU_72	0	0	0	0	5	0	0	1	0	0	0	0	1	0	0	21	14	0	10	10	29	8	1	15	15	20	7	57	44	51	230	16	287	16	35	4	0	82	88	65	25	3	0	31	74	20	27	75	0
OTU_73	0	0	0	0	4	0	0	0	0	0	0	0	2	1	1	3	6	0	2	2	0	2	38	5	3	3	1	2	12	3	15	5	21	2	14	2	88	2	1	1	9	106	1	1	2	4	7	1	198
OTU_74	27	0	3	0	68	77	64	28	7	1	27	9	72	3	0	9	0	0	4	5	5	4	3	1	10	5	12	10	9	15	13	39	148	1	6	28	0	184	164	77	326	14	0	3	19	6	7	1	0
OTU_75	0	0	0	0	8	0	0	0	0	2	34	0	14	37	1	7	15	0	14	15	3	69	0	19	158	13	5	48	70	67	25	4	6	96	82	2	1	4	220	3	4	0	0	28	21	21	113	3	0
OTU_76	0	0	3	0	0	0	0	0	0	17	12	0	18	20	212	39	42	25	40	54	58	23	21	57	33	54	52	44	81	41	99	34	38	20	39	24	0	34	51	19	80	3	16	14	63	158	31	39	1
OTU_77	0	0	0	0	7	0	0	0	0	6	0	0	0	7	1	51	55	20	73	22	36	17	0	95	48	97	35	50	21	70	16	5	27	37	95	19	0	9	29	139	21	0	23	94	36	19	33	94	0
OTU_78	7	10	4	35	13	2	0	11	5	122	39	163	32	28	14	13	9	17	13	7	18	41	90	32	21	4	12	12	10	17	7	9	21	10	4	9	10	10	3	2	10	14	37	14	8	7	14	6	17
OTU_79	0	0	0	0	0	0	0	0	1	4	32	0	4	78	29	5	7	132	6	4	21	1	0	12	13	17	33	11	1	30	0	23	8	26	59	11	0	116	131	36	1	9	129	44	51	84	30	4	0
OTU_80	0	1	0	1	2	0	0	5	0	288	44	0	0	88	0	50	143	16	5	8	14	23	0	16	19	17	25	12	0	0	1	371	0	0	0	71	0	21	45	181	158	1	8	49	117	87	10	15	4
OTU_81	0	0	0	0	7	0	0	1	0	1	38	0	55	40	15	58	48	149	103	40	53	64	0	8	33	28	18	29	3	20	0	2	5	46	4	14	3	33	61	10	2	3	138	107	32	43	37	29	0
OTU_82	0	0	0	0	0	0	0	0	0	3	1	0	1	1	0	4	18	0	5	1	5	0	0	0	1	1	0	0	18	4	4	37	249	0	50	10	0	0	0	0	0	0	0	259	5	49	61	58	0
OTU_83	0	0	0	1	11	1	0	0	0	0	0	0	0	1	2	0	0	0	0	0	1	0	26	2	1	1	0	1	1	2	7	18	15	0	4	0	79	1	1	0	25	92	0	5	4	3	1	1	149
OTU_84	0	0	1	0	31	2	0	1	0	5	2	0	3	16	5	1	6	1	1	6	2	7	107	23	8	5	10	3	9	8	12	120	36	3	7	19	7	5	2	13	54	17	2	2	10	16	16	24	11
OTU_85	3	0	0	0	123	0	0	0	0	0	0	0	0	0	1	6	15	0	28	19	36	8	0	22	6	0	10	7	0	19	2	129	1	57	34	48	0	11	4	26	0	0	0	6	61	37	25	43	0
OTU_86	0	0	0	0	189	0	0	0	0	17	0	0	8	27	0	30	57	6	25	41	31	31	6	26	50	32	55	39	75	43	158	82	0	24	8	9	0	0	1	3	13	0	6	17	23	9	20	58	0
OTU_87	0	1	1	0	2	1	0	0	0	59	20	0	20	35	21	41	42	40	86	44	77	40	3	34	22	62	59	51	20	32	10	9	0	54	19	40	0	10	26	12	2	2	31	23	32	36	37	50	1
OTU_88	0	0	0	0	0	2	0	0	0	3	3	3	3	4	0	6	12	6	7	6	5	29	208	17	22	17	13	12	11	11	104	12	10	5	4	12	36	1	3	2	17	6	4	3	8	8	8	2	10
OTU_89	1	0	21	0	98	7	9	90	0	776	48	152	126	41	66	0	0	24	0	0	1	0	0	0	0	0	0	0	0	0	0	13	0	0	0	0	0	0	0	0	1	0	29	0	23	0	0	0	0
OTU_90	0	0	808	0	0	196	21	0	0	0	1	410	0	0	0	0	0	0	0	0	0	0	0	1	1	0	0	0	0	0	0	0	1	0	0	0	0	0	0	1	1	0	0	0	0	0	1	0	0
OTU_91	1	0	0	0	41	1	0	2	0	3	19	0	25	6	67	7	8	55	6	7	12	6	0	31	14	14	18	6	44	18	6	6	19	7	17	11	0	119	38	15	17	2	54	20	29	72	33	23	1
OTU_92	16	311	1201	82	0	913	102	136	47	0	0	26	2	0	0	1	0	0	0	0	0	0	2	0	0	0	0	0	0	0	0	0	0	0	0	0	0	0	0	1	0	0	0	0	0	0	0	0	0
OTU_93	0	0	0	0	0	1	1	0	0	2	59	1	9	49	125	41	15	106	14	38	44	13	0	51	84	45	95	59	18	19	7	21	3	2	7	38	0	4	1	8	1	3	105	32	47	12	24	53	0
OTU_94	0	0	0	0	7	0	0	0	0	0	0	0	0	0	0	3	5	0	2	1	2	0	16	12	6	6	4	2	5	3	28	16	6	2	0	2	70	0	2	4	65	93	0	0	2	0	3	1	89
OTU_95	1064	7	209	85	0	563	209	5	483	0	1	97	0	0	0	0	0	0	0	1	0	0	1	0	0	0	0	0	0	0	0	0	0	0	2	0	0	0	1	0	0	1	0	0	1	0	0	1	0
OTU_96	1	442	318	586	0	6	527	138	508	0	0	55	0	0	0	0	0	0	0	0	0	0	1	0	0	1	0	0	0	0	0	0	0	0	0	0	0	0	0	0	0	1	0	0	0	0	0	2	0
OTU_97	8	8	10	205	29	50	18	114	34	15	11	4	30	66	59	11	28	5	12	19	18	7	5	9	7	10	27	11	22	18	25	21	52	8	27	132	0	4	5	23	8	8	10	22	17	1	11	18	1
OTU_98	0	0	0	1	0	0	0	0	0	10	66	0	31	60	7	43	37	80	49	57	51	40	34	64	42	43	35	40	60	51	37	19	8	10	13	13	0	9	8	7	8	1	77	13	21	31	23	23	0
OTU_99	0	0	0	0	16	1	0	0	0	21	20	0	31	13	18	17	9	43	14	17	7	27	26	14	10	10	7	13	25	15	13	29	112	10	10	42	7	27	37	24	83	8	38	17	17	24	9	17	0
OTU_100	4	0	26	0	2	1	0	0	0	1	4	0	18	2	35	35	57	5	38	51	38	14	0	45	39	16	38	45	30	88	84	21	27	6	25	9	0	1	45	85	120	4	9	3	33	16	11	84	0
OTU_101	0	0	0	0	43	0	0	0	1	2	17	0	51	165	124	51	9	13	72	11	12	4	1	9	33	34	3	13	2	56	1	204	0	8	1	9	0	0	0	0	1	0	10	0	18	10	26	42	0
OTU_102	0	0	0	0	76	0	0	4	2	1	0	0	0	0	0	16	18	0	15	2	15	4	0	9	6	22	21	11	40	8	11	408	123	8	31	20	0	10	48	139	19	1	1	11	32	16	11	48	0
OTU_103	0	0	0	0	0	0	0	4	0	44	13	0	21	24	15	29	54	26	41	21	35	18	32	14	18	8	26	15	0	26	232	0	2	31	24	14	213	0	3	24	89	4	28	4	13	4	7	0	0
OTU_104	16	3	7	120	2	0	6	28	8	10	40	18	16	95	54	0	0	27	0	1	0	4	8	4	7	1	6	3	2	0	2	37	33	11	7	22	2	24	22	18	37	20	25	10	20	28	16	11	1
OTU_105	195	1	555	0	0	123	23	0	1	0	1	365	0	0	0	0	0	0	0	0	0	0	0	0	0	0	0	0	0	0	0	0	0	0	0	1	0	0	0	0	0	0	0	1	0	0	0	0	0
OTU_106	0	0	0	1	0	0	0	0	0	0	1	0	0	0	0	19	38	0	27	24	13	15	0	3	12	34	26	6	3	41	0	23	22	99	40	61	0	22	86	155	2	2	0	48	106	61	40	73	0
OTU_107	0	0	1	0	6	0	0	0	1	0	117	0	0	4	231	4	3	1	2	2	4	0	0	11	13	42	12	13	5	4	3	14	43	38	7	186	2	40	41	41	3	5	3	88	80	34	86	4	0
OTU_108	0	0	0	0	116	0	0	151	0	50	9	0	31	114	10	3	16	1	16	3	18	2	0	7	4	30	8	1	0	14	2	3	1	3	69	7	0	13	23	5	4	0	2	7	20	16	12	18	1
OTU_109	2	0	1	328	0	366	1069	0	219	0	0	17	2	0	0	0	0	0	0	0	0	0	2	0	0	0	0	0	0	0	0	0	0	0	3	0	0	0	0	0	0	0	0	0	0	0	1	0	0
OTU_110	0	0	0	0	0	0	0	0	0	0	19	0	6	52	5	6	35	2	8	4	10	2	181	7	22	3	10	5	12	8	3	12	11	1	14	7	28	34	0	0	2	106	4	6	12	6	17	16	25
OTU_111	1	0	1	0	12	0	0	0	0	0	1	0	1	0	0	5	9	1	6	17	36	17	0	11	11	4	14	6	8	13	9	33	109	4	62	51	3	43	14	37	56	0	0	41	28	23	15	61	0
OTU_112	14	0	71	2	0	0	0	0	0	1	6	5	90	0	3	27	21	50	18	19	3	2	0	30	18	13	31	22	17	15	26	19	33	25	109	10	0	1	6	38	40	0	58	9	49	30	17	33	1
OTU_113	0	3	0	1	0	0	0	0	0	1	105	1	16	2	40	33	16	8	7	36	9	7	0	47	39	12	22	17	0	16	14	2	33	13	85	29	0	3	9	19	155	0	12	2	128	25	24	5	0
OTU_114	1	0	1	1	1	0	0	0	1	1	0	0	0	0	2	61	46	0	70	17	48	35	0	43	32	69	35	63	13	68	5	9	9	172	50	6	1	28	61	47	3	1	0	53	42	56	43	24	0
OTU_115	0	1	0	1	3	0	0	1	0	7	4	0	19	76	0	64	11	34	22	26	11	11	7	25	19	18	8	29	6	27	6	35	37	29	10	32	39	16	12	5	12	13	53	4	18	35	35	15	0
OTU_116	0	0	0	0	6	0	0	19	0	2	14	0	7	5	2	70	89	31	85	31	41	96	0	22	57	90	34	75	9	26	0	1	3	79	4	15	0	12	31	9	1	5	28	51	10	23	36	16	0
OTU_117	0	0	0	0	190	0	0	0	0	0	56	0	204	25	0	0	0	0	37	1	11	7	0	4	0	4	21	0	0	0	0	0	0	31	0	3	0	74	12	110	0	0	0	0	14	113	5	0	0
OTU_118	0	0	0	1	9	0	0	0	0	0	3	0	2	0	24	4	1	0	3	45	30	186	0	38	14	19	10	21	17	13	2	22	1	4	0	2	1	2	346	0	4	1	1	224	16	73	103	15	0
OTU_119	0	0	0	0	1	1	0	0	0	0	0	0	0	0	1	1	0	0	0	1	3	0	27	0	3	2	1	0	0	0	0	2	0	0	0	1	13	0	0	0	0	1	0	0	0	0	5	0	117
OTU_120	0	0	0	0	2	0	0	0	0	2	0	0	0	2	0	1	15	0	1	0	1	0	3	0	1	0	0	2	1	6	8	282	0	1	0	0	117	0	0	1	29	145	0	0	1	0	0	25	13
OTU_121	0	0	0	0	0	0	0	0	0	14	0	0	5	1	3	4	5	1	2	5	3	4	107	3	6	1	1	0	1	4	26	4	2	2	5	3	112	2	0	1	15	29	2	1	0	0	0	2	13
OTU_122	0	0	0	0	0	0	0	0	0	0	0	0	0	0	0	50	39	0	26	30	75	11	1	27	9	35	39	22	26	29	5	98	4	70	24	72	1	93	35	86	0	1	0	38	39	62	28	59	0
OTU_123	0	0	1	2	5	0	1	34	0	1	3	0	0	2	4	0	2	2	1	2	9	0	6	7	51	9	7	2	2	0	4	1	134	0	14	2	0	15	67	325	58	60	2	1	15	0	3	4	1
OTU_124	0	0	4	0	141	0	3	0	0	0	0	0	0	10	0	0	0	0	0	0	0	2	0	1	2	0	0	0	0	0	0	0	25	15	0	5	0	0	2	2	0	0	1	11	2	23	2	5	0
OTU_125	0	15	15	482	0	2	25	100	115	0	28	94	4	2	0	15	24	1	25	27	17	5	1	13	5	24	37	8	32	20	71	4	2	23	2	6	0	1	4	47	146	0	2	0	3	0	1	24	0
OTU_126	0	1	0	0	12	0	0	0	0	123	69	0	88	6	3	11	11	0	11	26	33	13	0	25	10	52	36	27	13	5	2	11	2	58	107	11	0	72	32	36	2	6	3	76	27	16	15	15	0
OTU_127	5	2	89	0	0	0	0	18	2	20	12	2	13	44	5	27	16	8	30	54	57	39	2	40	41	35	64	52	81	75	65	20	20	6	31	34	0	21	9	6	17	0	16	6	24	20	21	21	0
OTU_128	132	0	282	31	0	234	291	677	19	0	0	43	1	0	0	0	1	0	1	0	1	0	0	1	0	0	0	1	0	0	0	0	0	2	0	0	0	1	0	0	0	0	0	2	0	1	2	0	0
OTU_129	62	147	46	251	0	2	0	0	152	0	0	336	0	2	1	0	0	0	0	0	0	0	0	0	0	0	0	0	0	0	0	0	0	0	0	1	0	0	0	0	0	0	0	0	0	0	0	0	0
OTU_130	79	206	814	5	0	110	174	13	399	2	0	19	1	0	0	0	0	9	0	0	0	0	0	0	0	0	0	0	0	0	0	0	0	0	1	0	0	0	0	0	0	0	7	0	0	0	0	1	0
OTU_131	0	0	0	0	4	0	0	0	0	0	36	0	8	3	21	24	3	7	18	24	3	8	2	37	10	15	24	24	18	27	23	34	70	7	3	23	14	56	15	14	71	7	21	10	21	0	28	9	0
OTU_132	0	0	0	0	1	0	0	1	0	0	20	0	39	1	18	14	2	36	1	9	0	1	0	18	19	4	14	3	1	3	0	15	58	5	58	75	0	0	8	22	35	1	36	36	39	34	70	0	0
OTU_133	0	0	0	0	4	2	0	1	0	0	4	0	17	24	80	15	9	86	4	14	3	5	1	8	12	11	8	3	19	3	4	6	19	29	21	21	1	64	15	294	21	2	68	21	14	47	21	7	0
OTU_134	0	0	2	0	0	5	20	2	0	117	0	391	11	6	0	0	0	4	0	0	0	0	0	0	0	0	0	0	0	0	1	0	0	0	0	0	0	0	0	0	0	0	2	0	0	0	0	0	0
OTU_135	0	3	3	6	0	0	3	1	3	0	0	394	0	0	0	0	0	0	0	0	0	0	0	0	0	0	0	0	0	2	0	0	5	0	0	0	0	0	3	1	4	21	0	0	0	0	0	0	0
OTU_136	588	1	317	0	0	10	0	0	0	8	2	217	0	6	2	0	1	0	0	0	0	3	0	0	1	0	0	0	0	0	0	0	0	0	0	0	0	0	1	0	0	0	0	1	0	0	1	0	0
OTU_137	15	1	3	2	2	0	2	13	8	6	62	7	22	22	25	19	15	82	18	16	13	30	0	3	10	4	11	11	13	11	2	3	15	5	8	17	0	32	15	5	3	3	67	24	41	50	45	18	1
OTU_138	0	0	0	0	0	1	0	0	0	0	13	0	18	24	50	22	44	5	30	30	46	6	2	17	16	3	23	17	0	22	12	4	23	0	220	37	0	3	23	39	323	12	4	5	37	11	17	17	0
OTU_139	0	0	0	0	1	1	0	1	0	0	1	0	0	0	1	0	1	0	3	0	0	0	11	1	2	0	1	0	0	0	0	0	7	1	1	0	10	1	0	1	5	56	1	0	0	0	0	1	70
OTU_140	0	0	0	0	0	0	0	0	0	0	0	0	0	0	0	0	0	0	0	0	0	0	1	2	0	1	1	0	0	0	4	4	10	0	15	0	98	0	0	2	14	125	0	1	0	2	0	0	295
OTU_141	0	0	0	0	5	1	0	0	0	0	0	0	1	1	0	1	1	2	2	3	0	2	12	1	1	2	0	0	4	1	5	9	20	1	6	1	108	0	0	2	17	52	1	1	0	0	0	0	27
OTU_142	0	0	0	0	22	1	0	0	0	0	1	0	0	0	0	14	0	0	0	39	7	31	0	26	51	38	28	233	1	43	10	0	4	69	13	54	0	70	91	11	5	0	0	22	32	21	18	38	2
OTU_143	0	1536	1	0	0	1	0	5	0	0	0	0	0	0	0	0	0	0	0	0	0	0	0	0	0	0	0	0	0	0	0	0	0	0	0	0	1	0	0	0	0	0	0	0	0	1	0	0	0
OTU_144	0	0	0	0	0	0	0	0	0	0	0	0	1	7	22	64	15	87	28	35	27	1	0	51	3	21	14	3	0	19	0	0	0	45	78	62	0	14	13	13	1	1	69	55	50	35	25	54	0
OTU_145	0	0	0	0	0	0	0	0	0	0	1	0	0	0	0	0	0	0	0	0	0	0	0	0	156	0	0	0	0	0	74	0	0	259	1	0	0	0	0	0	0	0	0	0	1	0	0	5	0
OTU_146	0	0	0	0	17	0	0	120	0	175	119	0	375	17	150	7	6	42	8	39	6	19	0	11	6	11	5	18	0	7	18	74	2	0	0	2	0	35	1	1	0	0	43	0	2	8	7	0	0
OTU_147	5	9	22	5	50	21	8	0	9	0	3	78	13	6	8	2	13	1	9	15	6	3	26	14	12	13	18	6	10	4	30	38	42	0	8	14	0	11	18	17	22	5	3	3	5	8	6	10	6
OTU_148	0	0	0	0	1	1	0	0	0	0	8	0	4	1	6	3	2	1	2	6	1	2	30	2	6	7	1	1	9	3	14	1	39	6	4	7	112	2	1	5	4	17	0	6	9	10	14	5	43
OTU_149	0	0	0	0	1	1	0	0	0	0	393	0	613	21	22	3	6	0	23	5	17	84	0	6	3	12	10	0	0	0	0	30	0	168	1	5	0	103	14	104	0	1	0	1	22	8	17	0	0
OTU_150	0	0	0	0	8	2	0	0	1	0	1	0	0	0	1	7	6	0	6	15	11	36	74	15	11	27	32	5	11	16	15	1	63	5	23	5	21	21	7	4	20	13	0	5	16	12	14	7	7
OTU_151	0	0	0	0	7	1	0	0	0	201	24	0	44	13	13	9	6	24	8	3	16	10	30	11	17	13	11	8	23	19	49	15	45	4	4	28	4	30	7	7	34	2	17	3	20	20	10	5	0
OTU_152	0	0	0	0	4	0	0	0	0	4	147	0	22	35	90	3	7	124	4	1	1	4	0	20	7	6	0	7	0	30	0	46	1	22	8	8	0	22	23	6	5	0	112	10	5	14	8	12	1
OTU_153	1	0	0	1	8	0	0	0	0	5	23	0	0	31	7	8	4	0	3	12	6	2	0	31	43	17	12	22	10	17	5	3	5	22	18	33	3	154	50	4	0	1	0	35	33	45	47	25	1
OTU_154	1	0	1	0	3	0	0	1	0	9	4	0	9	16	20	57	44	30	43	47	47	30	0	24	32	37	41	51	24	37	10	18	13	38	79	22	0	16	52	35	1	0	22	9	3	23	13	39	1
OTU_155	0	0	0	0	17	0	34	61	0	38	30	0	17	6	11	9	16	24	3	0	6	3	0	0	2	0	5	2	2	7	7	5	56	11	114	4	0	41	36	50	30	9	22	3	14	26	7	14	0
OTU_156	0	9	15	14	0	3	9	6	0	0	21	11	10	10	19	46	53	5	47	83	63	40	2	54	36	61	48	53	32	61	19	15	5	12	31	21	1	8	6	1	7	0	3	6	19	7	9	47	0
OTU_157	0	1	0	0	0	0	0	0	0	0	52	0	35	4	4	36	21	16	37	33	23	27	2	29	20	19	20	29	33	34	24	3	21	22	30	22	0	49	11	4	9	1	12	13	31	20	29	34	0
OTU_158	0	0	0	0	3	0	0	0	0	0	0	0	0	0	0	0	0	0	0	0	0	0	3	0	0	0	0	0	0	0	0	1	0	0	0	0	1	0	0	0	0	12	0	0	0	0	0	1	7
OTU_159	1	0	1	0	0	63	0	0	0	295	17	0	23	75	29	10	24	30	34	15	43	40	3	5	16	25	7	14	1	21	7	0	0	4	0	19	0	0	2	1	0	0	33	1	3	0	2	5	0
OTU_160	241	280	69	11	1	34	312	6	822	0	0	0	0	0	0	0	0	0	0	0	0	0	1	0	0	0	0	0	0	0	0	0	0	0	0	0	0	0	0	0	0	0	0	0	1	0	0	1	0
OTU_161	0	0	62	0	0	0	1018	1	0	0	0	0	0	0	0	0	0	1	0	0	0	0	2	0	0	0	0	0	0	0	0	0	0	0	1	0	0	0	0	0	0	1	0	0	0	0	0	0	0
OTU_162	259	3	61	65	0	33	165	21	269	14	0	177	0	0	0	0	0	2	0	0	0	0	1	0	0	0	0	0	0	0	0	0	0	0	0	1	0	0	1	0	0	0	0	0	0	0	0	0	0
OTU_163	0	2	0	0	0	0	0	0	0	0	0	0	0	0	0	5	10	0	22	8	7	12	0	12	33	18	22	17	11	23	2	17	12	34	75	51	0	6	29	93	1	1	1	25	46	43	47	104	0
OTU_164	0	0	0	0	51	1	2	27	0	28	13	1	29	11	11	16	21	18	16	14	7	31	19	25	26	18	14	3	18	23	14	6	23	5	14	19	0	24	11	7	12	14	18	6	23	11	12	14	0
OTU_165	1	0	1	0	0	0	0	0	0	0	0	0	0	0	0	0	0	0	0	0	0	1	0	0	38	125	0	82	0	0	2	1	0	25	0	802	0	0	4	0	0	0	0	2	0	58	361	77	0
OTU_166	139	0	0	307	193	0	23	0	0	0	0	15	0	0	0	0	0	0	1	0	0	0	0	0	0	0	0	0	0	0	0	0	0	0	0	0	0	0	0	0	1	0	0	0	0	0	0	0	0
OTU_167	262	7	561	362	0	30	31	44	463	0	0	57	0	0	0	0	0	0	0	0	0	0	1	0	0	0	0	0	1	0	0	0	0	0	0	0	0	0	0	0	0	0	0	0	2	0	0	1	0
OTU_168	62	0	6	59	0	0	1	0	12	0	0	348	0	0	0	0	0	0	0	0	0	0	0	0	1	0	0	0	0	0	0	0	0	0	0	0	0	0	0	0	0	0	0	0	0	0	0	0	0
OTU_169	1	0	0	0	0	0	0	0	0	5	0	0	0	2	0	44	25	0	43	49	29	60	21	78	56	52	56	85	124	98	81	16	11	42	14	23	0	22	33	8	6	0	0	5	20	26	17	9	1
OTU_170	0	0	1	19	0	6	0	4	0	247	0	8	0	0	0	1	0	0	1	2	6	3	6	1	0	0	4	1	0	1	3	0	162	0	0	0	0	4	14	103	55	37	0	0	3	0	3	6	0
OTU_171	0	0	0	2	0	0	0	0	0	0	169	0	805	0	0	20	8	0	13	36	9	40	1	0	14	12	11	20	12	16	53	15	23	2	11	40	10	14	3	0	17	0	0	2	15	1	4	14	0
OTU_172	0	0	0	0	1	1	0	14	1	0	15	0	6	30	10	4	9	37	11	9	11	14	2	12	17	13	15	12	14	14	3	7	21	4	31	13	2	19	5	14	2	1	29	3	33	26	31	12	0
OTU_173	0	0	0	0	3	0	0	0	0	0	19	0	9	44	45	9	6	114	8	8	10	1	0	14	12	13	6	14	32	2	1	1	2	42	20	14	0	5	62	18	0	0	78	49	12	2	18	4	0
OTU_174	0	0	2	0	0	0	905	11	1	0	0	0	0	0	0	0	0	2	0	0	0	0	3	0	0	0	0	0	0	0	2	0	0	0	0	0	1	0	0	0	0	0	3	0	0	0	0	0	1
OTU_175	0	0	0	0	4	2	1	0	2	0	1	0	1	1	1	0	1	0	1	0	0	1	7	1	3	0	0	0	1	0	5	1	0	0	0	0	4	1	0	0	0	0	1	0	0	0	3	1	49
OTU_176	0	0	0	0	0	0	0	0	0	0	0	0	0	0	0	0	0	0	0	0	0	0	0	0	0	0	0	0	0	0	0	1	2	0	5	1	0	4	0	0	1	0	0	0	1	2	0	1	21
OTU_177	0	0	0	0	9	0	0	3	0	5	6	0	4	5	10	13	18	1	5	12	12	4	26	10	9	16	11	9	34	11	45	29	139	7	25	3	0	16	14	11	55	10	0	2	6	6	7	31	0
OTU_178	2	0	0	0	7	4	1	1	2	6	1	0	6	16	13	0	3	6	3	7	4	1	45	2	3	4	3	6	6	4	81	39	18	18	38	24	43	29	5	1	15	25	12	64	6	8	3	11	41
OTU_179	17	1	24	5	0	12	0	0	0	0	0	333	0	0	0	0	0	0	0	0	0	0	0	0	0	0	0	0	0	0	0	0	0	0	0	0	0	0	0	0	0	0	0	0	0	0	0	0	0
OTU_180	1	0	5	1	126	30	48	44	0	2	0	0	1	20	2	16	8	10	22	11	17	12	0	3	6	4	6	6	3	9	0	1	2	2	5	9	1	3	11	5	2	0	9	3	3	7	11	6	0
OTU_181	0	0	0	0	0	0	0	0	1	22	0	0	8	25	69	21	10	5	16	4	37	26	0	20	82	52	37	30	75	53	135	23	0	5	0	57	1	0	0	17	43	3	7	20	23	11	14	16	0
OTU_182	0	0	0	0	0	0	0	0	0	21	5	0	9	21	3	68	56	3	82	48	94	38	0	14	40	35	31	24	7	36	0	0	5	30	10	21	0	5	8	3	0	0	6	11	17	10	12	37	0
OTU_183	1	0	0	0	6	0	0	0	1	0	0	0	0	0	0	7	3	1	0	29	17	9	1	0	18	62	0	0	14	6	0	0	2	26	0	0	0	99	38	5	0	1	0	43	1	37	31	19	0
OTU_184	0	0	0	0	0	0	0	0	1	0	0	0	0	0	0	0	0	0	0	1	0	0	8	1	0	0	1	0	0	0	0	1	0	0	1	0	35	0	0	0	1	42	0	1	0	0	0	0	62
OTU_185	0	0	0	0	0	0	0	0	0	2	0	0	3	0	2	3	2	1	4	1	3	11	49	1	1	5	5	0	2	0	5	0	13	3	1	11	17	4	4	2	5	39	5	0	1	5	4	5	141
OTU_186	0	0	0	1	0	0	0	0	0	0	0	0	0	0	0	14	27	0	7	4	15	2	0	25	25	28	34	5	12	21	40	120	19	3	35	3	0	6	90	8	72	5	0	38	42	1	13	29	0
OTU_187	0	0	0	0	0	0	0	2	0	0	3	0	12	8	28	15	21	11	17	15	25	6	1	17	18	35	30	17	76	17	47	37	57	10	29	6	0	0	36	14	30	0	8	10	15	3	24	40	0
OTU_188	0	0	0	0	3	1	0	0	0	0	0	0	0	0	0	0	0	0	1	2	2	0	7	0	1	0	0	0	1	0	0	1	0	1	3	0	27	0	1	0	0	2	0	1	0	0	0	0	84
OTU_189	0	0	0	0	27	0	0	0	0	0	0	0	0	0	0	0	0	0	0	0	1	0	0	0	0	0	0	0	0	0	0	0	0	0	1	0	0	0	0	0	0	0	0	0	15	0	2	1	0
OTU_190	0	0	0	0	0	0	0	0	0	78	84	0	33	18	6	9	9	40	6	19	11	7	0	7	10	7	11	16	8	23	39	6	62	2	21	18	0	24	22	20	73	0	48	6	8	7	6	5	1
OTU_191	10	181	10	0	0	40	47	30	4	4	64	0	32	10	17	5	6	48	5	6	1	1	0	25	8	9	6	21	53	6	0	2	3	8	7	6	0	38	29	6	0	2	45	9	2	19	12	10	0
OTU_192	0	0	0	0	0	0	0	0	0	1	21	0	105	0	10	0	0	183	1	1	0	0	0	0	2	1	0	0	0	0	0	1	0	0	2	0	0	0	0	0	0	0	228	0	0	0	0	2	0
OTU_193	0	3	0	1	0	2	0	1	0	0	0	0	1	0	0	0	0	0	0	0	0	0	0	0	0	0	0	0	0	0	0	0	19	0	1	0	0	3	8	29	27	351	0	0	0	0	1	0	0
OTU_194	0	0	0	0	1	0	0	0	0	41	2	0	2	5	3	5	5	0	5	6	4	1	7	8	4	2	3	2	14	0	35	2	0	0	1	0	12	0	0	0	1	0	0	0	0	2	0	0	67
OTU_195	0	1	0	0	7	0	0	0	0	0	9	0	16	12	2	12	13	4	24	13	89	0	0	25	30	17	22	12	49	28	2	7	5	19	12	14	0	33	18	24	3	0	9	24	13	1	6	9	0
OTU_196	1	2	1	0	21	1	0	0	1	30	37	10	58	10	17	14	4	7	17	6	7	35	88	22	14	11	16	8	21	10	19	22	12	2	14	17	4	6	6	8	8	0	8	3	21	6	35	26	10
OTU_197	0	0	0	0	5	1	0	0	0	1	1	0	3	0	1	1	2	0	1	0	0	2	34	0	1	0	1	1	0	0	3	0	1	0	0	0	43	0	0	0	2	10	0	2	4	2	2	1	78
OTU_198	0	0	0	0	0	0	6	5	0	2	30	8	0	14	5	9	2	52	9	10	15	9	9	27	20	29	15	20	84	18	16	63	34	8	6	26	0	21	33	1	17	0	47	1	21	9	11	49	0
OTU_199	0	0	0	0	0	0	0	0	0	22	4	0	5	3	18	39	49	20	40	57	45	21	0	32	28	70	63	59	26	39	4	6	1	40	14	44	1	4	9	18	0	0	30	24	14	6	17	32	0
OTU_200	0	0	0	0	1	0	0	0	0	48	4	0	11	9	6	12	21	15	8	12	14	32	20	13	28	4	11	13	0	7	31	0	1	10	8	12	78	0	0	1	28	0	17	2	12	0	2	1	0
OTU_201	0	0	0	0	35	0	0	615	0	3	3	0	0	13	1	0	0	49	0	0	0	0	1	0	1	0	0	0	0	0	0	0	2	0	2	2	0	0	0	1	0	0	29	6	8	9	15	5	0
OTU_202	520	2	1	1444	0	0	0	269	1	0	0	26	0	0	0	0	0	0	1	0	0	0	0	2	0	0	0	0	0	1	0	0	0	0	0	0	0	0	0	0	0	1	0	0	0	0	0	0	0
OTU_203	0	0	0	0	0	0	1	4	0	0	28	0	18	43	25	9	13	17	18	23	30	9	7	14	26	7	18	19	1	14	7	18	7	5	92	52	0	0	6	22	58	2	15	5	12	6	6	10	0
OTU_204	25	10	14	2	2	5	18	3	9	7	5	15	11	18	6	19	16	7	29	26	13	39	43	41	24	16	17	12	15	27	11	21	16	17	5	30	1	15	1	2	1	0	12	1	17	16	22	30	0
OTU_205	0	0	0	0	0	0	0	0	0	0	0	0	0	0	0	270	99	0	14	71	85	67	0	150	35	84	101	96	149	20	5	0	0	80	1	4	0	49	0	0	0	0	0	0	0	0	1	0	0
OTU_206	20	4	7	11	6	3	8	11	14	14	21	4	8	9	8	47	16	10	54	28	46	44	2	12	15	22	11	22	9	15	0	1	4	14	8	25	0	7	14	11	2	11	13	15	6	5	18	10	2
OTU_207	0	30	30	17	0	1	4	1	10	0	5	0	10	58	29	1	3	14	6	1	14	9	2	17	18	5	6	4	0	11	1	3	3	12	15	29	0	53	7	10	48	3	8	13	30	18	11	15	1
OTU_208	0	0	0	0	8	0	0	0	0	0	0	0	0	0	0	0	0	0	0	0	0	0	0	0	0	0	0	0	0	0	0	0	0	0	0	0	0	0	0	0	17	113	0	13	0	0	1	18	0
OTU_209	0	0	0	0	1	0	0	0	0	2	57	0	44	35	41	18	10	19	8	13	12	10	0	12	14	17	25	18	12	15	4	7	12	5	12	17	1	11	13	4	4	1	19	7	28	15	30	14	0
OTU_210	0	0	0	0	0	1	0	10	0	2	34	0	5	11	5	34	8	12	21	19	14	13	6	16	19	17	12	29	52	26	5	42	13	15	16	24	0	4	28	13	8	0	13	62	5	10	26	34	0
OTU_211	0	0	0	1	0	0	0	0	0	3	3	0	3	0	5	39	53	9	18	38	69	41	0	31	43	44	36	25	19	35	4	14	0	36	23	8	0	15	51	1	6	0	10	33	23	3	17	31	0
OTU_212	0	0	0	0	1	0	0	0	0	0	0	0	0	0	0	0	0	0	0	0	0	0	1	4	8	0	1	0	0	0	2	0	0	0	1	0	5	0	0	0	5	44	1	0	0	0	0	1	20
OTU_213	0	0	1	0	42	1	0	0	0	62	239	0	47	29	17	1	4	47	2	0	3	6	0	3	14	4	5	5	0	1	0	1	0	7	16	0	0	29	15	39	0	0	42	6	8	19	4	23	0
OTU_214	0	0	0	0	1	0	0	0	0	0	1	0	0	0	0	12	12	0	17	31	13	13	7	14	17	7	26	9	51	10	18	32	49	4	19	6	0	23	14	52	30	5	0	1	9	38	6	36	0
OTU_215	0	0	0	0	0	0	0	0	1	1	15	0	1	7	10	41	102	25	44	64	53	48	0	22	25	43	38	61	80	36	9	2	0	48	4	16	0	0	1	0	0	0	18	76	6	0	2	23	0
OTU_216	0	0	0	0	0	1	0	0	2	0	0	0	0	0	0	7	15	0	2	5	5	2	0	72	13	18	15	8	0	37	4	229	71	8	0	1	0	7	4	25	30	4	0	46	25	31	10	45	0
OTU_217	0	0	0	0	10	1	0	0	0	27	2	0	1	41	63	5	4	12	14	4	9	5	23	5	2	7	3	4	9	11	27	2	6	10	4	7	138	0	4	0	2	1	10	7	8	1	0	12	25
OTU_218	34	12	3	29	0	0	0	0	32	0	0	295	0	0	0	0	0	0	0	0	0	0	0	0	0	0	0	0	0	0	0	0	0	0	0	0	0	0	0	0	0	0	0	0	0	0	0	0	0
OTU_219	0	0	0	0	1	0	0	0	0	0	0	0	20	1	2	10	25	3	8	11	0	2	0	31	26	14	55	24	0	4	1	11	11	48	17	1	0	247	20	9	8	0	1	29	12	4	12	15	0
OTU_220	21	275	10	6	0	75	72	32	4	1	54	6	10	1	6	0	0	116	0	0	0	0	0	0	0	0	0	0	0	0	0	1	0	0	0	0	0	0	0	0	0	0	93	0	0	0	0	0	0
OTU_221	0	0	0	0	0	0	0	13	0	46	1	0	1	114	79	0	0	57	0	0	0	0	0	0	0	0	0	0	0	0	0	0	0	0	0	0	0	1	0	0	0	0	48	0	0	0	0	0	1
OTU_222	0	0	0	0	0	0	0	0	0	5	1	0	0	23	5	34	92	9	50	72	52	31	8	36	61	37	47	51	60	40	19	9	6	38	6	15	0	2	10	2	2	0	8	3	12	5	1	62	0
OTU_223	70	235	96	18	0	11	415	6	22	53	0	5	0	4	2	0	0	6	0	0	0	0	2	0	0	0	0	0	0	0	0	0	0	0	0	1	0	0	0	0	0	0	11	0	0	0	0	0	0
OTU_224	0	0	0	0	49	0	0	365	0	5	3	0	0	11	2	0	0	35	0	0	0	0	0	0	0	0	0	0	0	0	0	0	4	1	4	4	0	0	0	19	0	0	23	2	16	26	14	16	0
OTU_225	0	0	0	0	0	1	0	0	0	0	0	0	49	0	20	50	37	59	20	32	9	62	0	30	34	12	33	29	20	15	2	3	0	12	30	26	1	5	11	1	1	0	47	5	10	10	11	9	1
OTU_226	0	0	0	0	3	0	0	0	0	1	0	0	0	25	7	0	0	0	0	0	2	0	0	0	0	0	0	0	0	0	0	99	28	12	18	0	40	1	0	1	42	0	0	0	1	1	1	5	0
OTU_227	0	0	0	0	9	0	0	0	2	2	53	0	27	0	9	5	5	0	13	3	2	1	0	9	11	4	20	6	14	3	0	7	2	22	4	2	0	6	14	24	1	1	1	102	13	82	9	2	0
OTU_228	0	0	0	0	19	0	0	0	0	0	0	0	0	0	1	3	0	0	0	0	1	0	0	0	6	0	0	0	0	0	4	0	0	41	117	4	0	0	1	0	0	1	0	61	43	22	39	28	3
OTU_229	0	0	0	1	1	0	3	1	1	2	20	1	3	18	1	18	20	20	33	24	30	35	6	11	9	15	22	9	4	10	2	9	8	12	19	6	6	13	17	16	0	5	26	8	16	26	37	15	1
OTU_230	0	0	0	0	0	0	0	0	0	0	1	0	0	0	1	24	9	0	13	18	10	4	1	15	8	23	21	22	23	16	22	11	42	10	26	9	0	20	25	34	3	3	2	14	12	21	8	5	0
OTU_231	0	0	0	0	112	0	0	1	0	0	0	0	0	0	10	19	25	2	19	4	16	6	0	19	18	19	9	20	29	17	0	0	0	28	0	9	0	0	0	0	0	0	2	12	6	0	4	14	0
OTU_232	0	4	9	0	54	37	79	13	11	2	2	0	1	8	0	0	0	5	0	0	0	0	0	0	0	0	0	0	0	0	0	1	2	0	1	2	0	0	22	2	0	0	4	276	1	7	7	2	0
OTU_233	0	0	0	0	0	0	0	0	0	1	71	0	57	12	29	8	7	11	14	12	11	40	26	23	22	18	16	24	81	26	31	8	34	2	17	32	0	9	6	5	3	0	15	7	7	4	7	11	0
OTU_234	0	0	0	0	3	1	1	0	0	0	0	0	0	0	1	0	0	0	0	0	0	0	1	0	0	0	0	0	0	1	0	1	0	0	0	0	43	0	0	0	0	0	0	0	0	0	0	3	148
OTU_235	0	0	0	0	12	0	13	84	0	20	0	0	16	29	7	7	6	16	7	7	6	2	0	1	1	3	1	5	3	2	0	0	1	4	5	11	2	4	7	4	0	0	18	17	16	9	24	15	0
OTU_236	1	0	1	0	64	0	0	18	0	5	11	0	5	6	3	0	1	68	0	0	0	0	0	0	0	0	0	0	0	0	0	0	3	0	1	1	0	0	0	8	0	1	75	5	13	5	24	31	0
OTU_237	3	0	250	28	0	257	263	1	1	0	0	14	0	1	0	0	0	76	0	0	0	2	1	0	0	0	0	0	0	0	0	1	0	0	0	0	0	0	0	0	0	0	65	0	0	0	0	0	0
OTU_238	0	0	0	0	40	0	0	0	0	0	0	0	0	0	0	7	0	0	0	0	0	0	0	1	3	2	10	5	3	17	0	0	0	0	1	1	0	4	0	14	0	0	0	11	39	6	17	23	5
OTU_239	0	0	0	0	74	13	0	0	0	2	1	0	26	39	2	0	0	1	0	1	1	0	0	0	0	0	0	0	0	0	0	7	7	8	4	1	0	10	0	32	11	0	6	4	8	8	4	25	1
OTU_240	0	0	0	0	0	0	0	0	0	0	0	0	16	12	10	15	14	18	17	39	46	4	1	43	48	27	76	35	21	7	47	13	1	14	17	3	1	0	1	4	3	0	7	2	18	9	22	31	1
OTU_241	0	0	0	0	0	0	1	0	1	12	12	0	21	8	21	6	3	8	5	14	9	15	1	2	6	3	1	3	2	3	2	8	105	0	19	31	0	1	13	11	48	1	6	1	5	22	3	15	0
OTU_242	0	0	0	0	4	0	0	0	0	0	0	0	0	1	0	0	0	0	1	0	0	0	1	3	5	3	1	0	1	1	38	12	4	0	1	0	5	0	0	0	12	14	0	0	0	0	0	3	164
OTU_243	0	44	1	4	4	0	0	0	0	3	0	0	0	11	0	0	0	2	0	3	0	0	0	4	3	1	0	0	0	0	10	5	0	0	0	0	0	0	1	3	0	0	2	157	0	0	0	1	0
OTU_244	0	0	0	0	0	0	0	0	1	2	0	0	0	0	14	0	0	0	0	0	0	0	0	0	0	0	0	0	0	0	3	2	0	0	0	0	2	0	4	0	0	0	0	0	0	0	0	0	0
OTU_245	0	0	0	0	11	0	0	0	0	0	0	0	0	0	0	0	5	0	4	11	36	13	0	20	4	53	120	0	390	17	5	0	0	0	0	15	0	4	1	0	0	0	0	0	86	0	184	167	0
OTU_246	0	0	0	0	0	0	1	0	0	0	0	0	0	0	0	0	0	0	0	0	0	0	42	0	1	0	0	0	0	0	0	1	2	0	0	0	58	0	0	0	0	10	0	0	0	0	0	0	65
OTU_247	0	0	0	0	0	2	2	10	0	0	22	0	18	5	9	4	7	33	8	5	7	2	0	30	21	12	14	28	61	18	0	2	4	13	9	4	0	52	35	1	0	3	31	33	21	21	21	9	0
OTU_248	0	0	0	0	2	0	0	0	0	0	75	0	10	7	2	1	3	104	3	5	16	8	0	8	8	17	0	2	6	3	0	4	0	6	13	1	0	1	10	4	3	0	121	13	1	15	10	7	0
OTU_249	1	0	34	0	0	5	542	0	3	0	1	0	0	1	1	0	0	9	0	0	0	0	2	3	0	0	0	1	1	0	0	2	2	0	0	3	1	0	0	2	0	1	4	0	1	4	4	5	1
OTU_250	0	0	0	0	10	0	0	0	0	0	0	0	0	0	0	0	0	0	0	0	0	0	3	0	0	2	0	0	0	0	18	4	0	0	0	0	26	0	0	1	0	0	0	0	4	0	0	5	144
OTU_251	2	108	17	13	0	6	58	1	9	17	4	99	7	11	12	0	2	26	0	1	2	1	1	1	2	1	1	4	0	2	6	29	2	1	2	5	0	0	2	2	10	21	18	1	4	3	23	0	0
OTU_252	0	0	0	1	4	0	0	0	0	0	18	0	10	10	2	39	37	37	31	32	25	54	0	21	30	26	18	47	15	20	0	0	1	58	5	7	0	10	38	4	0	0	34	22	9	28	36	8	0
OTU_253	0	0	0	0	11	0	0	0	0	0	1	0	0	0	0	0	0	0	0	0	0	0	0	0	0	1	2	0	0	0	0	0	0	0	0	0	1	0	0	0	0	0	0	0	0	0	0	0	7
OTU_254	0	0	1	0	0	0	18	129	0	40	12	0	21	27	24	13	8	17	19	22	16	10	1	9	16	6	19	12	2	21	1	13	18	4	1	10	0	1	11	18	6	4	23	4	13	7	6	15	0
OTU_255	0	0	0	0	0	1	0	0	1	0	22	0	10	29	7	0	1	56	1	1	3	2	1	9	4	10	2	7	13	0	26	49	12	5	22	4	0	36	19	8	5	0	52	0	16	4	5	9	0
OTU_256	0	0	0	1	5	0	1	1	0	0	5	0	0	0	0	26	39	0	20	25	34	19	0	10	24	23	26	14	73	89	37	9	2	1	11	0	0	28	35	8	62	0	1	31	11	3	2	21	1
OTU_257	0	0	0	0	0	0	0	0	0	21	9	0	0	29	176	3	2	12	7	1	2	0	26	0	1	1	1	0	1	0	7	0	138	2	3	0	3	0	0	0	0	4	9	0	0	0	0	0	0
OTU_258	0	0	0	0	1	1	1	1	0	0	0	0	0	0	0	1	2	0	1	1	2	3	26	6	6	4	4	0	2	4	0	6	3	2	25	5	206	4	1	0	0	1	0	0	0	0	0	0	30
OTU_259	691	176	5	272	0	1	0	0	24	0	0	37	0	0	0	0	0	0	0	0	0	1	0	0	0	0	0	0	0	0	0	0	1	0	0	0	0	0	0	0	0	0	0	0	0	0	0	0	0
OTU_260	0	915	1	3	0	68	0	0	0	0	0	1	0	0	0	0	0	0	0	0	0	0	0	0	0	0	0	0	0	0	0	0	0	0	0	0	0	0	0	0	0	0	0	0	0	0	0	0	0
OTU_261	0	0	0	0	10	0	0	0	0	0	0	0	0	0	0	9	4	0	29	20	23	8	0	1	12	2	27	0	14	11	1	0	0	0	17	1	0	4	120	0	0	0	0	2	10	1	2	21	1
OTU_262	0	0	0	0	0	0	0	0	0	0	0	0	0	0	0	35	5	0	17	11	62	3	1	5	15	20	15	14	38	5	1	0	0	11	13	29	0	5	0	6	0	0	0	4	57	47	28	73	0
OTU_263	0	0	0	0	1	0	2	0	0	2	5	0	3	15	8	19	14	5	22	30	21	16	4	32	16	27	27	23	22	22	35	10	2	5	10	47	0	44	8	49	24	0	2	10	17	5	13	4	1
OTU_264	0	0	0	0	0	0	0	0	0	9	0	0	10	18	0	18	3	5	12	27	20	18	0	11	5	17	18	26	7	14	0	2	2	15	10	41	0	23	54	16	0	1	8	45	8	9	39	7	0
OTU_265	0	1	0	0	0	2	0	0	0	0	45	0	22	6	42	16	1	25	10	4	2	18	1	4	4	1	7	8	0	3	7	3	108	5	15	9	0	16	7	16	23	1	27	8	11	2	6	3	0
OTU_266	0	0	0	0	0	0	0	0	0	1	0	0	0	0	0	4	12	0	5	0	3	1	0	21	18	8	10	23	10	7	0	10	2	26	33	2	1	36	5	6	1	0	1	55	18	36	19	36	0
OTU_267	2	0	0	0	0	0	0	1	0	3	5	0	7	4	0	2	0	4	0	0	2	2	0	5	0	2	3	1	2	1	5	5	4	4	3	10	145	4	12	2	3	22	15	8	9	5	8	4	20
OTU_268	0	0	0	0	0	11	4	0	0	0	2	0	3	16	31	14	22	10	8	21	9	4	0	4	33	18	21	27	23	12	13	4	4	18	25	17	0	6	23	7	7	0	15	9	12	18	6	14	0
OTU_269	86	1	147	33	0	13	0	0	3	0	0	178	0	0	0	0	0	0	0	0	0	0	0	0	0	0	0	0	0	0	0	0	0	0	0	0	0	0	0	0	0	0	0	0	0	0	0	0	0
OTU_270	0	0	0	0	0	0	0	0	0	1	1	0	0	0	3	0	1	1	0	1	0	2	7	3	0	0	1	0	7	8	4	0	0	0	0	3	23	1	1	1	3	27	0	0	0	0	0	3	23
OTU_271	0	0	0	1	0	1	0	0	0	0	0	0	0	0	2	70	0	0	0	94	25	217	0	97	1	0	68	182	1	20	20	0	1	63	158	10	0	0	0	0	107	3	0	0	0	169	0	0	0
OTU_272	0	0	1	0	1	2	0	0	0	1	0	0	0	1	18	3	8	0	0	6	8	0	20	1	2	0	1	3	2	2	7	8	6	1	1	0	14	1	11	4	53	119	0	4	0	0	0	0	18
OTU_273	0	0	0	0	87	0	0	0	0	0	0	0	0	0	0	6	1	0	1	0	0	0	0	10	0	3	0	0	0	8	0	0	0	0	1	11	0	0	16	0	0	0	0	67	6	13	12	4	0
OTU_274	0	0	0	1	0	0	0	0	0	0	0	0	0	0	1	2	2	0	9	11	4	16	26	5	5	3	6	3	3	6	3	0	4	1	2	6	5	2	1	2	9	52	0	0	5	1	0	0	50
OTU_275	0	2	0	0	0	0	0	5	1	18	11	1	10	10	16	9	10	21	17	12	14	2	1	16	16	11	25	27	10	13	1	2	10	12	3	12	0	40	24	6	4	2	28	22	11	18	9	4	0
OTU_276	0	0	0	0	0	0	0	0	0	0	266	0	0	1	0	1	5	13	6	1	21	4	0	0	3	8	13	6	6	5	0	14	3	6	10	4	0	27	36	28	0	0	16	16	44	29	31	20	0
OTU_277	0	0	0	0	0	0	0	0	0	0	26	0	0	9	7	3	0	4	2	4	3	0	0	1	7	1	5	5	0	9	0	16	19	0	283	19	0	16	24	39	25	0	3	2	9	8	8	10	0
OTU_278	0	0	0	0	0	0	0	0	0	0	2	0	0	0	1	14	14	0	9	13	10	11	10	30	5	28	17	8	26	6	58	15	51	8	22	16	0	4	6	22	42	9	2	4	10	6	10	11	1
OTU_279	0	0	0	0	1	0	0	0	0	0	0	0	0	0	0	14	1	0	0	11	0	2	0	0	0	14	0	19	22	9	0	2	6	63	92	0	0	88	1	0	0	4	0	4	1	0	7	12	0
OTU_280	0	0	0	0	16	0	0	0	0	0	20	0	27	87	46	2	14	1	8	28	2	16	0	16	7	7	3	7	3	13	17	34	0	4	14	5	0	0	5	4	7	0	4	6	0	2	0	8	0
OTU_281	4	0	0	0	0	1	0	1	1	0	0	88	0	0	0	0	0	31	0	0	0	0	19	2	0	0	0	0	0	0	1	1	1	0	0	2	8	0	1	0	2	6	26	1	1	0	0	0	4
OTU_282	0	0	0	0	89	0	0	0	0	0	0	0	0	0	0	0	0	0	0	0	0	0	0	0	3	0	0	0	1	0	0	0	1	27	69	14	0	0	2	0	0	0	0	65	9	7	11	21	0
OTU_283	0	0	0	0	1	6	26	2	0	2	1	1	15	6	2	2	3	16	8	5	2	2	3	12	5	8	7	7	7	1	3	28	19	2	7	20	0	30	27	4	2	0	11	13	17	36	20	23	0
OTU_284	0	0	0	0	0	0	0	0	0	0	0	0	0	0	2	19	18	0	17	16	24	10	4	24	32	11	13	13	5	29	3	1	8	0	2	11	0	0	11	8	0	0	0	6	14	23	28	27	1
OTU_285	0	0	0	0	17	0	0	0	0	0	0	0	0	0	0	14	3	0	71	0	15	3	0	18	5	0	0	15	0	31	0	0	3	16	20	0	1	0	87	15	0	3	0	25	18	0	11	7	0
OTU_286	0	0	0	2	2	0	0	1	0	0	10	0	8	2	19	8	28	61	8	5	7	8	2	9	36	30	10	49	11	6	15	22	0	3	0	0	0	0	0	0	0	0	66	0	28	0	28	16	0
OTU_287	1	0	0	0	21	0	1	8	0	0	3	0	4	8	4	6	0	2	2	1	3	0	1	1	2	2	2	4	2	2	9	13	21	6	7	4	1	3	12	5	3	3	8	9	8	10	14	14	0
OTU_288	0	0	0	0	0	17	1	0	0	247	4	1	23	62	16	0	0	23	0	0	1	0	1	0	0	0	0	0	0	0	0	0	0	0	1	0	0	0	1	0	0	0	52	0	0	0	0	0	0
OTU_289	0	0	0	0	0	0	0	0	0	0	0	0	0	0	0	21	5	0	3	1	16	2	3	28	14	26	10	61	0	138	230	1	0	14	0	0	1	1	7	0	0	0	0	0	11	4	6	6	0
OTU_290	0	0	0	0	0	1	0	0	0	0	0	0	0	0	0	1	1	0	0	0	0	0	40	0	4	0	0	0	2	0	2	1	0	1	1	1	44	0	0	0	0	0	0	0	0	0	0	1	49
OTU_291	0	0	0	0	9	6	0	0	0	12	12	7	1	7	9	8	10	0	4	7	2	9	18	4	5	9	10	9	1	7	24	8	21	2	6	5	8	7	7	7	23	18	3	0	6	6	5	26	0
OTU_292	0	0	0	0	1	0	0	0	0	0	0	0	0	0	0	10	0	0	0	0	9	0	0	0	1	4	0	2	0	2	0	1	10	23	41	31	0	0	7	0	1	0	0	10	55	2	20	4	0
OTU_293	0	0	0	0	63	0	0	26	0	0	18	0	2	12	9	0	0	10	0	0	0	0	0	0	0	0	0	0	0	0	0	4	1	0	0	0	0	5	0	4	2	2	7	0	2	20	24	7	14
OTU_294	0	0	0	0	0	0	0	0	0	0	0	0	0	0	0	0	1	0	0	0	0	0	1	0	0	0	0	0	0	0	0	0	0	0	0	0	0	0	0	0	0	60	0	0	0	0	0	0	0
OTU_295	1	0	0	0	0	0	0	0	0	3	29	0	28	1	4	7	3	20	7	3	2	7	5	5	3	3	7	2	16	2	4	6	13	4	15	11	17	44	22	16	9	9	25	6	14	22	17	3	2
OTU_296	0	0	0	0	0	0	0	0	0	0	0	0	1	0	0	34	3	0	10	7	26	10	0	17	12	13	15	5	46	2	1	0	1	10	7	1	0	0	31	24	2	0	0	33	19	14	3	6	0
OTU_297	0	0	0	0	0	0	0	0	0	0	30	0	14	7	48	17	3	0	13	5	8	7	6	4	18	3	12	4	2	4	4	7	8	7	27	21	3	33	10	27	30	7	4	6	27	16	8	20	3
OTU_298	0	0	0	0	13	0	0	0	0	0	0	0	43	1	0	3	2	1	4	2	3	4	1	6	1	4	5	0	0	8	0	1	0	3	0	4	0	6	17	42	0	4	0	7	18	26	26	21	0
OTU_299	0	1	0	0	0	0	0	1	0	0	1	0	1	2	0	0	0	0	1	1	3	3	19	1	1	1	1	0	1	0	6	0	0	3	0	3	100	0	0	0	8	9	1	0	0	0	1	1	12
OTU_300	0	0	0	0	2	0	0	0	0	2	10	0	21	6	0	3	0	11	2	7	2	3	3	1	3	0	0	0	4	0	3	8	5	2	6	3	35	4	4	2	4	17	15	4	9	11	8	1	24
OTU_301	0	0	0	0	0	0	0	0	1	0	0	0	0	0	1	0	2	0	0	0	0	0	3	0	0	0	0	0	0	0	1	0	0	0	0	0	2	0	0	0	1	30	0	0	0	0	1	0	40
OTU_302	0	1	0	0	0	0	0	726	0	0	14	0	0	23	17	0	0	3	0	0	0	0	0	0	0	0	0	0	0	0	0	0	0	0	0	0	0	0	0	1	0	0	7	0	0	0	0	0	0
OTU_303	0	0	0	0	9	0	0	0	0	0	0	0	0	1	0	4	3	0	16	4	6	9	0	3	0	0	4	2	5	8	0	0	21	1	3	0	0	9	17	67	0	2	0	18	22	10	18	23	1
OTU_304	0	0	0	0	3	0	0	0	0	2	0	0	0	0	0	2	0	0	0	0	2	0	16	0	1	1	4	0	3	6	8	1	2	1	0	2	62	0	0	0	2	8	0	2	0	1	0	3	30
OTU_305	1	0	0	0	3	0	0	0	0	4	1	0	7	5	0	43	30	0	41	20	34	25	1	53	25	43	40	39	97	21	13	19	0	26	4	0	0	0	3	0	0	0	3	14	7	7	7	8	1
OTU_306	0	0	0	0	0	0	0	0	0	921	0	0	0	0	0	0	0	0	0	0	0	0	0	0	0	0	0	1	0	0	0	0	0	0	0	0	0	0	0	0	0	0	0	0	0	0	0	0	0
OTU_307	0	0	0	1	0	0	0	0	0	0	0	0	1	0	0	19	29	0	35	32	32	9	0	24	17	13	35	26	12	23	5	6	0	86	15	89	1	23	7	81	2	3	1	2	59	1	11	16	0
OTU_308	0	0	0	0	31	0	0	0	0	0	0	0	0	0	0	2	0	0	6	1	5	0	0	0	7	4	0	16	0	16	0	0	0	0	1	0	0	12	27	0	0	0	0	0	28	8	18	31	0
OTU_309	7	175	66	388	0	6	4	0	6	0	0	101	0	0	0	0	0	0	0	0	0	0	0	0	0	1	0	1	0	0	0	0	0	0	0	0	0	0	0	0	0	0	0	0	0	0	1	0	0
OTU_310	0	0	0	0	0	0	0	2	1	0	7	0	3	56	3	5	5	5	3	3	2	5	2	15	8	10	2	4	22	1	1	8	36	1	19	0	0	0	6	12	0	4	2	25	2	11	2	17	0
OTU_311	0	0	0	0	1	0	0	0	0	4	0	0	7	23	14	12	7	0	9	11	15	6	2	25	8	11	16	12	19	21	30	11	12	1	10	5	0	0	8	6	11	1	0	2	14	4	6	15	0
OTU_312	0	0	0	0	50	0	0	0	0	0	28	0	187	0	0	0	19	0	2	55	1	24	0	5	4	17	9	16	149	6	1	15	0	48	0	1	0	2	3	4	2	0	0	0	6	97	0	0	0
OTU_313	0	709	66	26	0	11	0	12	2	0	0	1	0	0	0	0	0	0	0	0	0	0	0	0	0	0	0	1	0	0	0	0	0	0	0	1	0	1	0	0	0	0	0	0	0	0	1	0	0
OTU_314	0	0	0	0	36	1	20	32	0	2	12	0	2	10	3	16	4	10	34	2	8	16	18	4	6	11	12	6	2	10	1	9	3	1	11	6	0	3	6	13	0	17	10	2	13	11	7	7	3
OTU_315	136	330	55	13	0	113	71	0	58	0	0	29	0	1	0	0	0	0	0	0	0	0	0	0	0	0	0	0	0	0	0	0	0	0	0	0	1	0	0	0	0	0	0	0	0	1	0	0	0
OTU_316	0	0	0	0	5	0	0	0	0	6	4	0	35	40	12	6	6	19	20	2	14	3	0	7	5	5	11	14	3	12	0	6	0	8	11	2	0	13	9	5	3	0	7	28	18	8	7	6	0
OTU_317	0	0	0	0	0	0	0	0	0	0	0	0	5	60	0	0	0	13	0	0	0	0	0	3	0	0	0	0	0	0	0	0	62	16	5	3	15	4	4	6	6	4	14	0	32	1	0	0	0
OTU_318	0	0	0	0	2	0	0	0	0	1	1	0	0	1	0	44	32	1	60	26	29	102	1	21	9	79	13	18	2	50	0	0	1	14	1	2	0	1	4	15	0	1	0	10	1	11	25	13	0
OTU_319	1	0	0	0	9	0	0	0	1	3	7	0	10	4	1	19	8	4	12	13	10	8	0	21	6	9	17	11	13	15	0	9	1	32	4	6	0	42	39	4	0	4	2	25	10	47	27	16	0
OTU_320	0	0	0	0	17	1	0	0	0	2	0	0	3	0	3	2	4	0	7	7	3	2	0	25	5	0	5	0	50	22	0	14	9	9	14	5	0	1	22	1	0	1	0	34	43	24	23	26	0
OTU_321	0	0	31	0	0	2	11	3	0	0	4	0	13	37	8	0	0	27	0	6	0	0	0	0	0	2	1	1	0	0	1	0	36	1	5	8	0	3	0	10	0	0	29	1	13	8	2	3	0
OTU_322	0	0	0	0	0	0	0	1	0	0	120	0	0	38	6	2	4	20	1	0	6	0	0	5	5	2	3	4	2	2	0	0	1	3	12	5	0	54	2	5	0	0	28	30	7	3	17	1	0
OTU_323	0	0	0	0	6	0	0	1	0	87	6	0	16	6	13	10	6	0	14	6	4	54	31	12	13	8	17	10	13	17	25	8	34	1	10	31	0	1	5	0	14	0	1	5	6	7	17	7	0
OTU_324	0	0	0	0	0	0	0	0	0	0	0	0	2	11	3	7	10	3	8	2	2	1	140	2	3	9	2	8	1	6	43	8	11	1	9	0	32	1	5	2	1	0	3	7	0	3	2	0	7
OTU_325	1	1	154	2	0	5	8	61	234	0	0	1	0	49	0	0	0	25	0	0	0	0	0	0	0	0	0	0	0	0	0	0	0	0	0	0	0	0	0	1	0	0	20	0	0	0	0	0	0
OTU_326	0	0	0	0	4	1	0	0	0	0	0	0	0	0	0	1	1	0	0	0	0	0	14	2	9	1	1	0	0	0	8	1	0	0	0	0	6	0	0	0	0	0	0	0	1	0	0	1	27
OTU_327	0	0	0	0	37	0	0	0	0	0	6	0	34	11	0	5	8	6	6	5	8	11	0	5	4	6	22	7	9	14	0	0	0	3	15	14	0	10	10	6	9	1	6	1	9	15	16	13	0
OTU_328	20	118	5	30	0	28	221	0	332	0	0	20	0	0	0	0	0	0	0	0	0	0	0	0	0	0	0	0	0	0	0	0	0	0	0	0	0	0	0	0	0	0	0	0	0	0	0	2	0
OTU_329	0	0	0	0	1	0	0	0	0	1	0	0	0	3	0	0	3	0	0	9	3	0	15	1	0	2	3	0	2	1	4	2	1	1	0	0	17	0	0	0	19	25	0	2	0	1	1	0	6
OTU_330	0	0	0	0	2	0	0	0	1	0	0	0	0	0	0	0	1	0	3	0	2	0	17	0	1	0	0	0	0	2	0	1	10	0	2	0	2	0	0	5	34	175	0	0	0	2	0	0	0
OTU_331	0	0	0	0	0	0	0	1	0	0	33	0	1	1	5	3	2	19	4	2	18	2	0	10	24	4	10	2	0	15	3	0	0	1	36	38	0	0	39	73	46	0	28	1	11	8	12	26	0
OTU_332	0	0	0	0	29	1	0	0	0	0	315	0	0	0	224	0	0	0	0	0	0	0	0	0	0	0	0	0	2	0	0	13	11	0	0	0	0	29	1	2	26	0	0	0	26	1	2	2	1
OTU_333	0	3	3	42	0	86	1	0	1	0	2	1	0	1	2	1	0	2	0	0	1	0	3	4	3	1	5	0	1	7	0	15	3	0	0	5	1	257	8	12	50	0	1	0	2	3	10	0	5
OTU_334	0	0	0	0	3	0	0	0	0	0	0	0	0	0	0	16	14	0	7	8	9	11	0	13	10	6	10	5	18	25	8	21	6	22	16	1	0	15	19	1	0	1	0	21	23	25	11	27	0
OTU_335	0	0	0	0	9	0	0	0	0	0	0	0	2	0	0	1	3	0	7	4	1	0	1	9	23	14	5	18	10	9	5	9	4	41	3	12	4	68	34	1	6	1	0	8	9	30	5	11	1
OTU_336	16	13	21	38	21	5	1	28	6	1	7	27	3	4	4	1	1	0	0	0	2	2	8	4	2	3	1	4	8	1	9	1	23	4	0	2	5	11	1	13	8	1	2	2	1	2	12	6	1
OTU_337	0	0	0	0	0	0	0	1	0	0	0	0	0	0	7	6	6	0	7	13	16	0	25	13	11	10	18	6	0	17	76	7	5	12	24	2	3	0	1	0	8	23	0	2	5	8	7	13	0
OTU_338	0	0	0	0	2	0	0	3	1	2	11	0	0	3	10	5	23	3	3	7	16	12	0	9	3	11	21	17	4	1	1	19	8	6	15	4	0	6	22	0	7	0	3	10	22	20	10	24	0
OTU_339	0	0	0	0	0	0	0	0	0	1	72	0	0	29	76	1	2	3	0	19	8	0	0	6	5	8	0	4	23	5	5	58	2	5	6	27	0	0	0	0	17	0	5	2	17	13	15	30	0
OTU_340	0	0	0	0	0	0	0	0	0	0	13	0	49	0	0	1	0	109	0	2	1	0	0	3	2	1	8	0	0	0	0	0	0	1	8	3	0	2	1	4	0	1	123	21	2	1	2	0	0
OTU_341	0	0	0	1	0	0	0	0	0	0	0	0	0	0	0	0	0	0	0	8	2	0	0	0	27	33	0	0	0	2	0	35	0	32	56	15	0	0	0	0	0	0	0	2	2	4	2	2	0
OTU_342	0	0	1	0	6	0	0	4	0	10	4	0	3	6	8	7	6	1	26	16	9	49	34	11	15	3	11	3	4	6	5	2	10	3	0	9	2	2	4	2	7	2	0	1	7	10	19	8	9
OTU_343	0	0	0	0	36	0	0	0	1	0	0	0	0	0	1	13	18	0	4	9	31	2	0	22	10	15	5	22	1	7	12	57	0	9	10	10	0	27	41	6	0	0	0	27	14	2	7	42	0
OTU_344	0	0	0	0	4	0	0	0	0	0	1	0	1	2	0	23	18	4	2	19	22	2	0	10	5	16	7	2	5	21	0	0	1	5	16	0	0	13	17	66	0	0	13	6	30	13	16	12	0
OTU_345	0	0	0	0	0	0	0	1	0	0	0	1	0	0	1	2	3	0	4	0	0	8	1	15	12	8	12	21	43	8	1	0	0	15	12	1	0	58	63	11	0	2	0	24	16	34	12	6	0
OTU_346	0	0	0	0	0	0	0	0	0	1	0	0	1	0	0	0	0	0	0	0	0	0	5	0	0	1	0	0	0	1	59	0	0	0	1	1	358	0	0	0	4	3	0	0	0	0	0	0	10
OTU_347	0	1	0	0	5	18	4	2	0	2	4	2	4	5	10	4	3	2	0	1	4	2	1	7	5	5	6	1	7	2	6	22	27	3	16	19	0	10	11	16	4	3	2	3	7	5	20	10	0
OTU_348	0	0	0	0	0	0	0	0	0	43	5	0	6	34	3	10	2	0	18	5	7	7	1	3	17	23	21	4	1	1	0	2	2	9	9	2	0	15	10	23	2	0	1	9	3	8	13	15	0
OTU_349	0	0	0	0	0	0	0	0	0	0	5	0	0	2	1	37	3	5	16	23	11	77	37	18	20	8	5	13	13	10	3	0	15	4	13	50	4	7	15	2	0	3	1	1	1	10	17	15	0
OTU_350	118	7	24	10	0	66	24	44	19	0	0	123	0	0	0	0	0	0	0	0	0	0	0	0	0	0	0	0	0	0	0	0	0	0	0	0	0	0	0	0	0	0	0	0	0	0	0	0	0
OTU_351	0	0	0	0	0	0	0	0	0	0	19	0	18	23	63	10	8	15	9	19	14	10	12	16	16	21	14	21	2	26	16	1	0	0	0	15	0	0	0	0	1	0	12	2	0	3	5	3	0
OTU_352	0	0	1	0	0	209	0	1	0	0	11	0	4	13	10	6	4	7	6	4	11	0	0	3	8	8	4	6	3	5	2	9	16	10	10	12	0	4	4	18	6	0	11	9	7	7	12	18	0
OTU_353	0	0	0	0	0	0	0	0	0	10	0	0	0	0	0	18	17	11	9	19	13	7	0	34	18	25	9	3	12	21	0	3	0	41	9	1	0	29	25	7	0	0	10	5	6	12	16	9	0
OTU_354	0	0	0	0	15	0	0	0	0	0	0	0	0	0	0	23	2	0	0	7	0	14	0	4	13	9	33	0	4	6	0	3	3	24	0	5	0	22	25	5	0	0	0	0	3	29	11	3	0
OTU_355	0	1	0	0	0	0	0	0	0	0	12	0	41	6	45	20	4	11	12	13	4	8	1	8	7	8	13	11	1	11	0	14	1	25	3	6	0	15	7	2	6	1	9	5	21	13	29	11	0
OTU_356	0	0	0	0	1	0	0	0	0	0	27	0	20	9	8	11	3	48	2	4	1	3	0	12	9	6	13	14	2	6	0	1	1	8	11	6	0	19	10	14	0	0	32	6	5	11	2	11	1
OTU_357	0	0	0	0	4	0	0	0	0	8	45	0	30	0	0	9	1	0	15	8	6	1	0	34	46	12	5	16	8	20	2	3	4	11	3	1	2	64	21	0	1	0	0	15	10	28	23	12	0
OTU_358	0	0	0	0	19	0	0	1	0	0	0	0	0	58	0	9	17	0	1	9	7	0	0	18	3	10	3	9	0	5	1	33	0	11	3	8	0	1	13	5	0	0	0	7	4	1	6	29	0
OTU_359	0	0	0	0	0	0	3	3	0	3	19	0	13	3	17	11	10	20	18	14	13	24	0	6	4	1	21	6	12	8	14	4	13	8	13	10	0	14	26	13	2	1	25	15	6	18	13	5	0
OTU_360	1	0	0	0	1	0	0	0	0	0	54	0	0	1	17	25	22	1	26	11	2	8	1	39	36	37	39	9	22	61	2	2	0	59	12	4	0	17	5	2	1	0	0	23	22	14	7	11	0
OTU_361	0	2	2	13	0	2	3	0	2	0	0	107	0	0	0	0	0	0	0	0	0	0	0	0	1	0	0	0	0	0	0	0	1	0	0	0	0	0	0	0	4	66	0	0	0	0	0	0	0
OTU_362	0	0	0	0	2	1	0	0	0	1	0	0	0	0	0	0	1	0	0	1	2	0	4	0	0	0	3	0	0	0	3	0	0	0	0	0	37	0	0	0	0	0	0	2	1	0	0	1	4
OTU_363	0	0	0	0	0	0	0	0	0	0	0	0	0	0	0	0	0	0	0	28	13	216	0	0	28	2	1	58	0	78	0	0	0	0	74	1	0	0	0	0	0	0	1	0	0	0	0	0	0
OTU_364	0	1	0	0	17	0	0	0	1	0	0	0	0	0	0	1	0	0	0	1	1	0	0	0	4	4	2	0	9	0	0	0	2	12	0	0	5	0	11	22	0	1	0	0	9	18	25	13	0
OTU_365	0	0	0	0	0	0	1	0	0	8	17	0	12	2	8	13	3	8	15	13	15	6	25	4	4	2	6	6	2	13	0	3	12	2	4	20	0	6	3	3	3	0	9	5	20	4	9	13	0
OTU_366	25	44	6	47	0	3	4	0	56	0	0	20	2	3	16	0	3	0	0	0	0	0	0	1	2	6	0	2	0	0	3	2	10	2	7	3	0	4	24	2	1	16	1	3	10	5	1	3	2
OTU_367	0	0	2	7	0	0	0	0	0	3	0	0	0	0	1	11	0	0	0	0	0	9	0	2	1	2	0	0	1	0	0	0	0	6	0	15	0	0	0	1	0	0	0	58	5	3	24	14	0
OTU_368	0	0	0	0	3	0	0	0	0	0	0	0	0	0	0	0	0	0	0	0	0	0	1	0	1	0	0	0	0	0	1	9	1	0	0	0	3	0	0	4	12	153	0	0	1	0	0	0	4
OTU_369	0	0	0	0	56	0	0	1	0	9	6	0	1	7	11	8	3	8	4	1	10	0	0	1	2	8	2	1	5	4	0	1	3	2	7	5	0	6	15	0	0	0	4	20	0	7	5	0	0
OTU_370	0	1	0	0	5	0	0	15	0	5	15	0	4	40	24	4	12	1	9	6	7	2	0	22	31	37	32	10	36	23	40	9	0	9	1	0	0	0	0	3	1	0	3	0	2	4	0	18	0
OTU_371	0	0	0	0	0	303	0	10	0	0	0	0	0	69	0	0	0	39	0	0	0	0	0	0	0	0	0	0	0	0	0	0	0	0	0	0	0	0	0	0	0	0	32	0	0	0	0	0	0
OTU_372	0	0	0	1	1	0	0	0	0	22	76	0	4	29	0	0	0	16	3	1	1	14	3	2	1	1	2	4	12	3	2	7	8	2	4	6	0	14	3	0	10	1	22	2	8	9	9	0	0
OTU_373	1	0	17	0	17	17	45	0	2	0	1	39	41	13	6	0	0	1	0	1	0	0	0	0	0	0	0	0	1	0	0	0	0	2	0	0	0	0	0	4	2	0	3	0	0	0	7	7	2
OTU_374	0	0	0	0	0	0	0	0	0	0	0	0	1	0	0	1	5	0	2	0	0	0	125	3	0	2	3	1	4	11	1	2	0	0	0	2	113	0	0	0	0	1	0	3	1	0	0	0	50
OTU_375	0	0	0	0	2	0	0	0	0	1	0	0	2	2	1	41	27	0	45	35	16	80	0	14	4	66	14	12	0	29	1	0	0	16	0	3	1	3	3	9	0	0	1	8	2	10	25	12	4
OTU_376	0	0	0	0	4	0	0	0	0	6	15	0	10	6	6	30	22	17	42	32	17	24	0	11	8	20	16	26	5	13	1	0	1	23	2	15	0	16	19	0	0	0	30	14	2	7	9	3	0
OTU_377	0	0	0	0	29	0	0	0	0	26	63	0	5	16	0	0	0	33	3	0	1	2	0	1	2	3	2	9	3	2	0	1	0	12	2	2	0	11	8	11	1	0	32	2	2	5	7	14	0
OTU_378	0	0	0	0	4	0	0	0	0	0	0	0	1	1	0	23	10	3	11	21	8	16	1	21	6	18	23	10	16	2	0	0	3	16	3	12	1	9	24	3	0	1	2	12	5	9	12	12	0
OTU_379	1	1	2	0	0	0	6	0	0	0	0	145	0	0	1	0	0	0	0	0	0	0	0	0	0	0	0	0	0	0	0	0	1	0	0	12	0	0	0	1	10	1	0	0	1	0	0	0	1
OTU_380	118	38	174	0	0	9	2	0	14	0	4	68	4	0	0	0	3	2	1	1	12	0	0	2	0	4	2	0	1	1	0	2	5	0	0	2	0	4	1	4	0	0	0	0	1	1	3	14	0
OTU_381	0	0	0	0	0	0	2	0	0	0	5	0	0	2	0	14	22	0	20	27	23	40	2	30	32	18	22	10	3	25	1	1	2	8	3	21	1	0	5	2	5	0	0	0	29	29	23	30	0
OTU_382	0	0	0	0	0	2	0	0	0	0	0	1	0	2	1	3	3	2	6	6	6	21	229	4	5	9	2	2	0	1	6	0	0	2	0	20	2	0	0	0	0	4	0	1	1	2	5	0	0
OTU_383	0	0	0	0	24	0	0	0	0	0	0	0	0	58	0	0	0	0	0	0	0	0	0	0	0	0	0	0	0	0	0	0	0	0	0	0	0	0	0	8	0	0	0	0	4	4	0	1	0
OTU_384	0	0	0	0	0	0	417	0	0	0	0	0	0	1	0	0	0	1	0	0	0	0	1	0	0	0	0	0	0	0	0	2	0	0	1	0	0	0	0	0	0	1	1	0	0	0	0	0	0
OTU_385	0	0	0	0	0	0	0	0	0	26	4	0	16	29	4	26	3	6	13	14	10	1	1	14	24	24	26	17	17	17	31	6	2	8	7	0	0	3	2	5	2	0	7	0	4	4	7	12	0
OTU_386	0	0	0	0	46	0	4	0	6	4	0	1	1	5	3	1	1	4	0	0	1	0	0	0	3	0	0	0	1	0	0	7	11	10	6	2	1	3	0	9	3	1	1	1	7	3	8	12	0
OTU_387	0	0	26	0	9	47	77	94	0	0	20	1	11	26	9	1	0	12	0	0	0	0	0	0	0	0	0	0	0	0	0	0	4	0	0	0	0	1	3	1	1	0	9	2	7	3	1	12	0
OTU_388	1	0	0	0	0	0	0	0	0	0	14	0	1	1	0	1	2	4	2	3	3	1	5	1	3	4	6	2	0	2	1	2	35	5	7	64	0	11	8	8	10	0	4	10	15	7	20	16	0
OTU_389	0	1	2	0	1	0	0	0	0	0	2	14	0	0	0	0	0	0	0	0	0	0	9	0	0	0	0	0	0	0	0	0	1	0	0	0	2	0	0	0	3	72	0	0	0	0	0	0	5
OTU_390	0	0	0	0	0	0	0	0	0	1	0	0	0	0	0	41	150	0	40	105	22	72	0	17	35	13	35	4	224	104	42	0	0	0	0	0	0	0	0	0	0	0	0	0	1	0	0	0	0
OTU_391	0	0	0	0	0	0	0	0	0	0	1	0	1	5	0	53	45	0	15	49	25	7	0	19	41	40	35	40	4	20	0	0	0	25	0	2	0	0	2	17	0	0	0	20	25	4	4	23	0
OTU_392	0	0	0	0	31	0	0	0	0	0	0	0	0	0	0	3	17	0	0	0	0	0	0	0	3	6	4	19	12	12	0	0	0	33	12	0	2	36	14	5	0	0	0	2	9	5	17	4	0
OTU_393	48	0	30	0	0	0	0	0	0	0	0	151	2	2	1	0	0	0	0	0	0	0	2	0	0	0	0	0	0	0	0	0	0	1	0	3	0	0	0	0	0	1	0	1	0	0	0	0	0
OTU_394	0	0	0	0	0	0	0	0	0	0	1	0	0	0	0	20	3	0	14	16	30	4	0	5	7	15	20	15	17	14	4	7	9	3	5	32	0	10	36	9	2	0	0	2	11	7	14	9	0
OTU_395	0	0	0	0	0	0	0	0	0	0	0	0	0	0	0	0	0	0	0	0	0	0	22	0	0	1	0	0	0	0	0	0	0	0	0	0	0	0	0	0	0	0	0	0	0	0	1	0	0
OTU_396	0	1	0	0	1	4	2	16	1	45	15	0	1	18	19	21	26	25	11	27	26	8	0	16	6	22	20	8	15	24	7	0	6	5	3	4	0	6	3	0	2	1	10	3	1	9	0	2	0
OTU_397	0	0	0	0	13	0	0	0	1	0	0	0	0	0	0	7	1	0	5	2	6	0	0	11	8	18	0	2	11	4	0	51	20	10	9	0	0	51	47	0	0	0	0	0	5	53	12	22	0
OTU_398	0	0	6	2	41	0	0	7	19	1	1	8	1	3	2	0	0	0	0	0	0	1	9	1	1	0	0	0	1	2	0	2	1	2	1	1	26	3	1	0	0	18	1	0	0	8	2	3	9
OTU_399	0	0	0	0	0	0	0	2	0	1	3	0	0	6	1	49	52	21	48	27	40	44	0	12	22	24	6	16	2	13	0	1	0	45	4	6	0	3	6	0	0	0	15	7	1	9	9	19	0
OTU_400	0	0	0	0	4	0	0	9	0	12	4	0	23	6	1	2	1	4	1	3	3	0	1	1	3	1	0	2	2	2	0	3	7	0	0	1	1	31	0	0	0	60	4	2	8	7	8	2	5
OTU_401	0	0	1	1	0	0	0	0	0	0	8	0	8	0	1	27	2	1	5	4	6	3	0	1	1	2	9	12	19	3	14	21	9	1	3	39	0	0	19	8	18	1	2	3	7	2	0	22	0
OTU_402	0	0	0	0	0	1	0	5	0	7	0	0	0	5	1	10	7	19	5	6	5	5	0	7	3	8	3	2	2	3	5	3	62	0	1	5	0	1	0	16	81	2	24	2	4	0	3	2	0
OTU_403	0	0	0	0	9	0	0	0	2	1	0	0	0	6	2	6	4	43	1	2	6	1	0	7	2	9	6	6	7	1	0	0	0	4	0	6	0	3	0	9	0	0	42	3	5	6	2	12	0
OTU_404	0	0	36	0	1	16	27	10	6	0	1	1	0	0	0	0	0	0	0	0	0	0	0	0	0	0	0	0	0	0	2	4	15	0	0	0	0	0	14	178	106	17	0	0	0	0	0	0	0
OTU_405	0	1	0	0	34	0	0	0	0	0	0	0	0	0	0	0	0	0	1	0	0	0	0	0	0	0	0	0	0	0	0	0	0	0	0	0	0	0	0	0	0	0	0	1	11	0	37	0	0
OTU_406	0	0	2	0	5	0	0	2	0	1	2	0	1	12	2	1	0	4	0	0	1	0	0	2	1	1	3	0	4	0	1	18	31	6	4	24	1	4	7	6	0	0	3	4	4	7	7	33	0
OTU_407	0	0	0	0	14	0	0	0	0	2	13	0	4	5	8	3	4	7	16	11	15	15	33	4	3	7	10	3	0	4	2	4	7	3	1	12	0	1	4	2	7	7	11	1	8	4	2	8	0
OTU_408	0	0	0	0	0	0	0	0	0	0	0	0	0	0	0	10	29	0	2	40	10	1	1	51	5	30	2	22	39	12	1	1	3	2	5	12	0	0	0	0	0	0	0	10	65	3	3	11	0
OTU_409	0	0	0	1	0	0	0	0	0	0	0	0	0	0	0	42	28	0	26	9	41	0	0	102	13	13	0	60	0	30	287	0	0	38	0	0	0	0	1	0	0	0	0	0	3	0	0	2	0
OTU_410	0	0	0	0	0	0	0	0	1	0	0	0	0	0	0	0	1	0	0	3	0	1	56	1	1	0	1	0	0	1	2	0	0	0	2	1	79	2	0	0	2	6	1	1	0	0	0	1	19
OTU_411	0	0	0	0	10	0	0	0	1	0	0	0	0	0	0	0	7	0	0	0	2	0	42	2	2	0	1	0	3	2	32	11	16	0	0	2	16	0	1	2	13	10	0	2	0	5	3	6	0
OTU_412	0	0	0	0	0	0	0	0	0	0	0	0	0	0	2	11	23	16	7	21	7	12	0	11	8	19	2	13	13	14	1	0	14	25	38	4	0	1	8	5	0	0	20	15	0	13	9	4	0
OTU_413	0	0	0	0	0	0	0	0	0	0	0	0	0	0	0	13	3	0	30	9	3	12	2	7	19	11	11	21	0	8	7	13	16	18	22	55	21	28	0	0	23	1	0	0	8	2	26	0	0
OTU_414	0	0	0	1	0	0	0	0	0	9	44	0	11	11	30	23	19	27	18	5	11	6	0	12	13	4	7	11	32	3	1	4	0	39	4	8	0	1	10	1	1	0	34	2	6	7	15	3	0
OTU_415	0	64	17	0	0	6	25	0	12	0	0	23	0	14	6	0	0	5	1	0	1	0	3	1	0	0	2	0	0	0	0	2	6	1	2	23	6	1	1	7	54	7	7	0	4	3	4	8	0
OTU_416	0	0	0	0	0	0	0	0	1	201	0	0	0	13	0	7	10	0	6	18	10	6	0	11	9	26	14	12	6	8	3	0	0	0	3	3	0	14	3	0	0	0	0	2	5	5	1	1	0
OTU_417	0	0	0	0	35	0	0	190	0	0	2	0	1	3	0	0	0	2	0	0	0	0	0	0	0	0	0	0	0	0	0	0	0	0	1	2	0	0	0	6	0	0	0	6	12	15	19	7	0
OTU_418	0	0	0	0	0	0	1	0	0	0	1	0	0	1	9	9	16	5	3	17	3	6	1	17	0	0	8	5	10	10	11	1	12	4	6	8	0	2	3	6	19	0	1	1	12	1	9	5	0
OTU_419	0	0	0	0	1	0	1	0	0	2	14	0	0	2	8	10	7	6	11	17	6	4	0	10	5	32	15	20	20	15	1	16	1	15	170	3	0	1	10	17	0	0	6	12	7	3	5	9	0
OTU_420	0	469	71	1	0	0	1	0	5	0	0	0	0	1	0	0	0	3	0	0	0	0	0	0	0	0	0	0	0	0	0	0	0	0	0	0	1	0	0	0	0	0	1	0	0	0	0	0	0
OTU_421	0	0	0	0	8	1	0	0	0	0	0	0	0	1	0	26	14	0	3	14	53	7	2	22	4	11	2	23	0	5	31	0	0	4	1	0	0	14	0	0	19	0	0	0	27	0	6	23	0
OTU_422	0	0	0	0	0	0	0	0	0	0	0	0	0	94	0	0	0	0	0	0	1	0	0	0	3	0	0	0	0	0	0	0	0	0	1	0	0	0	0	0	0	0	0	0	0	0	0	0	0
OTU_423	0	0	0	0	6	0	0	0	0	1	0	0	0	0	0	9	16	0	27	13	22	0	0	9	2	21	41	5	24	14	1	0	8	9	14	15	0	1	3	2	1	0	0	50	12	17	16	3	0
OTU_424	0	0	0	0	0	0	0	0	0	0	0	0	28	0	0	10	1	57	2	0	1	1	0	0	0	7	5	8	9	4	0	0	1	3	9	1	0	0	2	0	0	0	64	1	0	2	1	0	0
OTU_425	0	0	0	0	2	0	0	1	0	3	8	0	12	5	16	8	5	39	7	1	6	4	2	7	11	5	2	1	8	8	5	1	8	5	2	3	0	4	9	0	2	2	24	6	11	6	9	3	1
OTU_426	0	2	0	3	0	0	0	10	0	0	3	0	4	0	255	19	27	0	11	12	1	37	0	1	13	1	11	39	18	2	3	1	0	0	67	50	0	19	1	5	0	0	0	23	7	31	14	2	0
OTU_427	0	0	0	0	0	1	0	0	0	0	0	0	1	5	7	13	39	4	12	19	19	13	0	21	20	17	15	16	1	11	1	1	2	25	17	54	0	0	9	0	0	1	8	1	7	1	4	9	0
OTU_428	252	7	151	0	0	5	105	0	67	0	0	1	0	0	0	0	0	0	0	0	0	0	0	0	0	0	0	0	0	0	0	0	0	0	0	0	0	0	0	0	0	0	0	0	0	0	0	0	2
OTU_429	0	491	11	7	0	1	1	7	7	0	0	1	0	0	0	0	0	0	0	0	0	0	0	0	0	0	0	0	0	0	0	0	0	0	0	0	0	0	0	0	0	0	0	0	0	0	0	0	0
OTU_430	0	0	5	0	0	2	0	0	0	2	3	0	3	3	2	4	0	5	0	6	4	2	0	7	3	1	5	1	0	6	2	11	82	1	17	4	0	4	5	18	97	3	6	0	2	0	1	1	0
OTU_431	0	1	0	0	2	0	0	0	0	1	0	0	1	0	0	1	3	0	5	5	1	0	145	0	2	2	1	1	1	3	3	0	0	2	0	1	85	1	1	0	2	2	0	5	3	2	0	0	36
OTU_432	0	0	1	0	23	70	6	35	0	0	0	1	2	1	5	3	0	4	3	0	7	2	1	1	2	2	5	1	0	2	0	8	7	2	7	4	0	6	5	9	1	2	4	0	4	5	9	13	0
OTU_433	0	0	0	0	3	0	0	0	0	0	0	0	0	0	0	44	12	0	20	15	27	0	0	29	11	27	14	32	10	202	0	1	2	3	1	1	0	3	41	1	0	0	0	3	18	0	6	8	0
OTU_434	0	0	0	0	0	1	0	0	0	0	0	0	0	0	0	0	1	0	0	0	0	0	8	0	0	0	0	0	0	0	0	0	0	1	0	0	6	0	0	0	0	0	0	0	0	0	0	0	22
OTU_435	1	0	0	0	1	0	0	0	0	0	0	0	0	0	0	0	0	0	0	11	10	0	0	0	0	0	0	0	9	10	0	6	0	10	1	0	0	3	4	13	0	0	0	62	14	1	0	1	0
OTU_436	0	0	0	0	0	0	0	0	0	0	1	0	37	21	13	12	10	24	12	28	24	17	5	4	8	13	7	1	0	4	6	2	2	8	12	7	1	0	6	0	10	0	12	7	7	1	5	7	2
OTU_437	0	0	0	0	0	0	0	0	0	0	10	0	0	2	9	7	14	2	7	20	27	10	0	51	14	14	44	16	11	28	1	0	0	25	1	13	0	14	8	3	0	1	0	20	4	13	13	15	0
OTU_438	0	0	0	0	0	0	0	0	0	7	0	0	0	36	1	6	0	0	4	2	2	1	0	0	0	0	0	2	0	0	0	1	37	0	71	10	0	1	0	0	5	0	0	2	6	20	3	4	0
OTU_439	0	0	0	0	0	1	0	0	0	0	0	0	0	2	0	1	3	0	2	0	0	0	8	4	2	2	1	0	8	1	23	4	4	0	1	4	57	1	0	2	6	6	0	1	0	0	0	0	3
OTU_440	0	0	0	0	1	0	0	0	0	0	0	0	0	0	0	0	0	0	0	0	0	0	2	1	0	0	0	0	0	0	1	1	1	0	2	0	12	0	0	0	0	6	0	0	0	0	0	2	41
OTU_441	0	0	0	0	0	0	0	0	0	1	1	0	3	0	2	4	6	0	4	4	4	22	102	3	7	7	6	3	4	3	12	0	0	0	0	3	0	0	1	0	4	1	1	0	0	0	1	0	0
OTU_442	0	0	0	0	4	0	0	0	0	0	0	0	0	1	0	0	10	0	1	2	1	4	30	5	3	0	2	1	1	2	21	2	2	0	12	0	45	4	1	0	0	0	0	2	0	0	1	0	45
OTU_443	0	0	0	0	16	0	0	45	0	46	1	0	127	10	40	3	2	7	3	9	0	3	0	0	0	2	0	3	0	0	0	20	0	1	0	1	0	46	2	0	0	0	19	0	2	0	0	0	0
OTU_444	0	0	0	0	31	0	0	2	0	24	1	0	5	30	2	0	2	6	2	2	4	0	0	0	0	0	0	0	0	0	0	1	0	0	0	0	0	0	0	1	0	0	15	0	1	2	2	0	0
OTU_445	0	0	0	0	0	0	0	0	0	0	8	0	0	0	9	0	4	50	0	4	3	3	0	3	4	7	5	0	0	3	0	0	0	9	10	7	0	14	0	1	10	2	71	2	12	1	4	11	0
OTU_446	0	0	0	0	6	0	0	0	0	0	1	0	0	0	0	1	1	0	0	2	1	6	0	8	4	3	9	12	6	4	6	13	20	2	0	4	0	32	3	15	0	0	0	1	14	6	12	8	0
OTU_447	0	0	0	0	0	0	0	0	0	0	0	0	5	11	11	10	18	4	9	12	10	0	0	17	21	33	38	19	78	8	46	22	0	5	12	2	0	0	1	0	0	1	1	3	11	10	6	9	1
OTU_448	169	0	68	2	0	12	4	32	0	79	3	1	4	27	19	0	0	11	0	0	0	0	0	0	0	0	0	0	0	0	0	0	0	0	0	0	0	0	0	0	0	0	16	0	0	0	0	0	0
OTU_449	0	0	0	0	1	0	0	0	0	7	0	0	0	0	0	20	17	8	10	5	7	6	0	29	11	8	4	3	1	18	1	0	0	2	15	0	0	74	16	0	0	0	7	15	5	16	8	8	0
OTU_450	0	0	216	1	0	1	0	0	53	0	0	20	0	0	0	0	0	46	0	0	0	0	0	0	0	0	0	0	0	0	0	0	0	0	0	0	0	0	0	0	0	0	46	0	0	0	0	0	1
OTU_451	0	0	0	0	0	0	0	0	0	0	1	0	0	58	0	1	1	10	3	0	4	3	0	2	3	4	3	3	1	4	0	0	1	1	0	0	0	6	1	15	0	0	13	2	3	0	5	4	0
OTU_452	0	0	0	0	5	1	0	0	0	25	8	0	6	25	10	4	6	8	10	9	14	10	20	2	8	6	8	5	1	16	19	1	1	2	4	8	2	2	1	2	28	0	7	2	1	1	2	6	1
OTU_453	0	0	0	0	0	0	0	0	1	0	0	0	0	1	1	7	11	0	16	14	6	12	1	12	17	25	29	17	15	7	0	1	0	11	9	3	0	8	4	2	0	0	2	33	4	2	4	13	0
OTU_454	394	33	1	18	0	86	1	6	2	0	0	39	0	0	0	0	0	0	0	0	0	0	0	0	0	0	0	0	0	0	0	0	0	0	0	1	0	0	1	0	0	0	0	0	0	0	0	0	0
OTU_455	0	0	0	0	0	0	0	1	0	0	5	0	2	4	4	2	3	12	2	2	2	0	1	19	10	3	5	20	59	5	0	0	0	4	3	3	2	34	24	0	0	0	14	12	15	9	18	10	0
OTU_456	0	0	0	0	0	0	0	0	0	0	0	0	0	0	0	0	0	0	0	0	0	0	25	0	0	0	0	0	0	0	0	0	0	0	0	0	5	0	0	0	0	0	0	2	0	1	0	0	60
OTU_457	22	17	35	12	0	9	41	126	426	0	0	0	0	0	0	0	0	4	0	0	0	0	0	0	0	0	0	0	0	0	0	0	0	0	0	0	0	0	0	1	0	0	3	0	0	0	0	0	0
OTU_458	1	0	0	0	0	1	0	0	0	0	33	0	1	10	9	4	0	55	8	7	5	14	5	4	5	5	4	3	0	1	0	1	3	0	14	1	1	1	8	7	5	0	47	1	5	13	9	3	0
OTU_459	0	0	1	0	0	0	0	5	0	0	22	0	59	16	20	10	2	5	6	4	7	9	0	6	9	2	8	8	0	4	2	9	0	5	13	27	0	20	0	1	9	1	2	1	30	1	14	3	0
OTU_460	0	0	0	0	5	1	0	0	0	0	1	0	0	1	1	14	16	1	22	29	16	16	1	4	14	16	31	31	18	7	16	1	0	18	19	7	0	3	35	0	0	0	0	6	5	13	0	10	1
OTU_461	9	12	4	1	26	11	0	15	33	4	5	0	19	38	8	0	0	13	0	0	0	0	0	0	0	0	0	0	0	0	0	0	0	0	1	0	0	0	0	0	0	0	17	0	0	0	0	0	0
OTU_462	0	0	0	0	0	0	0	0	0	0	20	0	1	9	23	8	4	5	4	5	4	3	0	3	8	11	4	6	1	0	3	6	15	5	8	18	1	4	2	2	14	1	3	7	6	9	11	10	0
OTU_463	0	0	0	0	0	0	0	0	0	2	1	0	0	2	6	1	3	1	2	7	9	2	0	7	5	3	13	6	8	12	49	5	29	1	15	0	0	0	8	4	65	0	0	0	11	8	2	11	0
OTU_464	0	0	0	0	0	0	0	2	0	0	3	0	4	26	22	2	3	4	1	0	1	2	0	0	4	4	8	2	6	9	1	1	4	0	7	1	0	0	1	3	0	0	1	29	16	5	14	4	0
OTU_465	0	0	0	0	0	0	0	0	0	2	0	0	4	18	0	23	6	2	5	14	12	4	5	10	11	15	18	5	16	9	15	1	5	7	13	3	0	5	8	10	9	0	3	13	0	0	3	0	0
OTU_466	0	3	0	1	4	0	0	48	0	9	0	0	1	42	0	0	0	20	0	0	0	0	0	0	0	0	0	0	0	0	0	0	0	0	0	0	0	0	0	3	0	0	11	0	1	1	1	14	0
OTU_467	0	0	0	0	0	0	0	0	0	0	0	0	0	0	0	110	0	0	0	163	0	0	0	0	0	0	0	1	0	43	0	1	0	0	0	0	1	0	0	0	0	0	0	0	0	0	0	0	0
OTU_468	127	0	130	15	0	176	44	24	200	1	0	0	0	0	0	0	0	0	0	0	0	0	0	0	0	0	0	0	0	0	0	0	0	0	0	0	0	0	0	0	0	0	0	0	0	0	0	0	0
OTU_469	0	0	0	0	0	0	0	0	1	1	0	0	0	1	0	1	0	0	0	1	0	0	4	0	3	1	1	1	2	0	4	2	6	0	0	0	11	0	0	0	5	8	0	0	0	1	0	0	1
OTU_470	0	1	0	0	0	0	0	0	0	0	0	0	0	0	0	0	0	0	0	0	0	0	2	0	1	0	0	0	0	0	1	0	0	0	8	0	20	0	0	2	4	20	0	0	0	1	2	0	10
OTU_471	0	182	188	3	0	85	41	39	6	0	0	0	0	0	0	0	0	0	0	0	0	0	0	0	0	0	0	0	0	0	0	0	0	0	0	0	0	0	0	0	0	0	0	0	0	0	0	0	0
OTU_472	0	0	0	0	0	0	0	1	1	6	0	0	4	1	5	14	8	0	17	13	5	8	14	24	11	12	17	13	25	19	1	1	1	4	4	13	0	19	0	2	5	2	0	3	7	3	9	10	0
OTU_473	0	1	0	0	0	0	5	2	0	1	1	0	4	2	3	10	4	2	9	3	3	10	0	2	5	3	6	1	0	0	1	5	0	7	3	2	0	1	2	12	0	1	3	1	0	6	14	9	1
OTU_474	0	0	0	0	54	0	0	0	0	0	0	1	1	12	1	0	0	0	0	0	0	0	1	1	1	0	0	0	0	0	0	0	6	3	0	6	0	0	1	2	3	0	1	0	2	3	1	2	0
OTU_475	0	0	0	0	0	0	0	0	0	0	0	0	0	0	0	0	0	0	0	0	0	0	2	0	0	0	0	0	0	1	0	1	0	0	0	0	34	0	0	0	0	1	0	0	0	0	0	0	22
OTU_476	0	0	0	0	0	0	0	0	0	0	0	0	0	0	0	0	0	0	0	0	0	0	9	0	0	0	1	0	0	1	2	0	0	0	0	0	31	0	0	0	0	10	0	1	0	0	0	0	17
OTU_477	0	0	0	0	2	0	0	0	0	0	0	0	0	0	0	0	0	0	0	0	0	0	2	2	0	0	0	0	0	0	2	2	0	1	0	0	3	0	0	0	0	0	0	0	0	0	0	0	22
OTU_478	0	0	0	0	1	0	0	0	0	0	0	0	3	0	0	0	0	0	0	1	0	0	8	0	1	0	0	0	2	0	2	1	3	0	1	5	1	2	1	0	15	24	0	0	0	0	1	0	7
OTU_479	0	0	0	0	0	0	1	0	0	0	0	0	0	6	18	20	14	0	16	30	11	13	4	19	20	15	22	9	44	28	15	6	1	2	22	11	0	1	1	0	0	0	0	2	5	7	8	4	0
OTU_480	0	0	0	0	0	1	0	0	0	0	4	0	6	2	0	3	5	1	7	2	4	0	0	1	0	6	2	0	3	5	0	2	4	19	4	2	1	4	5	1	5	0	9	4	6	20	45	2	1
OTU_481	0	0	0	0	0	0	0	0	0	0	11	0	2	0	1	13	21	20	61	11	54	96	0	3	6	3	2	3	0	17	0	0	0	6	0	2	0	3	4	0	0	0	20	0	0	2	0	1	0
OTU_482	0	0	0	0	0	0	1	0	0	0	30	0	0	1	48	2	4	0	5	4	6	5	3	6	2	2	7	5	0	11	4	0	66	6	8	29	0	2	1	0	2	0	0	0	5	0	0	1	0
OTU_483	0	0	0	0	23	0	0	0	0	0	0	0	0	0	0	7	1	0	1	14	0	30	0	88	24	27	0	41	0	53	8	11	1	44	0	8	0	19	23	0	4	0	0	0	5	0	0	8	0
OTU_484	0	0	0	0	0	0	0	0	0	2	4	0	0	59	0	4	0	8	0	1	1	0	0	0	0	0	0	0	0	0	0	0	0	0	0	0	0	0	0	0	0	0	4	0	1	0	0	0	0
OTU_485	0	0	0	3	1	1	0	0	1	1	4	0	6	3	2	18	8	2	16	15	16	20	1	4	18	14	12	5	4	3	0	1	0	1	7	5	0	8	6	9	0	3	2	11	5	13	12	3	1
OTU_486	0	0	0	0	1	0	1	0	0	1	0	0	0	0	1	3	3	0	5	6	13	7	0	7	6	43	22	0	5	13	1	1	1	2	49	105	0	99	9	0	0	0	0	73	2	9	5	15	0
OTU_487	0	0	0	0	2	0	0	0	0	0	0	0	0	0	0	0	1	0	0	0	0	0	7	0	1	0	0	0	0	0	0	0	4	0	1	0	3	0	0	0	4	7	0	2	0	0	0	2	53
OTU_488	1	0	0	0	2	0	0	6	0	4	22	0	32	9	3	5	4	5	10	5	5	11	0	12	2	5	0	6	10	0	0	3	2	7	6	7	0	9	16	8	2	0	14	6	18	7	20	8	0
OTU_489	0	0	0	0	0	0	0	0	0	0	1	0	1	2	12	6	3	2	7	5	12	1	2	17	11	6	12	12	8	1	10	6	2	2	4	4	1	2	0	3	3	3	1	6	18	12	9	10	1
OTU_490	0	0	0	0	0	0	0	0	0	0	0	0	0	0	0	2	8	0	1	0	0	1	0	13	2	2	2	5	0	7	8	87	4	11	0	0	0	20	16	10	0	1	0	25	21	1	4	1	0
OTU_491	0	0	0	0	0	0	0	0	0	0	0	0	2	0	0	24	21	3	6	20	22	8	0	16	35	26	17	32	46	9	2	1	1	8	6	15	2	3	6	0	0	0	4	16	2	4	13	20	0
OTU_492	0	17	1	6	17	1	3	0	4	7	0	0	0	8	0	0	6	0	0	0	1	0	0	0	0	0	1	0	0	0	0	69	0	21	3	0	0	4	0	0	14	0	2	0	1	0	4	10	2
OTU_493	0	0	0	0	0	0	0	0	0	0	2	0	1	7	6	0	0	32	0	0	0	0	0	3	0	0	0	0	0	0	0	6	5	1	0	2	1	0	0	0	2	0	33	0	5	7	0	0	1
OTU_494	0	0	0	0	9	0	0	0	0	0	0	0	0	0	0	12	12	0	12	9	10	4	0	8	22	10	14	17	11	11	0	6	0	39	9	2	0	26	23	0	0	0	0	19	7	7	8	1	0
OTU_495	0	0	0	0	9	0	0	8	0	0	19	0	5	51	51	0	0	18	0	0	0	0	0	0	0	0	0	0	0	0	0	0	0	0	0	0	0	0	0	7	0	0	18	0	1	0	0	0	0
OTU_496	0	0	0	0	0	0	0	0	0	0	0	0	0	1	0	2	3	0	0	2	0	0	21	6	4	0	2	0	2	5	10	0	1	2	0	4	2	0	0	0	6	2	0	1	0	1	5	1	1
OTU_497	0	0	0	0	0	0	0	0	0	0	0	0	0	0	0	0	0	0	0	1	0	0	1	0	1	0	2	0	0	0	4	2	1	0	2	1	10	0	0	0	2	11	0	0	0	0	0	0	53
OTU_498	0	0	0	0	1	0	0	0	0	0	0	0	5	0	0	11	4	1	1	1	3	1	0	15	6	7	8	2	19	3	1	10	5	4	19	12	0	9	23	5	1	0	0	16	8	11	6	10	1
OTU_499	0	0	0	0	0	0	0	0	1	0	0	0	0	0	0	4	5	0	4	4	2	17	397	1	2	1	1	1	0	9	3	0	0	2	1	0	86	0	0	0	0	0	0	0	0	0	0	0	2
OTU_500	0	0	0	0	0	2	0	6	0	0	3	0	2	10	2	0	2	5	0	3	4	0	0	7	8	1	5	0	0	8	2	8	13	4	4	11	0	4	9	5	11	1	6	12	4	12	10	13	0
OTU_501	0	0	0	0	1	0	0	0	0	2	0	0	1	0	0	0	0	0	0	0	0	0	22	0	0	0	0	0	2	0	0	0	4	0	0	2	26	0	0	0	2	6	1	0	0	0	0	0	47
OTU_502	0	0	0	0	0	0	0	0	0	0	0	0	0	15	0	5	3	0	4	0	7	0	0	1	1	6	2	3	6	4	1	1	18	0	1	2	0	4	1	3	8	0	1	14	18	8	3	11	0
OTU_503	0	0	0	1	0	0	0	0	0	11	12	0	0	4	13	13	7	18	14	16	11	8	0	3	4	16	9	3	4	12	0	0	0	8	14	2	1	1	3	4	1	0	27	5	3	9	2	3	0
OTU_504	404	1	11	27	0	80	13	3	27	1	0	20	0	0	0	0	0	0	0	0	0	0	0	0	0	0	0	0	0	0	0	0	0	0	0	0	0	0	0	0	0	0	0	0	0	0	1	0	0
OTU_505	0	0	0	0	0	0	0	0	1	0	0	0	0	2	0	9	6	1	17	17	11	3	0	8	6	11	11	32	1	8	13	11	14	17	2	6	13	20	5	3	0	2	0	3	4	7	10	0	1
OTU_506	0	0	0	0	0	0	0	0	0	0	1	1	0	3	8	2	1	1	11	12	10	2	0	8	7	5	21	10	1	12	30	3	19	0	7	16	0	0	1	30	12	2	0	4	4	9	1	4	0
OTU_507	66	0	39	0	0	10	19	0	22	3	4	0	5	1	1	5	4	11	8	2	5	7	2	5	7	5	9	13	13	10	3	1	4	0	2	5	0	8	9	0	4	0	14	3	4	10	6	1	0
OTU_508	0	0	0	0	0	0	0	1	0	0	0	0	0	0	0	14	0	0	0	0	0	20	0	0	42	6	24	0	0	0	0	0	0	13	70	0	0	250	15	0	1	0	0	0	0	0	2	0	0
OTU_509	0	3	0	0	0	0	0	15	0	0	0	0	0	0	0	9	37	0	11	0	0	0	0	8	1	67	0	131	24	23	0	1	0	0	1	20	0	22	2	0	2	0	0	85	35	104	7	1	1
OTU_510	241	117	25	240	0	21	11	0	64	0	0	2	0	0	0	0	0	0	0	0	0	0	0	0	0	0	0	0	0	0	0	0	0	0	0	0	0	0	0	0	0	0	0	0	0	0	0	0	0
OTU_511	53	1	2	21	0	87	5	0	9	0	0	6	0	0	0	0	0	52	0	0	0	0	0	0	0	0	0	0	0	0	0	0	0	0	0	0	0	0	0	0	0	0	73	0	0	0	0	0	0
OTU_512	0	0	0	0	7	0	0	0	1	0	0	0	0	0	0	9	0	0	0	10	0	0	0	7	3	3	0	9	0	1	0	1	3	33	0	0	0	0	5	0	0	0	0	57	8	27	6	10	0
OTU_513	0	0	0	0	0	0	1	0	0	0	11	0	6	13	12	10	5	9	12	11	9	8	2	14	5	4	6	15	13	11	0	1	4	2	3	8	0	23	20	1	1	1	5	6	2	10	7	7	0
OTU_514	0	0	0	0	0	0	0	0	0	0	0	0	0	1	2	0	0	0	1	1	1	0	0	0	2	1	0	0	0	0	0	4	57	0	30	11	0	7	0	25	0	0	1	5	4	1	3	3	0
OTU_515	0	0	0	0	1	1	1	1	1	0	0	1	0	0	0	0	0	0	1	0	0	0	4	1	0	0	0	0	0	0	0	0	0	0	1	0	4	1	1	0	0	0	0	0	0	1	0	0	82
OTU_516	0	0	0	0	3	0	0	0	0	0	4	0	22	0	15	9	12	9	3	10	2	1	0	21	5	7	14	5	19	3	1	1	6	11	7	9	0	30	15	0	1	0	1	21	10	9	44	3	0
OTU_517	0	0	0	0	0	0	0	0	0	0	0	0	2	0	1	2	3	0	1	6	1	10	88	6	2	1	0	2	9	2	3	1	1	0	0	6	1	0	3	0	1	0	0	2	2	3	7	5	0
OTU_518	0	0	0	0	0	0	0	0	0	0	23	1	1	1	5	17	17	1	26	21	22	11	1	14	24	31	22	32	10	10	0	0	0	4	1	37	0	1	0	0	2	0	2	2	0	3	18	4	0
OTU_519	0	0	0	0	0	1	0	0	0	0	0	0	0	0	0	28	16	0	28	31	17	22	1	22	14	10	12	21	2	18	9	1	0	7	7	4	0	0	0	0	2	0	0	3	7	2	8	8	0
OTU_520	0	0	0	0	2	0	0	0	1	0	0	0	1	0	0	0	1	0	2	2	0	0	11	1	0	0	1	0	1	0	0	4	2	0	2	1	3	0	0	0	0	2	0	0	0	0	0	1	20
OTU_521	0	0	0	0	1	0	0	0	0	1	1	0	18	1	16	2	6	35	0	4	1	1	0	4	9	1	2	2	9	1	0	18	0	0	4	11	0	2	0	6	1	0	18	2	6	10	1	7	0
OTU_522	0	0	0	0	0	0	0	0	0	0	0	0	0	0	0	0	0	0	0	0	2	0	0	0	0	0	0	0	0	4	0	14	0	2	0	18	0	6	1	24	1	0	0	54	20	24	3	0	0
OTU_523	0	0	0	0	14	0	0	0	0	0	6	0	0	3	7	1	1	32	0	3	3	0	0	7	15	4	0	1	3	3	1	0	0	7	1	1	0	0	6	0	2	0	36	56	1	4	22	2	0
OTU_524	0	0	0	0	0	0	0	0	0	0	0	0	2	1	3	3	4	11	2	2	5	2	0	4	10	6	3	12	10	4	2	0	1	8	32	1	0	36	7	7	2	0	13	7	9	17	9	11	0
OTU_525	5	0	0	17	0	0	0	1	7	0	0	125	0	0	0	0	0	0	0	0	0	0	0	0	0	0	0	0	0	0	0	0	0	0	0	0	0	0	0	0	0	0	0	0	0	0	0	0	0
OTU_526	0	0	0	0	3	0	0	0	0	4	10	0	6	1	2	9	6	0	7	5	10	10	9	8	9	6	13	8	5	13	3	0	5	7	3	5	1	4	5	3	8	0	4	8	6	14	8	12	1
OTU_527	0	3	0	5	56	0	2	0	0	0	0	0	0	0	0	0	0	0	0	0	0	0	0	0	0	0	0	0	0	0	0	0	0	0	0	0	0	0	0	0	0	0	0	0	0	0	0	0	0
OTU_528	0	0	0	0	0	0	0	0	0	0	0	0	0	0	0	0	0	0	0	0	0	0	19	1	0	0	0	0	3	1	0	0	0	0	0	0	36	0	0	0	0	0	0	0	0	0	0	0	20
OTU_529	0	0	0	0	0	0	0	0	0	0	0	0	0	0	0	0	0	0	0	2	0	1	11	0	0	2	0	0	2	1	1	3	0	0	0	1	38	0	0	0	2	1	0	1	0	0	0	1	0
OTU_530	0	0	0	0	0	0	0	0	0	0	0	0	0	0	0	0	0	1	0	0	0	0	0	0	0	0	0	0	0	0	0	0	0	0	0	1	0	0	0	0	0	0	0	0	0	0	0	0	3
OTU_531	154	21	76	49	0	129	0	2	12	0	0	39	0	0	0	0	0	2	0	0	0	0	0	0	0	0	0	0	0	0	0	0	0	0	0	0	0	0	0	0	0	0	0	0	0	0	0	0	0
OTU_532	5	1	26	4	0	88	128	63	0	0	0	0	0	6	8	0	0	18	0	0	0	0	0	0	0	0	0	0	0	0	0	0	0	0	0	0	0	0	0	0	0	0	13	0	0	0	0	0	0
OTU_533	0	0	0	0	3	0	0	0	0	1	0	0	5	0	0	10	6	0	2	2	22	1	0	3	7	29	15	13	3	17	1	1	0	40	6	14	0	1	0	1	2	2	2	5	2	1	1	37	0
OTU_534	0	0	0	0	0	0	0	0	0	0	0	0	0	0	0	2	9	0	1	1	0	7	0	5	2	3	0	1	0	0	11	41	2	6	7	0	0	13	5	0	0	0	0	24	37	9	5	0	0
OTU_535	3	392	0	5	0	10	26	6	13	0	0	1	0	1	0	0	0	0	0	0	0	0	0	0	0	0	0	0	0	0	0	0	0	0	0	0	0	0	0	0	0	0	0	0	0	0	0	0	0
OTU_536	17	0	5	26	0	1	1	1	14	0	1	5	2	3	9	2	2	9	0	0	1	0	2	3	0	0	0	0	0	7	18	2	1	0	13	0	0	3	1	5	0	1	11	0	4	5	1	5	0
OTU_537	0	0	0	0	0	0	0	0	0	0	0	0	0	0	0	0	1	0	0	0	0	0	0	0	0	0	0	0	0	0	0	0	0	0	535	0	0	0	0	0	0	0	0	2	0	0	0	0	0
OTU_538	0	0	131	19	0	123	91	1	0	1	0	1	0	0	0	0	0	21	0	0	0	0	0	0	0	0	0	0	0	0	0	0	0	0	0	0	0	0	0	0	0	0	17	0	0	0	0	0	0
OTU_539	0	0	0	0	5	0	0	0	0	24	0	0	10	21	11	22	11	2	6	9	6	3	3	8	10	4	0	0	11	13	53	0	0	6	0	2	0	0	0	0	0	0	1	0	3	8	0	1	0
OTU_540	0	0	0	0	0	0	0	0	0	0	0	0	0	0	0	0	0	0	0	0	1	1	4	0	0	0	0	0	0	0	0	0	0	1	0	0	7	0	0	0	0	0	0	0	0	0	0	0	2
OTU_541	0	0	0	0	0	0	0	211	0	5	5	0	4	3	5	0	2	0	1	2	2	3	0	2	2	2	6	5	13	2	5	4	3	0	1	6	0	1	1	1	3	0	4	1	8	2	10	18	0
OTU_542	0	0	0	0	3	0	0	0	0	15	0	0	0	4	5	3	0	0	2	0	9	0	0	1	0	5	3	2	1	3	0	4	9	28	1	2	0	2	0	11	0	0	0	2	4	3	1	11	0
OTU_543	0	0	0	0	0	7	6	0	0	12	0	0	0	1	3	10	11	1	10	14	7	21	16	16	19	11	27	11	11	22	5	3	1	7	0	9	0	0	0	0	1	0	1	1	9	3	2	11	0
OTU_544	0	0	0	0	20	0	0	2	0	0	2	0	2	2	0	0	0	33	0	0	0	0	0	0	0	0	0	0	0	0	0	0	0	0	0	0	0	0	0	4	0	0	31	0	3	9	7	5	0
OTU_545	0	0	0	0	0	0	0	0	0	0	0	0	0	0	0	0	0	0	2	0	0	0	6	0	0	0	0	0	0	0	0	0	0	0	0	1	18	0	0	0	0	6	0	0	0	0	0	0	8
OTU_546	0	0	0	0	0	217	59	10	0	0	8	0	1	0	1	0	0	14	0	2	1	0	0	2	1	1	1	3	1	0	0	1	1	5	5	0	2	9	2	0	0	0	11	5	0	8	2	6	0
OTU_547	0	0	0	0	0	0	0	0	0	0	25	0	5	5	3	0	0	73	0	0	0	0	0	0	0	0	1	0	0	0	0	0	0	1	0	0	0	0	0	1	0	0	70	0	2	0	1	0	0
OTU_548	0	0	0	0	5	0	0	0	0	5	2	0	1	2	1	7	1	1	3	0	1	0	2	2	6	3	1	2	0	0	3	1	7	0	2	1	9	0	1	2	0	3	2	2	5	4	4	4	6
OTU_549	0	0	1	0	0	0	0	19	0	0	0	0	556	1	0	0	0	3	0	0	0	0	0	0	0	0	0	0	0	0	0	0	0	0	0	0	0	0	0	0	0	0	7	0	0	0	0	0	0
OTU_550	0	0	0	0	1	0	0	0	0	0	0	0	0	0	0	0	0	0	0	0	0	0	4	0	0	0	0	0	0	0	0	2	0	3	1	0	37	0	0	0	0	0	0	1	0	0	0	0	30
OTU_551	0	0	0	0	0	0	0	0	0	0	0	0	0	31	0	0	0	46	0	0	0	0	0	0	0	0	0	0	0	0	0	0	0	0	0	0	0	1	0	0	0	0	48	0	0	0	0	0	0
OTU_552	0	0	0	0	0	0	0	3	0	0	242	0	3	0	0	12	13	0	2	5	10	1	0	7	10	7	7	12	30	4	0	0	0	41	10	4	0	9	8	0	0	0	0	6	4	4	2	3	0
OTU_553	0	0	148	3	0	0	0	25	258	0	0	1	0	15	0	0	0	4	0	0	0	0	0	1	0	0	0	0	0	0	0	0	0	0	0	0	0	0	0	0	0	0	1	0	0	0	0	0	0
OTU_554	0	0	0	0	0	0	0	0	0	0	0	0	0	0	0	0	0	0	0	0	0	0	0	0	0	0	0	0	0	0	0	0	0	0	0	0	0	0	0	0	1	20	0	0	0	0	0	0	19
OTU_555	0	0	0	0	1	1	0	0	0	3	0	0	0	0	0	15	35	1	37	21	19	26	0	8	13	14	7	13	13	14	18	0	0	23	3	5	0	2	5	0	0	0	3	0	6	0	3	4	1
OTU_556	1	0	0	0	0	0	0	0	0	2	4	0	1	3	1	12	5	2	12	10	14	11	0	12	14	10	9	8	4	6	20	3	14	7	3	17	1	6	0	1	0	1	1	1	2	3	5	7	0
OTU_557	0	0	0	0	17	0	0	0	9	0	0	1	0	0	0	0	0	0	0	0	1	0	4	0	0	0	0	0	0	0	3	2	1	0	0	0	5	0	0	0	0	1	0	0	0	0	0	2	9
OTU_558	0	0	0	0	3	1	0	0	0	2	1	0	7	3	0	19	28	16	20	9	7	21	0	12	8	8	15	14	1	8	0	0	2	21	0	2	0	14	14	0	0	0	14	11	3	7	10	2	0
OTU_559	0	0	0	0	0	0	0	14	0	18	0	0	0	5	1	2	0	1	3	0	4	0	1	0	2	2	1	0	1	1	3	3	10	3	7	0	0	5	3	9	1	0	3	8	2	9	3	6	0
OTU_560	0	0	0	0	0	0	0	0	0	0	0	0	0	0	0	11	6	0	13	8	13	5	1	5	11	20	4	4	2	9	1	5	3	15	8	2	2	1	15	1	1	0	0	11	2	12	7	0	0
OTU_561	0	0	0	0	0	0	0	0	0	0	0	0	0	0	0	4	11	0	1	17	8	5	0	30	5	12	1	0	0	20	0	2	24	1	0	0	0	4	58	0	0	0	0	17	12	1	3	5	0
OTU_562	0	0	0	0	0	0	0	0	1	0	0	0	0	0	0	0	0	0	0	0	0	0	2	0	0	0	1	2	0	0	0	0	0	0	0	0	5	0	0	0	0	0	0	0	0	0	0	0	20
OTU_563	0	0	0	0	0	0	0	0	1	0	0	0	0	1	0	15	8	0	1	4	5	0	0	9	4	1	9	15	1	2	129	0	0	33	0	10	0	0	7	0	8	0	1	1	17	0	3	8	0
OTU_564	0	0	0	0	0	0	0	0	0	207	0	0	21	3	6	2	0	4	3	2	6	2	16	0	0	0	1	0	2	0	13	7	0	0	0	0	3	0	0	0	0	0	7	0	0	0	0	0	5
OTU_565	0	0	0	0	18	0	0	1	0	0	0	0	0	11	0	0	0	1	0	0	0	0	1	0	0	0	0	0	0	2	0	3	0	2	0	1	1	3	0	2	2	0	1	1	1	1	0	14	1
OTU_566	0	0	0	0	1	0	0	0	0	0	8	0	8	3	5	3	4	7	7	9	6	8	3	3	4	5	6	1	15	6	10	6	6	2	6	6	0	0	0	0	13	1	6	0	2	12	3	8	0
OTU_567	0	0	0	0	0	0	0	0	0	0	0	0	0	0	0	3	7	0	0	1	0	0	0	1	0	1	10	3	67	0	3	2	6	2	1	0	1	18	6	0	1	0	0	36	2	10	1	0	0
OTU_568	14	0	0	0	0	1	2	0	16	0	0	101	0	0	0	0	0	0	0	1	0	0	0	0	0	0	0	0	0	0	0	0	0	0	0	0	0	0	0	0	0	0	0	1	0	0	0	0	0
OTU_569	0	0	0	0	0	0	0	0	0	8	1	0	4	2	1	11	9	0	11	8	14	7	15	7	6	4	5	6	5	5	5	1	13	4	1	7	1	0	12	1	1	0	1	2	8	6	2	0	0
OTU_570	0	0	0	0	0	2	27	0	0	0	0	0	0	19	0	3	2	3	4	9	7	3	2	2	4	14	5	3	0	2	0	0	2	4	0	82	1	0	1	1	1	1	5	0	2	0	8	1	8
OTU_571	0	0	0	0	1	0	0	33	0	0	13	0	4	2	6	4	3	12	3	2	1	0	0	15	8	6	6	6	26	2	0	0	1	9	3	2	1	15	15	1	1	2	15	8	12	11	6	4	0
OTU_572	0	0	0	0	1	0	0	0	0	0	0	0	0	0	0	2	14	0	9	4	0	5	7	5	9	2	8	1	0	2	4	0	11	6	5	4	0	1	3	12	1	0	0	1	2	3	1	11	0
OTU_573	0	0	0	0	0	0	0	0	0	0	31	0	2	44	0	3	1	0	1	0	0	4	0	0	2	0	3	1	0	0	0	0	0	1	0	0	0	0	0	7	29	3	0	0	6	3	7	0	0
OTU_574	0	0	0	0	2	0	0	0	0	0	0	0	0	0	0	3	6	0	3	3	2	2	27	2	1	1	1	0	0	1	5	8	4	1	0	0	35	0	0	3	3	0	0	0	2	0	1	3	0
OTU_575	0	0	0	0	0	0	0	0	0	0	0	0	0	7	1	17	10	2	13	3	9	3	0	15	5	2	5	7	12	8	0	2	0	5	6	3	0	13	36	1	0	0	1	8	4	1	2	8	0
OTU_576	289	0	15	5	0	3	60	65	17	0	0	0	0	0	0	0	0	0	0	0	0	0	0	0	0	0	0	0	0	0	0	0	0	0	0	0	0	0	0	0	0	0	0	0	0	0	0	0	0
OTU_577	0	0	2	0	0	0	0	0	0	24	4	1	14	43	8	0	1	4	0	3	3	7	0	7	6	0	2	1	0	3	0	0	0	1	0	0	0	0	0	0	1	0	2	0	16	0	0	3	2
OTU_578	0	0	0	0	0	0	0	0	0	0	8	0	0	0	0	12	11	0	13	21	6	17	14	8	4	3	9	4	1	10	4	4	0	6	0	0	0	0	0	0	0	1	0	0	14	0	0	5	0
OTU_579	4	51	52	69	0	6	18	9	115	0	0	41	1	0	0	0	0	0	0	0	0	0	0	0	0	0	0	0	0	0	0	0	0	0	0	0	0	0	0	1	0	0	1	1	0	0	1	0	0
OTU_580	0	0	0	0	0	0	0	0	0	0	0	0	0	0	0	6	1	0	0	4	0	10	0	1	0	6	22	1	45	1	0	0	0	2	6	0	0	1	22	0	0	0	0	0	5	0	17	1	0
OTU_581	0	0	121	8	0	21	27	86	1	0	0	35	0	0	0	0	0	0	0	0	0	0	0	0	0	0	0	0	0	1	0	0	0	0	0	0	0	0	0	0	0	0	0	0	0	0	0	0	0
OTU_582	0	0	0	0	49	0	0	0	0	0	0	0	0	0	0	0	0	0	0	0	0	0	0	0	0	0	2	0	0	0	0	0	0	0	0	0	0	1	0	0	0	0	0	0	0	0	0	0	0
OTU_583	0	0	0	0	1	0	0	0	0	0	0	0	0	1	0	0	0	0	0	0	0	0	6	0	0	0	0	0	1	1	11	5	0	0	3	0	35	0	0	0	4	8	0	1	0	0	0	0	1
OTU_584	0	0	0	0	0	0	0	0	0	0	1	0	1	14	3	1	3	0	5	0	2	2	2	3	6	3	3	2	1	2	0	18	3	9	6	27	0	0	6	3	3	0	1	6	3	5	7	10	0
OTU_585	0	0	0	0	0	0	0	0	0	0	9	0	11	7	7	0	1	23	5	1	5	0	0	4	0	2	3	1	2	5	0	2	0	0	3	3	1	0	0	2	0	0	31	2	4	2	8	1	0
OTU_586	0	0	0	0	1	1	0	13	0	0	4	0	2	42	31	0	0	27	0	0	0	0	0	0	0	0	0	0	0	0	0	11	0	0	0	0	0	0	0	0	0	0	30	0	0	0	0	0	0
OTU_587	0	0	0	0	0	0	0	0	0	0	13	0	1	6	5	21	9	3	18	11	11	14	0	12	7	9	13	17	20	12	6	3	17	0	3	10	0	1	4	1	9	0	4	2	6	5	10	1	0
OTU_588	0	0	0	0	3	0	0	0	0	0	0	0	0	0	0	0	0	0	1	0	0	0	0	0	0	0	0	0	0	0	0	0	5	0	0	1	0	0	2	0	47	0	0	1	0	0	0	1	46
OTU_589	46	62	30	264	0	4	15	2	60	0	0	22	0	0	0	0	0	0	0	0	0	0	0	0	0	0	0	0	0	0	0	0	0	0	0	0	0	0	0	0	0	0	0	0	0	0	0	0	0
OTU_590	0	0	0	0	0	0	0	0	0	1	3	0	11	4	4	3	7	11	1	0	2	0	0	2	1	4	1	8	7	2	0	3	1	2	4	5	0	13	3	1	1	0	15	5	2	14	12	17	1
OTU_591	0	0	0	0	0	0	1	0	0	1	0	0	0	1	0	0	1	0	1	2	0	0	17	1	0	0	3	0	12	3	15	10	0	0	0	0	60	0	0	0	0	0	0	1	1	0	0	0	27
OTU_592	0	0	0	0	0	0	0	0	0	0	0	0	0	0	0	0	0	0	0	0	0	1	4	0	0	0	0	0	0	1	0	0	0	0	0	0	9	0	0	0	0	10	0	0	0	0	0	0	16
OTU_593	0	0	0	0	0	0	0	11	0	2	3	0	7	17	10	8	5	6	6	5	8	12	2	11	12	6	8	18	24	8	0	0	9	0	1	10	0	13	7	0	3	0	4	0	2	7	10	0	0
OTU_594	0	0	0	0	0	0	0	0	0	0	0	0	1	2	0	6	1	0	1	0	1	0	0	0	8	52	0	2	1	14	1	0	0	10	0	0	0	0	1	0	3	0	0	1	2	6	15	2	0
OTU_595	0	0	0	0	0	0	0	0	0	0	19	0	1	16	12	1	1	9	0	0	2	2	0	1	0	0	0	0	1	0	0	0	1	1	0	0	0	25	0	3	2	3	10	0	6	3	2	5	1
OTU_596	0	0	0	0	0	0	0	0	0	18	1	0	2	3	2	0	1	8	0	1	8	0	0	1	0	1	2	1	0	1	4	0	9	2	2	1	1	3	7	3	9	2	7	0	6	10	10	11	0
OTU_597	0	0	0	0	2	0	0	0	0	0	1	0	1	0	1	7	2	0	9	7	1	10	0	6	5	8	23	4	18	14	2	9	1	18	17	0	0	6	0	12	0	3	1	6	3	13	5	10	0
OTU_598	0	0	0	0	0	0	0	0	0	80	13	0	18	24	51	6	5	4	5	12	14	1	0	4	1	4	2	4	0	0	0	0	2	1	3	10	0	0	0	0	3	0	8	0	3	1	1	4	0
OTU_599	0	0	0	4	0	0	0	0	0	0	0	0	0	0	1	13	4	0	70	8	1	36	0	35	8	6	0	114	2	13	0	0	2	7	0	18	1	43	2	3	5	2	0	1	0	1	0	1	0
OTU_600	0	0	0	0	1	0	0	0	0	4	2	0	0	0	0	0	1	0	6	5	1	0	0	6	13	16	5	10	5	2	4	2	1	7	3	20	0	7	26	0	0	0	0	20	5	5	12	3	2
OTU_601	0	0	0	0	0	0	0	0	0	0	0	0	0	1	0	5	6	7	2	3	12	1	1	6	10	7	2	3	13	5	4	12	4	6	1	16	0	0	26	0	1	1	7	12	8	20	8	4	0
OTU_602	0	0	0	0	0	0	0	0	0	8	3	0	0	2	5	6	7	8	2	2	5	6	5	5	3	1	7	6	5	6	29	14	6	2	21	6	0	2	2	2	1	1	11	4	7	16	11	10	0
OTU_603	0	0	0	0	0	0	0	0	0	0	15	0	50	3	34	7	7	13	25	10	3	16	0	4	9	6	2	23	20	8	20	0	0	8	0	5	0	0	4	0	0	0	7	5	2	17	1	22	0
OTU_604	12	30	5	0	0	61	1	15	23	1	0	4	0	2	0	0	0	0	0	0	0	0	4	0	0	0	0	0	0	0	0	0	1	0	0	0	0	0	0	1	1	56	0	0	0	0	2	0	19
OTU_605	0	0	0	0	0	0	0	0	0	0	0	0	0	1	0	0	3	0	3	4	0	1	69	1	1	0	1	1	3	1	0	0	0	1	0	1	79	0	0	0	0	0	0	2	0	0	0	0	19
OTU_606	0	0	0	0	0	0	0	2	0	0	88	0	0	2	6	14	33	0	5	15	18	6	0	11	3	0	1	0	0	15	1	4	0	0	28	11	0	0	1	2	7	0	2	5	7	0	13	5	0
OTU_607	5	0	2	3	0	53	0	43	7	2	0	87	0	0	0	0	0	0	0	0	0	0	0	0	0	0	0	0	0	0	0	0	0	0	0	0	0	0	0	0	0	0	0	0	0	0	1	0	0
OTU_608	2	119	19	661	0	12	11	0	2	0	0	0	0	1	0	1	0	0	0	0	0	0	0	0	0	0	0	0	0	0	0	0	0	0	0	0	0	0	0	1	0	0	0	0	1	0	0	0	0
OTU_609	0	0	0	0	9	0	0	0	0	0	0	0	0	0	0	0	0	0	0	0	0	0	0	0	0	0	0	0	0	0	0	0	0	0	0	0	0	0	0	0	0	0	0	0	15	0	39	0	0
OTU_610	0	0	0	0	0	0	0	0	0	0	0	0	0	0	0	38	21	0	21	12	14	14	6	11	16	21	13	15	32	18	2	0	0	27	0	0	0	0	0	0	0	0	0	0	5	0	0	0	0
OTU_611	0	0	0	0	0	0	0	0	0	0	8	0	1	5	2	0	1	41	3	1	3	0	7	2	3	1	5	1	2	1	4	4	7	2	39	4	0	29	5	0	0	0	42	1	0	4	10	6	0
OTU_612	0	0	0	0	0	0	0	0	0	0	1	0	8	13	2	1	2	3	1	6	6	9	16	6	1	1	5	3	0	0	12	45	10	2	4	5	1	6	3	1	15	0	3	0	6	3	4	0	0
OTU_613	0	0	0	0	0	0	0	0	0	37	9	0	1	4	3	4	3	0	3	4	8	9	0	2	1	2	4	2	0	0	3	1	9	4	22	22	1	23	11	9	3	0	0	2	2	7	11	4	0
OTU_614	0	0	0	0	0	0	0	0	0	0	0	0	1	0	0	1	1	1	0	1	0	0	102	1	0	0	0	0	0	1	1	2	2	0	0	0	67	0	0	0	0	6	0	0	0	0	0	2	6
OTU_615	0	0	0	0	7	0	0	1	0	0	1	0	0	0	0	6	0	0	0	0	0	0	0	1	12	1	6	2	22	3	0	10	0	7	13	2	0	0	4	0	2	0	0	7	9	2	7	23	4
OTU_616	0	0	0	0	3	0	0	2	0	0	4	0	4	0	0	7	0	2	1	2	3	0	1	6	1	4	1	3	3	0	2	2	4	1	8	4	3	11	2	0	2	9	2	2	1	4	5	2	7
OTU_617	0	0	0	0	0	0	0	0	0	4	8	0	0	1	0	30	37	0	24	18	6	12	0	5	15	15	8	4	7	9	1	5	0	16	2	3	0	3	12	0	0	1	0	4	4	0	9	7	0
OTU_618	0	0	0	0	1	1	0	2	0	9	1	0	0	1	2	7	21	1	14	17	11	9	1	12	24	20	20	26	7	3	3	2	0	18	0	1	0	0	0	0	0	0	5	1	1	17	9	0	1
OTU_619	0	0	0	0	0	0	0	0	0	0	0	0	0	0	0	0	1	0	0	0	0	0	8	0	0	0	1	0	0	0	1	0	0	2	1	0	1	0	0	0	0	7	0	0	0	0	0	0	77
OTU_620	0	0	0	0	0	1	0	0	0	0	10	0	4	15	2	7	11	22	3	6	4	28	0	5	3	15	7	5	0	12	0	0	0	6	1	1	0	3	4	1	0	0	24	5	0	6	4	0	0
OTU_621	0	0	0	0	0	0	0	0	0	0	2	0	0	0	0	1	22	0	10	3	22	0	0	24	10	6	6	67	0	32	1	0	0	25	0	11	0	0	3	0	0	0	0	0	0	0	0	4	0
OTU_622	6	2	19	254	26	38	0	16	10	0	0	21	0	0	0	0	0	0	0	0	0	1	0	0	0	0	0	0	0	0	0	0	0	0	0	0	0	0	0	0	0	0	2	0	0	0	0	0	0
OTU_623	0	0	0	0	2	0	0	0	0	0	0	0	0	0	0	0	0	0	0	0	0	0	1	0	0	0	0	0	0	0	0	0	5	0	3	0	0	1	6	3	3	71	0	0	0	0	0	0	0
OTU_624	0	0	0	0	0	8	0	0	15	0	1	2	0	2	3	1	1	0	0	0	0	1	2	2	0	2	0	0	0	3	4	0	6	0	8	1	2	23	16	6	2	9	1	1	3	0	4	10	3
OTU_625	0	0	0	0	0	0	0	0	0	1	9	1	0	12	1	2	16	2	3	2	8	5	1	2	25	2	15	2	0	3	0	3	1	23	0	18	0	0	5	2	2	2	2	3	4	2	1	4	1
OTU_626	0	0	0	1	0	0	0	0	0	0	1	0	5	2	7	13	7	6	12	10	11	17	0	2	8	6	4	21	1	6	0	0	0	10	2	1	0	6	6	0	1	0	16	13	6	10	17	6	1
OTU_627	0	0	4	0	0	1	1	1	0	19	0	7	7	5	3	5	14	7	7	9	14	4	10	4	7	3	4	2	0	12	17	0	0	8	1	15	17	0	0	1	17	0	12	3	6	1	5	0	0
OTU_628	37	10	12	8	12	24	12	1	13	1	5	0	6	4	8	0	5	2	0	2	1	0	0	3	4	2	3	3	1	2	2	1	2	1	2	1	0	2	0	0	0	0	4	0	15	5	4	4	0
OTU_629	0	0	0	0	18	0	0	0	0	0	0	0	0	0	0	0	0	0	0	0	0	0	0	0	0	0	0	0	0	0	0	0	0	0	0	0	0	0	0	0	0	0	0	0	1	1	0	13	0
OTU_630	0	0	0	0	0	0	0	0	0	0	0	0	0	0	0	1	2	0	3	2	0	0	30	0	7	2	1	0	5	0	4	0	1	1	0	1	5	0	0	0	1	0	0	1	0	0	0	0	13
OTU_631	0	0	0	0	0	0	0	0	1	1	1	0	3	11	11	9	8	16	7	7	13	3	0	8	4	5	11	12	6	1	0	1	0	4	2	4	0	1	15	1	0	0	11	7	6	4	9	2	0
OTU_632	0	0	0	0	1	0	3	3	0	1	4	0	0	6	51	0	0	3	4	0	0	0	6	0	1	1	0	0	0	0	1	2	1	0	0	0	5	3	0	0	6	10	2	1	3	3	0	0	4
OTU_633	0	0	0	0	1	0	0	0	1	2	2	0	1	8	6	24	9	5	11	3	14	4	1	1	4	1	6	20	0	14	0	0	1	15	0	8	0	8	10	3	1	0	7	1	1	0	9	6	0
OTU_634	0	0	0	0	0	0	0	0	0	0	0	0	0	0	0	9	4	0	0	10	2	0	0	10	2	7	2	2	2	4	5	87	1	3	14	0	0	6	4	10	1	0	0	3	4	2	1	37	0
OTU_635	0	0	0	0	1	0	0	0	1	0	0	0	0	0	0	2	3	1	2	0	1	0	13	2	0	0	0	0	0	0	2	0	0	0	0	0	8	0	0	0	0	0	3	0	0	0	0	0	6
OTU_636	0	0	0	0	7	0	0	0	0	0	0	0	0	0	1	0	3	0	0	1	0	0	2	1	0	1	0	0	3	0	4	0	1	0	14	0	17	0	0	3	1	3	0	0	0	0	0	1	43
OTU_637	0	0	0	0	0	0	0	0	1	0	0	0	1	1	0	1	0	0	1	1	0	2	7	1	1	0	0	0	0	0	4	0	0	0	0	0	3	0	0	0	0	0	0	0	0	0	0	0	7
OTU_638	4	1	1	8	4	25	26	51	1	10	7	0	3	7	6	5	7	3	8	9	12	7	1	2	3	4	5	7	1	5	0	0	1	3	2	4	0	1	1	2	0	1	6	2	1	1	4	8	0
OTU_639	0	0	0	0	0	0	0	0	0	0	11	0	3	14	7	2	8	2	1	2	3	0	0	2	2	4	5	8	5	5	0	1	1	3	2	2	0	17	4	1	1	0	6	3	9	5	5	10	0
OTU_640	0	209	1	44	0	2	19	25	45	0	0	0	0	0	0	0	0	0	0	0	0	0	0	0	0	0	0	0	0	0	0	0	0	0	0	0	0	0	0	0	0	0	0	0	0	0	0	0	0
OTU_641	0	0	0	0	3	0	0	2	0	0	7	0	5	16	0	2	2	1	0	0	1	0	28	1	5	0	1	0	0	0	0	0	1	1	1	1	0	3	0	0	0	19	1	0	3	0	4	3	1
OTU_642	0	0	0	0	3	0	0	1	0	373	0	0	0	0	0	0	0	0	0	0	1	0	0	0	0	0	0	0	0	0	2	3	0	0	0	0	3	0	0	0	0	0	0	0	0	0	0	0	0
OTU_643	0	0	0	0	0	0	0	0	0	1	4	0	31	0	0	6	6	45	0	1	0	0	0	3	3	8	2	2	2	5	1	7	0	12	1	0	1	3	0	0	0	0	45	8	2	0	1	0	0
OTU_644	0	0	0	0	3	0	2	5	0	238	17	0	7	5	10	0	0	11	0	0	0	0	0	0	0	0	0	0	0	0	0	0	0	0	0	0	0	0	0	0	0	0	9	0	9	0	0	0	0
OTU_645	0	0	0	0	2	0	0	0	0	0	1	0	0	0	0	8	3	0	5	5	5	7	2	6	0	3	9	4	2	0	1	1	6	2	5	8	0	0	9	8	0	3	0	4	11	11	10	16	0
OTU_646	0	0	0	0	3	0	0	0	0	0	2	0	0	1	2	1	3	1	2	3	1	4	3	1	1	0	0	3	0	2	7	0	6	0	2	5	10	8	2	3	2	5	1	1	3	5	8	1	4
OTU_647	0	0	0	0	0	0	0	0	0	0	1	0	0	0	1	4	1	0	2	0	3	4	1	7	4	10	5	0	1	8	1	1	2	22	5	0	0	6	0	20	0	1	0	3	6	4	4	6	0
OTU_648	0	0	0	0	6	0	0	0	0	1	32	0	37	0	1	3	1	2	1	2	0	0	0	13	6	3	0	10	5	4	3	2	1	10	3	5	0	10	77	4	0	2	2	2	2	15	2	6	0
OTU_649	0	0	0	0	0	0	0	0	0	0	1	0	0	19	13	0	4	11	1	11	7	7	0	1	25	0	7	0	0	5	1	0	0	1	7	12	0	0	0	0	2	0	10	0	4	2	0	0	1
OTU_650	0	0	0	0	14	0	0	0	0	0	0	0	1	14	1	1	0	5	1	1	2	0	0	7	7	3	2	16	0	3	0	0	0	29	0	3	0	0	1	1	0	0	12	11	14	2	7	6	0
OTU_651	0	0	0	0	0	0	0	0	0	0	0	0	0	0	0	13	8	0	3	2	12	4	0	4	5	14	9	8	27	7	1	0	1	28	12	6	0	3	7	2	1	0	1	13	7	5	8	6	0
OTU_652	0	0	0	0	11	0	0	0	0	0	6	0	71	0	0	0	4	1	5	2	1	0	0	2	2	2	6	3	3	6	0	0	0	6	5	6	0	0	7	8	1	1	2	0	2	5	9	3	0
OTU_653	0	0	0	0	4	0	0	0	0	0	0	0	0	0	0	12	8	0	8	2	6	1	0	2	12	9	7	9	2	4	0	0	1	51	22	16	0	5	13	6	0	0	0	10	1	8	14	1	0
OTU_654	0	0	0	0	0	0	0	0	0	0	0	0	1	0	0	1	4	0	2	5	2	0	0	5	2	5	3	0	4	23	1	1	1	0	15	0	0	2	18	0	6	0	0	3	11	26	2	1	0
OTU_655	0	0	0	0	0	6	0	0	0	0	20	0	7	11	14	3	1	16	6	5	3	3	0	5	5	0	3	0	0	0	0	0	0	2	6	3	0	0	3	0	0	0	20	0	0	0	0	0	0
OTU_656	0	0	0	0	0	5	0	0	0	0	2	0	12	0	6	2	5	1	0	2	5	0	1	3	3	2	7	2	0	3	0	11	2	1	1	7	0	9	11	11	13	1	1	7	2	1	5	11	5
OTU_657	0	0	0	19	0	0	0	0	0	0	0	0	0	0	0	0	0	0	0	0	0	0	0	0	0	0	0	0	0	0	0	0	82	0	0	0	0	2	3	7	10	12	0	0	0	0	0	0	0
OTU_658	0	0	0	0	0	0	0	0	0	4	0	0	9	1	2	3	3	0	2	1	5	5	2	2	0	2	2	0	0	10	0	5	1	3	3	0	0	3	31	2	0	0	0	4	2	6	1	6	0
OTU_659	0	0	0	0	1	0	1	3	0	0	0	0	0	0	2	1	2	1	1	4	5	1	0	2	7	7	3	2	0	2	2	0	17	4	4	4	0	2	1	9	3	0	4	1	1	13	3	6	0
OTU_660	0	0	0	0	0	0	0	0	0	0	0	0	0	0	0	0	0	0	0	0	0	0	0	0	0	0	0	0	0	0	1	0	0	0	0	0	0	0	0	0	4	2	0	0	0	0	0	0	27
OTU_661	0	0	0	0	0	0	0	0	0	0	33	0	6	9	14	3	8	13	0	1	0	7	0	3	5	4	8	0	0	0	0	0	0	6	16	12	0	12	1	6	1	0	17	1	5	4	3	0	0
OTU_662	0	0	0	0	0	1	0	2	0	0	4	0	18	2	0	8	8	6	7	10	7	11	1	4	1	2	4	0	1	13	0	1	0	2	14	9	0	0	0	0	20	0	6	0	12	0	3	0	0
OTU_663	0	0	0	0	0	0	0	0	0	0	0	0	0	0	1	11	8	0	22	20	4	12	10	17	8	16	11	7	0	23	8	0	0	4	0	0	0	0	0	0	0	0	0	0	12	1	0	1	0
OTU_664	0	0	5	0	0	44	0	1	0	3	0	17	0	9	3	1	5	3	5	0	1	1	0	0	8	5	2	0	0	5	0	6	10	1	4	21	0	0	1	1	23	6	4	2	1	3	1	1	0
OTU_665	0	0	0	0	0	1	0	0	0	0	0	0	0	0	0	1	0	0	1	0	1	0	3	0	1	0	0	0	0	0	0	0	0	0	0	0	6	0	0	0	0	12	0	0	0	0	0	0	12
OTU_666	0	0	0	0	44	0	0	0	0	0	0	0	0	0	0	1	5	1	1	2	0	8	0	0	1	1	12	2	5	4	0	0	1	2	2	5	0	3	2	3	3	0	0	1	3	4	1	13	0
OTU_667	0	0	0	0	15	1	0	0	0	5	0	0	1	0	3	1	2	0	0	3	7	1	0	1	2	2	2	1	5	9	0	0	3	10	2	3	0	10	8	6	1	0	0	6	1	7	5	4	0
OTU_668	45	6	0	23	0	7	1	51	209	0	0	34	0	0	0	0	0	1	0	0	0	0	0	0	0	0	0	0	0	0	0	0	0	0	0	0	0	0	0	0	0	0	1	1	0	0	0	0	0
OTU_669	0	0	0	0	1	0	0	0	0	0	0	0	0	1	0	0	0	0	1	0	0	0	10	0	0	0	0	1	0	0	0	0	0	0	1	1	10	0	0	0	0	4	0	0	0	0	0	0	63
OTU_670	142	83	12	2	0	17	2	1	169	0	0	0	0	0	0	0	0	0	0	0	0	0	0	0	0	0	0	0	0	0	0	0	0	0	0	0	0	0	0	0	0	1	0	2	0	0	1	0	0
OTU_671	0	0	0	0	0	0	0	0	0	0	0	0	0	1	0	2	1	0	1	1	0	0	0	15	4	0	8	0	1	4	7	29	1	25	1	0	0	5	3	10	0	0	0	25	0	1	4	0	0
OTU_672	0	0	0	0	0	1	0	0	0	0	0	0	1	0	0	3	4	0	2	6	5	20	69	3	5	4	3	1	0	5	12	0	0	0	4	8	0	0	0	0	1	0	0	0	3	0	0	0	0
OTU_673	0	0	0	0	0	0	0	1	0	38	0	0	0	4	5	0	1	1	3	1	1	0	3	0	2	0	3	0	0	3	1	0	3	2	0	0	0	0	2	9	40	2	3	0	2	1	0	1	0
OTU_674	0	0	2	0	0	9	3	0	28	0	0	75	0	0	0	2	0	0	0	0	0	0	0	0	0	0	0	0	0	0	0	0	0	0	0	0	0	0	0	0	0	0	0	0	0	0	0	0	0
OTU_675	0	0	0	0	0	0	0	0	0	0	8	0	9	0	0	3	4	8	1	5	2	6	0	8	7	0	6	5	14	7	0	0	0	17	2	12	0	46	26	3	0	1	9	18	3	9	7	2	0
OTU_676	0	0	0	0	1	0	0	0	0	0	0	0	0	0	0	12	4	0	5	6	7	0	0	7	3	8	3	7	2	3	0	3	0	7	2	3	0	21	4	1	0	0	0	25	2	8	9	10	0
OTU_677	13	3	119	46	0	15	20	51	32	0	0	33	0	0	0	0	0	0	0	0	0	0	1	0	0	0	0	0	0	0	0	0	0	0	0	0	0	0	0	0	0	0	0	0	0	0	0	0	0
OTU_678	0	0	0	0	44	10	0	2	0	0	0	0	0	0	0	0	0	1	0	0	0	0	0	0	0	0	0	0	0	0	0	0	0	0	0	0	0	0	0	5	0	0	1	0	0	1	0	0	0
OTU_679	0	0	0	0	0	0	0	0	0	2	0	0	4	3	9	9	5	11	9	7	12	6	9	10	5	9	6	7	21	12	11	2	5	4	0	3	2	0	0	2	1	0	11	0	2	2	0	10	0
OTU_680	0	0	1	0	0	1	1	5	0	0	1	0	4	4	8	6	2	0	8	10	0	1	4	1	3	0	3	1	0	7	1	0	0	0	6	4	0	0	7	0	8	0	1	1	7	0	0	14	0
OTU_681	0	1	0	0	2	0	1	1	0	2	2	0	1	9	2	3	2	5	5	3	4	3	5	2	1	3	2	5	3	3	3	8	0	0	0	7	0	0	4	1	0	0	6	4	0	2	1	0	0
OTU_682	0	0	0	0	5	0	0	0	0	3	0	0	1	3	1	0	7	0	5	10	8	6	7	4	7	4	24	1	10	2	69	0	0	1	0	0	4	0	0	0	0	0	0	0	4	1	4	1	0
OTU_683	0	0	0	0	0	0	0	0	0	0	0	0	0	0	0	0	0	0	0	0	0	0	24	1	1	0	1	0	0	0	4	1	0	0	0	1	13	0	0	0	0	0	0	0	0	0	0	0	16
OTU_684	0	0	0	0	0	0	0	0	0	0	32	0	0	41	0	0	0	0	8	0	0	5	0	0	0	0	0	0	0	0	0	0	0	0	0	0	0	0	1	0	0	0	0	0	0	0	0	1	0
OTU_685	0	0	0	0	0	0	0	0	0	0	0	0	0	0	0	0	0	0	1	0	1	0	8	0	1	0	0	1	0	1	2	0	2	0	0	0	19	0	0	0	0	3	0	1	0	0	0	0	11
OTU_686	0	0	0	0	0	0	0	0	0	0	5	0	0	6	6	2	2	0	7	2	2	0	7	4	5	1	0	2	17	9	4	0	10	1	0	4	0	6	1	1	0	0	1	1	3	6	13	2	0
OTU_687	0	0	0	0	0	0	0	0	0	0	0	0	0	3	3	1	1	22	2	3	2	4	2	5	7	6	2	1	1	9	5	3	4	0	2	2	0	3	2	0	17	0	16	1	0	0	8	0	0
OTU_688	0	0	0	0	0	0	0	0	0	0	1	0	0	0	0	9	5	0	9	24	1	6	0	15	15	15	11	28	0	17	0	0	0	35	5	12	0	0	12	0	0	2	0	0	0	0	5	1	0
OTU_689	0	0	0	0	0	0	0	0	0	0	0	0	0	0	13	6	4	0	10	7	5	13	0	11	6	7	13	6	0	3	0	0	0	0	0	2	0	0	1	0	86	3	1	9	24	0	21	0	0
OTU_690	0	0	0	0	1	0	0	0	0	0	0	0	0	0	0	39	27	0	22	31	25	34	0	5	9	18	10	14	1	11	0	0	0	24	0	0	0	0	0	0	0	0	0	0	3	1	1	0	0
OTU_691	0	0	0	0	0	0	0	0	0	0	0	0	0	0	0	11	20	0	9	24	3	19	0	40	11	28	15	3	0	10	0	0	0	6	4	93	0	0	0	0	1	0	1	0	0	0	0	0	0
OTU_692	0	0	0	0	0	0	0	0	0	0	4	0	1	0	2	16	15	3	13	8	13	6	0	20	16	12	17	19	14	6	2	1	0	5	2	2	1	5	5	3	1	0	2	0	0	7	2	7	0
OTU_693	0	0	0	0	0	0	0	0	0	0	0	0	0	1	0	0	3	0	0	2	0	0	47	0	2	0	0	0	1	1	1	0	0	1	4	0	21	0	0	0	0	2	0	1	0	0	0	1	19
OTU_694	0	0	0	0	0	0	0	0	0	0	0	0	0	0	0	34	14	0	35	22	9	13	0	16	21	23	26	25	15	10	0	0	0	13	1	0	0	9	14	0	2	0	1	24	10	0	5	1	0
OTU_695	0	0	2	0	0	0	0	2	0	8	12	0	1	3	3	2	9	7	2	6	3	2	2	6	14	6	10	3	12	3	1	0	13	1	9	3	0	23	12	2	11	0	3	0	2	5	2	5	0
OTU_696	0	0	0	0	2	0	0	0	0	0	0	0	0	0	0	4	6	0	1	7	0	0	0	0	2	13	0	6	7	39	101	5	14	0	8	0	0	3	1	3	1	0	0	0	5	0	3	23	0
OTU_697	0	0	0	0	2	0	0	0	0	0	0	0	0	0	0	4	0	0	0	0	0	1	0	0	2	3	16	4	0	4	0	0	1	10	0	0	0	22	3	0	0	0	0	0	10	28	23	51	0
OTU_698	0	0	0	0	0	0	0	0	0	0	5	0	0	6	0	4	4	2	8	2	1	0	0	8	6	1	10	6	7	6	0	0	0	10	4	4	0	3	10	0	0	0	3	29	11	1	12	5	0
OTU_699	0	0	0	0	0	0	0	0	0	0	9	0	22	3	2	4	4	10	6	7	8	7	13	7	7	5	4	6	0	10	3	0	0	1	0	3	0	0	0	0	0	0	19	0	3	2	5	0	0
OTU_700	0	0	0	1	0	0	0	4	0	3	2	0	1	7	0	16	7	2	15	14	3	8	0	9	11	8	12	7	6	3	0	0	1	11	1	4	0	0	2	1	0	0	1	2	2	3	16	7	0
OTU_701	0	0	0	0	0	0	0	0	0	0	0	0	0	0	0	0	0	0	0	0	0	1	8	0	0	0	2	0	0	0	17	5	0	0	0	0	60	0	0	0	0	6	0	0	1	0	0	0	2
OTU_702	0	0	0	0	0	0	0	0	0	3	1	0	1	6	2	4	6	4	6	9	4	1	0	4	5	6	6	5	3	10	0	1	1	6	3	8	0	0	5	2	0	0	4	0	7	11	10	11	0
OTU_703	4	0	0	0	0	604	0	1	18	0	0	0	18	0	0	0	0	0	0	0	0	0	1	0	0	0	0	0	0	0	0	0	0	0	0	0	0	0	0	0	0	0	0	0	0	0	0	0	0
OTU_704	0	0	0	0	0	1	0	0	0	0	0	0	0	0	0	1	5	0	1	1	3	1	55	5	4	0	3	3	2	4	1	4	16	0	0	1	5	1	0	3	1	0	0	1	3	3	2	1	2
OTU_705	0	0	0	0	0	0	0	0	0	0	0	0	0	0	0	1	1	0	2	0	0	0	46	0	0	0	0	0	0	1	0	0	0	0	0	0	8	0	0	0	0	0	0	1	0	0	0	0	18
OTU_706	0	0	0	0	0	0	0	0	0	0	7	0	10	3	1	0	2	4	1	8	3	16	8	7	8	8	7	3	22	6	6	3	11	1	1	12	1	1	0	0	8	0	1	1	1	5	6	8	0
OTU_707	0	0	0	0	0	0	0	0	0	2	3	0	0	13	1	4	0	0	3	4	0	1	0	0	0	0	1	1	0	5	18	0	0	0	0	6	4	0	0	0	1	0	0	0	4	0	1	1	0
OTU_708	0	0	0	0	0	0	0	0	0	0	1	0	0	0	0	8	1	0	8	5	5	6	0	0	7	9	28	10	0	12	1	0	0	1	15	0	0	0	2	0	0	0	0	0	4	0	8	0	0
OTU_709	1	0	0	0	0	0	0	9	0	0	7	0	3	0	3	1	2	3	0	2	4	0	0	4	5	3	3	4	6	2	1	6	2	3	1	9	0	19	5	1	2	1	8	5	16	7	14	12	0
OTU_710	5	0	0	2	1	1	1	9	20	1	2	2	2	4	0	11	7	4	24	7	12	4	0	7	6	11	6	4	3	14	0	1	0	13	0	5	0	0	5	0	0	0	4	3	1	0	0	1	0
OTU_711	0	187	6	1	0	98	45	9	0	0	0	0	0	0	0	0	0	0	0	0	0	0	0	0	0	0	0	0	0	0	0	1	0	0	0	0	0	0	0	0	0	0	0	0	0	0	0	0	0
OTU_712	0	0	0	0	0	0	0	0	0	0	0	0	0	1	0	0	1	3	14	4	0	0	0	3	2	11	8	8	12	3	1	1	0	14	0	1	0	0	0	0	0	0	4	138	0	2	1	2	0
OTU_713	0	0	0	0	0	3	0	0	0	0	0	71	0	0	1	0	0	0	0	0	0	0	0	0	0	0	0	0	0	0	0	0	0	0	0	0	0	1	0	0	0	0	0	0	0	0	0	0	0
OTU_714	0	0	0	0	0	0	0	0	0	0	0	1	2	4	0	1	0	51	1	0	5	0	0	0	0	0	0	1	0	0	0	0	2	0	0	0	0	0	0	0	0	0	54	0	0	0	0	0	0
OTU_715	0	0	0	0	4	0	0	0	0	0	0	0	0	0	0	3	6	0	3	3	1	3	0	6	4	23	8	5	23	0	1	0	0	17	4	11	0	17	8	10	2	0	0	56	0	8	9	8	0
OTU_716	0	0	0	0	2	0	0	0	0	0	2	0	0	13	0	6	9	4	18	14	18	12	0	0	9	13	5	8	0	10	0	0	0	5	2	0	0	0	0	1	0	0	1	2	3	2	9	6	0
OTU_717	0	1	0	0	0	0	0	0	0	0	1	0	2	0	0	0	13	0	37	1	1	1	0	0	7	2	0	0	0	0	0	14	0	76	0	2	0	0	0	74	0	0	0	0	4	259	5	0	0
OTU_718	0	0	0	0	0	0	0	0	0	0	41	0	6	1	6	0	0	20	0	0	0	0	1	5	3	0	0	1	9	0	0	0	1	1	0	7	0	11	6	2	0	0	21	19	9	6	6	2	0
OTU_719	0	0	0	0	0	1	0	0	0	0	0	1	0	0	0	12	32	0	13	7	28	5	0	3	3	5	23	33	8	22	3	0	0	6	0	5	0	0	22	0	0	0	0	0	0	0	0	0	0
OTU_720	0	0	0	0	0	0	0	0	0	0	0	0	1	0	2	17	14	0	3	11	11	6	0	6	29	22	14	5	5	10	12	2	0	5	1	0	0	0	2	0	0	0	0	4	7	14	6	2	0
OTU_721	124	0	0	2	0	0	0	6	4	0	0	60	0	0	0	0	0	0	0	0	0	0	0	0	0	0	0	0	0	0	0	0	0	0	0	0	0	0	0	0	0	0	0	0	0	0	0	0	0
OTU_722	0	0	0	0	0	11	0	1	0	0	6	0	6	2	1	3	4	12	5	4	2	1	13	3	5	2	1	4	2	8	2	0	2	0	0	16	3	3	1	0	5	0	13	3	4	2	2	1	0
OTU_723	0	0	0	0	0	0	0	0	0	0	1	0	0	0	0	0	0	0	0	0	0	0	15	0	1	0	0	0	0	0	0	0	0	0	0	0	4	0	0	0	0	0	0	1	0	0	0	0	23
OTU_724	0	0	0	0	18	0	0	0	0	3	0	0	0	0	0	5	5	0	3	7	8	6	0	9	6	4	13	3	4	2	0	0	1	15	0	11	0	0	0	15	1	0	0	4	6	2	0	0	0
OTU_725	1	0	0	0	0	8	0	0	0	0	0	0	4	3	1	0	0	0	0	1	1	0	0	3	2	0	4	0	0	1	0	2	5	6	8	14	0	5	3	21	0	0	2	4	8	9	9	13	0
OTU_726	0	1	10	0	6	6	108	0	2	0	0	0	0	0	0	0	0	1	0	0	0	0	1	0	0	0	0	0	0	0	0	0	5	0	0	0	0	0	0	0	0	0	0	0	3	0	2	1	0
OTU_727	0	0	0	0	0	0	0	0	0	0	1	0	0	0	0	1	3	0	6	1	2	2	0	8	6	7	2	0	5	2	0	0	0	0	0	0	0	2	16	0	0	0	0	2	4	0	1	0	1
OTU_728	0	0	0	0	0	0	0	0	0	0	6	0	4	0	1	2	1	0	3	1	0	2	2	7	3	0	1	1	0	36	1	0	9	1	7	6	0	0	0	6	0	33	0	0	3	0	0	0	1
OTU_729	0	0	0	0	0	0	0	0	0	0	0	0	0	0	0	0	5	0	0	1	1	2	34	0	3	0	1	0	4	0	6	0	4	0	1	1	14	1	1	0	0	3	0	2	0	0	0	1	9
OTU_730	0	0	4	0	0	10	29	1	0	0	0	0	0	0	1	2	4	0	5	4	7	2	1	11	18	12	18	1	0	3	85	12	0	0	0	0	1	0	0	0	0	0	0	0	5	2	0	3	0
OTU_731	0	0	0	0	0	0	0	0	0	0	0	0	1	0	0	0	0	0	0	0	0	0	0	0	0	0	0	0	0	0	0	1	2	0	0	0	3	0	1	1	0	47	0	0	0	0	0	0	7
OTU_732	0	0	0	0	0	0	0	0	0	0	0	0	0	13	0	2	8	0	16	5	15	5	3	6	7	0	11	1	0	5	0	0	0	0	0	4	0	0	0	1	13	2	0	0	1	0	0	0	0
OTU_733	0	0	0	0	0	0	0	0	0	15	0	0	5	41	8	0	1	0	2	4	1	0	0	0	0	0	0	1	0	2	0	0	0	0	0	0	0	1	0	0	0	0	0	0	1	0	0	0	0
OTU_734	0	0	0	0	0	0	0	0	0	0	0	0	0	0	0	0	0	0	1	1	0	0	34	0	1	0	0	0	0	3	7	0	0	1	0	0	76	0	0	0	0	2	0	0	0	1	0	0	1
OTU_735	0	0	0	0	0	0	0	0	0	0	0	0	0	3	0	0	1	0	1	0	0	0	27	0	0	1	0	0	0	1	1	1	1	0	0	0	44	0	0	0	0	3	0	0	0	0	0	0	12
OTU_736	0	0	0	49	0	265	82	11	37	0	0	0	0	0	0	0	0	0	0	0	0	0	0	0	0	0	0	0	0	0	0	0	0	0	0	0	0	0	0	0	0	0	0	0	0	0	0	0	0
OTU_737	0	0	0	0	0	0	0	0	0	103	0	0	1	4	2	1	0	0	1	2	1	8	16	5	1	3	3	2	1	0	0	0	0	0	4	3	0	0	0	0	10	0	0	0	2	0	0	0	0
OTU_738	15	225	7	14	0	1	0	2	10	0	0	0	0	0	0	0	0	0	0	0	0	0	0	0	0	0	0	0	0	0	0	0	0	0	0	0	0	0	0	0	0	0	0	0	0	0	0	0	0
OTU_739	0	0	0	0	10	0	0	0	0	0	0	0	0	0	0	8	4	0	0	8	10	0	0	0	1	4	0	3	30	2	0	35	0	5	3	6	0	24	2	6	0	0	0	2	10	0	2	28	0
OTU_740	0	0	0	0	1	1	0	0	0	0	0	0	0	0	0	0	2	0	0	0	0	0	0	0	0	0	0	0	2	0	4	10	6	0	1	0	15	1	0	1	6	9	0	0	0	1	0	0	6
OTU_741	0	0	0	0	0	0	0	0	0	1	0	0	2	0	2	0	1	3	0	0	3	1	2	3	1	0	2	1	0	3	0	2	2	2	3	0	0	7	2	0	1	28	2	1	4	4	3	3	2
OTU_742	0	0	0	2	0	0	0	0	0	0	6	0	5	1	1	5	4	0	3	7	2	3	1	6	5	3	4	11	11	17	10	2	5	1	1	5	0	2	1	4	2	0	0	0	10	13	12	1	0
OTU_743	0	0	0	0	0	0	0	0	0	0	1	0	0	1	0	1	3	0	1	1	1	0	3	2	3	4	1	4	0	2	0	5	26	1	3	2	0	3	4	9	6	3	0	0	2	6	2	3	0
OTU_744	1	0	0	0	0	2	0	0	0	0	6	0	2	3	3	4	5	6	7	10	4	13	0	9	5	6	7	0	2	5	1	0	0	3	0	9	1	3	0	0	0	1	8	0	5	6	6	2	0
OTU_745	0	0	0	0	0	0	0	0	0	0	0	0	1	0	0	4	8	0	3	5	4	7	0	8	10	6	21	7	33	7	2	0	0	25	1	3	0	5	1	1	0	0	0	20	7	13	9	7	0
OTU_746	0	6	0	2	0	0	0	0	0	0	2	1	0	0	0	0	0	0	0	0	0	0	0	0	0	0	0	0	0	0	0	0	3	0	0	0	0	0	4	5	2	81	0	0	0	0	0	0	0
OTU_747	0	0	0	0	0	0	0	7	0	2	3	0	7	1	6	0	0	45	0	0	0	0	0	0	0	0	0	0	0	0	0	0	0	0	0	0	0	0	0	0	0	0	56	0	0	0	0	0	0
OTU_748	0	0	0	0	0	0	0	0	0	0	0	0	8	1	5	2	2	8	0	1	4	2	0	0	0	1	0	0	2	0	0	4	37	0	9	2	0	5	3	6	1	0	12	0	0	3	3	0	0
OTU_749	0	1	0	0	0	0	0	0	0	0	35	0	1	1	2	5	5	1	9	5	2	14	12	9	6	2	12	7	3	8	3	0	4	3	15	3	0	4	3	0	1	0	0	3	3	15	5	2	0
OTU_750	0	0	0	1	0	0	0	0	0	0	4	0	0	0	0	23	20	1	44	26	5	23	0	3	2	5	14	8	0	14	0	0	0	24	0	5	0	1	8	0	0	0	1	5	1	1	1	6	0
OTU_751	0	0	0	0	0	0	0	0	0	0	0	0	0	1	0	0	0	0	1	0	0	0	2	0	5	2	2	0	1	0	60	1	4	1	0	0	1	2	0	2	0	1	0	1	2	0	0	2	6
OTU_752	0	0	0	0	0	0	0	0	0	0	0	0	1	0	0	0	0	0	0	0	0	0	5	0	0	0	0	0	0	0	0	2	0	0	0	0	2	0	0	1	2	13	0	0	0	0	0	0	8
OTU_753	0	0	0	0	0	0	0	0	0	10	0	0	15	6	13	12	37	0	20	17	15	22	0	4	9	14	13	16	3	2	0	0	1	8	4	5	0	4	0	0	0	0	2	3	1	0	0	5	0
OTU_754	1	0	61	0	0	193	0	37	0	0	0	26	1	0	0	0	0	0	0	0	0	0	0	0	0	0	0	0	0	0	0	0	0	0	0	0	0	0	0	0	0	0	0	0	0	0	1	0	0
OTU_755	0	0	0	0	0	0	0	0	0	0	0	0	0	0	0	17	14	0	10	12	19	35	0	12	8	9	7	31	9	14	0	1	0	21	3	12	0	2	6	1	0	0	0	0	1	1	1	3	0
OTU_756	0	0	0	0	2	0	0	0	0	0	0	0	0	0	0	0	0	0	0	0	0	0	6	3	2	0	0	0	0	0	6	3	1	0	1	0	15	1	0	0	0	0	0	1	0	1	1	1	9
OTU_757	0	0	0	0	0	1	0	0	0	0	0	0	0	0	0	0	0	0	0	0	0	0	0	0	0	0	0	0	0	0	0	0	0	0	0	0	0	0	0	0	6	0	0	1	46	0	0	0	0
OTU_758	0	0	0	0	0	0	0	0	0	0	0	0	0	1	0	15	16	0	10	14	16	9	0	5	15	11	13	12	20	9	4	0	0	12	6	2	0	1	6	0	11	0	1	0	3	1	1	13	0
OTU_759	0	0	0	0	0	1	0	0	0	0	0	0	0	0	0	0	0	0	1	0	0	0	0	0	1	0	1	0	82	1	0	88	7	0	1	0	0	0	0	0	1	0	0	0	16	0	0	0	0
OTU_760	0	0	0	0	6	0	0	0	0	0	0	0	0	0	0	2	0	0	0	0	0	0	5	0	0	0	0	0	2	0	2	0	2	0	1	0	2	0	0	6	19	22	0	0	1	0	0	0	1
OTU_761	0	0	0	0	0	0	0	0	0	0	0	0	8	3	2	10	2	0	4	7	6	2	0	10	8	8	8	9	6	5	11	3	2	10	13	13	0	8	15	0	0	0	0	3	1	10	10	20	0
OTU_762	0	0	0	0	0	0	0	0	0	0	0	0	0	0	0	10	0	0	3	2	15	6	0	0	13	13	7	5	0	35	0	3	0	13	0	4	0	1	11	0	0	0	0	0	0	0	5	25	0
OTU_763	0	0	0	0	0	0	0	1	0	0	4	0	4	2	4	0	0	4	0	0	0	0	0	0	0	0	0	0	0	0	0	0	3	0	0	1	0	4	0	0	2	13	1	0	0	0	0	0	0
OTU_764	0	0	0	0	0	0	0	0	0	0	3	0	0	0	5	4	7	3	0	1	0	0	0	12	3	5	5	5	5	1	5	3	0	3	0	3	0	11	7	0	4	0	0	3	4	2	4	12	0
OTU_765	0	0	0	0	0	0	1	61	0	1	2	0	2	31	4	0	0	7	0	0	0	0	0	0	0	0	0	0	0	0	0	0	0	0	0	0	0	0	0	0	0	0	10	0	0	0	0	0	0
OTU_766	12	10	0	0	5	8	0	0	7	12	0	0	0	3	25	0	2	0	1	0	1	0	2	0	0	1	1	0	2	2	4	1	0	5	6	0	20	0	1	0	0	0	0	1	2	1	0	3	0
OTU_767	0	0	0	0	0	0	0	0	0	43	0	0	18	0	53	13	11	0	6	9	12	9	11	13	2	11	11	13	5	6	7	3	1	3	2	3	1	0	0	0	2	0	0	0	1	0	6	6	0
OTU_768	0	0	0	0	5	0	0	0	0	11	6	0	0	2	9	7	8	12	15	0	4	8	0	4	2	0	0	0	0	9	0	0	0	10	0	0	2	0	0	0	0	6	9	0	1	2	4	0	0
OTU_769	0	0	0	0	0	0	0	0	0	0	0	0	0	0	0	0	0	0	0	1	2	0	0	6	3	6	1	1	0	0	2	0	9	0	2	8	0	6	1	3	9	2	0	0	3	8	9	3	1
OTU_770	0	0	0	0	0	0	0	0	0	0	0	0	0	0	0	0	0	0	0	0	1	11	607	0	0	0	0	0	0	0	0	0	0	0	0	1	0	0	0	0	0	0	0	0	0	0	0	0	0
OTU_771	0	0	0	0	0	0	0	0	0	0	0	0	0	6	3	0	0	0	0	0	0	0	0	0	0	0	0	0	0	0	0	0	0	0	0	0	0	6	0	0	0	0	2	0	0	0	0	0	0
OTU_772	0	0	0	0	0	0	0	3	0	0	24	0	6	6	5	2	0	7	4	8	6	6	0	0	2	8	1	5	0	1	0	0	1	0	1	5	0	2	1	7	0	0	6	0	6	7	1	17	0
OTU_773	0	0	0	0	4	0	0	1	0	6	12	0	4	3	4	3	1	18	5	2	1	5	0	5	1	5	3	3	4	7	3	1	0	1	0	5	0	2	2	1	0	0	9	1	1	0	8	0	0
OTU_774	0	0	0	0	0	0	0	1	0	0	11	0	1	0	3	4	1	8	2	3	2	0	0	10	6	3	2	8	20	4	1	1	0	7	4	4	0	16	20	0	2	2	9	8	1	11	6	7	0
OTU_775	0	0	0	0	0	0	0	0	0	0	0	2	0	0	0	0	0	0	0	0	0	0	1	0	0	0	0	0	0	0	0	0	0	0	0	0	0	0	0	0	0	0	0	0	0	0	0	0	0
OTU_776	0	0	4	0	8	0	6	0	350	4	0	0	0	1	1	0	0	2	0	0	0	0	0	0	0	0	0	0	0	0	0	15	0	0	0	0	0	0	0	0	0	0	0	0	0	0	1	0	0
OTU_777	0	0	0	0	0	0	0	0	0	0	0	0	0	0	0	0	0	0	0	0	0	0	1	0	0	0	0	0	0	0	0	0	0	0	0	0	0	0	0	0	3	7	0	0	0	0	0	0	4
OTU_778	0	0	0	0	0	0	1	0	0	0	0	0	0	4	0	0	0	0	0	0	0	0	2	1	1	0	0	0	0	0	0	0	0	0	4	0	2	0	0	0	0	1	0	0	0	2	2	0	14
OTU_779	0	0	0	1	0	1	1	0	0	0	0	0	0	0	0	2	7	3	6	7	0	6	12	4	1	3	3	1	0	5	12	0	3	5	0	7	17	1	3	3	2	3	2	0	0	1	2	1	0
OTU_780	0	0	0	0	0	0	0	0	0	9	0	0	1	1	14	13	3	0	6	6	8	6	1	4	7	10	9	6	9	12	7	0	0	6	9	8	2	0	0	20	4	0	0	0	2	1	5	26	0
OTU_781	0	0	0	2	1	0	1	43	0	0	6	0	0	12	11	0	0	16	0	0	0	0	0	0	0	0	0	0	0	0	0	4	0	2	0	0	0	0	0	0	0	0	27	0	0	0	0	0	0
OTU_782	0	0	0	0	1	0	0	0	0	0	1	0	0	0	0	2	5	0	7	0	0	1	0	8	3	1	13	2	3	7	16	4	0	0	5	19	0	1	11	3	10	0	0	5	10	0	0	7	0
OTU_783	0	0	0	0	2	0	0	1	0	1	0	0	1	2	0	1	0	1	0	0	0	0	0	0	2	0	0	0	0	0	4	3	1	0	1	1	6	4	0	10	19	17	1	0	0	0	0	1	4
OTU_784	0	0	0	0	0	0	0	201	0	12	0	0	0	4	0	1	1	2	6	2	8	17	0	0	0	0	0	0	0	1	0	0	0	0	0	0	0	0	0	0	0	0	3	0	0	0	1	1	0
OTU_785	0	0	0	0	0	0	0	0	1	0	0	0	0	0	0	0	0	0	0	0	0	0	0	0	0	0	0	0	0	4	18	0	0	2	0	0	0	0	0	0	0	1	1	0	27	0	0	11	0
OTU_786	0	0	0	0	0	0	0	0	0	3	3	0	7	9	3	2	2	1	4	2	1	5	19	5	6	1	2	5	2	5	5	0	1	1	11	6	0	1	2	1	2	14	9	1	1	6	3	4	0
OTU_787	0	0	0	0	0	0	0	0	0	0	0	0	4	8	3	0	0	0	3	4	0	0	0	0	1	0	0	1	0	0	0	11	26	0	7	6	0	9	1	12	0	0	0	2	1	2	4	0	0
OTU_788	0	0	0	0	0	0	0	0	0	2	0	0	3	0	0	9	54	0	6	64	11	14	6	8	14	11	4	10	1	15	12	0	0	12	6	9	0	0	2	0	5	0	0	0	0	1	2	3	0
OTU_789	0	0	0	0	1	0	0	0	0	0	0	0	0	0	0	0	2	0	1	0	1	0	6	0	0	0	0	0	0	0	2	4	2	0	0	0	10	2	0	7	1	6	0	1	0	0	0	0	16
OTU_790	0	0	0	0	0	0	0	0	0	0	0	0	8	36	89	1	0	0	0	0	0	1	0	1	0	1	0	0	1	0	3	0	0	0	0	0	0	0	0	0	0	0	0	0	0	0	0	0	0
OTU_791	0	0	0	0	0	0	0	0	0	0	0	0	1	0	0	2	1	0	0	3	2	3	0	3	1	2	2	2	7	1	0	0	0	12	11	1	0	1	0	1	0	0	0	7	7	1	12	0	0
OTU_792	0	0	0	0	26	0	0	2	0	15	0	0	1	12	4	0	0	0	0	0	0	1	4	0	0	0	0	0	0	1	10	3	0	0	0	0	0	0	0	0	1	2	2	0	1	0	0	2	0
OTU_793	0	0	0	0	0	0	0	0	0	0	1	0	0	0	0	6	5	0	7	3	8	5	0	0	6	0	3	11	1	1	0	0	0	0	0	6	1	8	1	3	1	0	0	0	4	21	1	1	0
OTU_794	0	0	0	0	0	0	0	0	0	0	50	0	0	0	0	0	0	14	1	0	0	0	0	4	0	0	0	0	0	2	0	0	0	1	1	1	0	22	1	0	0	0	7	2	0	1	4	0	0
OTU_795	0	0	0	0	0	0	0	0	0	0	0	0	0	0	0	0	0	0	0	0	0	0	0	0	0	0	0	0	0	0	0	0	0	0	0	0	0	0	8	0	0	0	0	0	0	0	1	0	0
OTU_796	1	2	0	0	0	2	1	1	0	0	0	1	0	0	1	0	0	0	0	0	0	0	0	0	0	0	0	0	0	0	0	0	4	0	0	0	0	0	3	5	16	65	0	0	0	0	0	0	0
OTU_797	0	0	0	0	0	0	2	23	0	1	1	0	0	0	3	10	6	3	40	0	12	12	1	5	13	12	1	18	0	17	8	4	0	11	1	3	11	0	3	0	4	0	3	0	0	0	3	1	0
OTU_798	0	1	0	0	1	0	0	0	0	0	3	0	0	2	5	1	2	6	0	2	1	1	1	3	27	10	13	0	7	3	4	0	6	0	4	2	0	18	7	1	0	0	3	5	3	3	6	15	0
OTU_799	0	0	0	0	0	0	0	0	0	0	0	0	0	0	0	34	25	0	35	15	17	28	0	9	18	19	11	22	0	4	0	0	0	10	0	0	0	0	0	0	0	0	0	0	0	0	0	0	0
OTU_800	0	0	0	0	2	0	0	0	0	0	35	0	80	1	47	0	3	14	0	0	1	0	0	1	0	1	2	0	2	0	0	9	1	0	0	2	0	0	0	0	1	0	17	1	0	0	0	0	0
OTU_801	0	0	0	0	0	0	0	0	0	0	1	0	4	0	7	0	0	0	0	0	0	0	0	0	0	2	0	0	0	0	2	0	4	2	1	2	0	2	0	1	2	30	0	1	3	6	2	1	3
OTU_802	0	0	0	0	1	0	0	0	0	0	0	0	0	0	4	1	0	11	0	0	0	1	0	0	0	0	0	0	5	0	0	2	1	0	1	1	0	12	0	0	0	0	6	4	4	11	1	1	1
OTU_803	0	0	0	0	0	0	0	0	0	0	0	0	0	0	0	9	0	0	5	5	2	1	2	3	2	1	9	1	0	0	0	0	0	0	0	19	0	0	0	43	42	2	0	5	8	1	3	0	0
OTU_804	0	0	0	0	0	0	0	0	0	0	1	0	0	0	0	4	6	0	0	3	0	1	1	3	1	11	0	4	1	0	0	1	0	17	1	4	0	15	4	2	0	0	0	53	2	2	11	3	0
OTU_805	0	0	0	0	0	0	0	0	0	0	5	0	3	3	8	17	13	1	6	8	4	5	0	7	8	13	12	14	5	6	2	2	2	4	6	2	0	3	1	6	0	0	5	1	4	4	7	7	0
OTU_806	0	0	0	0	0	0	2	0	0	0	27	0	0	4	100	11	8	0	0	7	4	0	0	8	9	0	0	0	0	0	0	0	0	1	5	90	0	0	0	4	12	1	1	5	6	0	0	0	0
OTU_807	1	0	0	0	0	1	0	0	0	0	0	0	0	0	0	13	12	0	10	8	23	16	0	13	8	8	12	8	0	7	4	0	0	6	23	15	0	0	1	0	18	1	0	0	0	0	1	2	0
OTU_808	0	1	0	0	0	0	0	0	0	0	0	0	1	19	0	4	28	5	7	10	6	4	0	3	2	5	25	8	0	10	1	0	0	7	0	0	0	0	7	0	0	0	4	0	1	1	2	2	0
OTU_809	0	0	0	0	0	0	0	0	0	0	3	0	0	9	0	19	6	0	14	11	9	8	1	11	8	7	6	4	4	19	6	7	2	4	8	13	1	4	9	3	3	0	1	0	1	3	4	9	0
OTU_810	0	0	0	0	13	0	0	0	0	0	0	0	2	1	4	7	10	1	3	8	2	5	0	4	7	6	0	18	16	2	2	0	0	2	0	4	0	1	0	0	0	0	0	4	1	0	2	1	0
OTU_811	5	36	28	2	0	0	53	4	8	4	0	1	0	2	0	0	0	16	0	0	0	0	0	0	0	0	0	0	0	0	0	0	0	0	0	0	0	0	0	0	0	0	11	0	0	0	0	0	0
OTU_812	0	0	0	0	0	0	0	0	0	0	0	0	0	0	0	0	0	0	0	0	0	0	1	0	0	0	0	0	0	0	0	0	0	0	0	0	2	0	0	0	0	0	0	0	0	0	0	0	46
OTU_813	0	0	1	0	20	0	0	0	0	0	3	0	3	9	1	2	8	4	3	2	5	0	0	4	4	9	9	4	3	12	2	0	0	0	4	6	0	0	2	1	0	0	7	1	6	0	0	3	0
OTU_814	0	0	0	0	0	0	0	0	0	0	3	0	1	2	1	16	11	0	16	10	26	18	0	6	2	7	12	4	20	15	0	0	0	10	0	7	0	1	1	0	1	0	0	5	2	2	8	4	0
OTU_815	0	0	0	0	0	0	0	0	1	0	0	0	0	0	0	2	16	6	5	4	2	4	0	4	3	9	6	2	13	6	0	0	0	6	2	2	0	2	7	0	0	0	4	2	2	2	0	2	0
OTU_816	0	0	0	0	2	0	0	0	0	0	1	0	0	0	0	0	0	0	1	0	2	1	4	0	0	0	0	0	3	0	3	0	2	1	2	0	11	0	0	2	5	2	0	1	1	0	0	1	0
OTU_817	0	0	0	0	0	0	0	0	0	0	0	0	0	0	0	0	0	0	0	0	0	0	0	0	0	0	0	0	0	0	0	0	0	0	1	0	1	0	0	0	0	28	0	1	0	0	0	0	6
OTU_818	0	0	0	0	0	0	0	0	0	4	0	0	0	3	8	17	35	0	13	27	4	8	3	11	10	20	7	22	0	4	16	4	0	8	2	5	0	0	1	0	3	0	2	0	19	0	1	3	0
OTU_819	0	0	0	0	0	0	0	0	0	0	4	0	4	11	17	2	2	4	2	2	5	2	0	0	3	1	3	2	0	5	5	1	0	1	10	4	0	7	0	0	5	2	5	4	6	1	4	2	0
OTU_820	0	0	0	1	1	0	0	1	0	0	0	0	0	0	0	0	1	14	2	2	1	1	0	0	6	2	1	1	4	1	0	0	0	2	7	13	0	5	44	6	1	0	10	6	1	1	7	0	0
OTU_821	0	0	0	0	0	0	0	0	0	1	7	0	4	0	0	0	0	0	0	1	1	0	0	1	1	0	2	0	2	2	19	5	10	2	4	1	0	0	0	1	22	1	0	1	0	3	0	2	0
OTU_822	0	0	0	0	0	0	0	0	0	0	5	0	1	0	13	7	1	2	23	7	4	6	2	6	5	11	7	5	4	6	0	1	2	3	2	1	0	0	0	0	1	0	0	1	2	1	4	0	0
OTU_823	0	0	0	0	0	0	0	0	0	0	13	0	0	0	0	1	12	0	12	10	10	3	0	9	9	10	0	7	4	4	0	0	0	40	6	11	0	3	8	10	0	1	0	16	1	3	11	4	1
OTU_824	0	1	0	0	0	0	0	2	0	1	2	0	2	1	3	5	4	1	3	5	10	1	0	2	3	4	7	0	2	3	0	6	7	8	4	9	0	0	3	3	0	0	1	4	7	7	13	14	0
OTU_825	0	0	0	0	0	0	0	0	0	0	6	0	8	2	12	1	0	42	0	0	1	1	0	2	1	1	2	0	0	1	0	0	0	0	0	0	0	4	0	0	0	0	45	3	1	0	2	1	0
OTU_826	0	0	0	0	0	0	0	0	0	0	0	0	0	0	0	2	0	0	1	0	0	0	13	0	0	0	0	0	1	0	1	0	0	0	0	0	5	0	0	0	0	0	0	0	0	0	0	0	50
OTU_827	0	0	0	0	0	0	0	0	0	1	4	0	1	13	12	6	1	26	2	5	5	4	0	0	4	5	1	3	0	1	0	0	0	0	5	13	0	0	1	0	0	0	21	1	4	0	1	1	0
OTU_828	0	0	0	0	0	0	0	0	0	0	0	0	0	0	0	2	55	1	19	13	0	0	0	5	2	5	18	0	0	0	0	0	0	0	0	0	0	0	0	0	0	0	0	0	0	0	0	0	0
OTU_829	0	0	0	0	0	0	0	0	0	0	0	0	0	0	0	18	9	0	5	6	6	7	1	13	3	3	14	5	18	7	3	1	15	2	2	1	0	3	7	0	8	0	0	8	10	12	4	1	0
OTU_830	0	0	0	0	0	31	12	19	0	6	2	2	19	13	15	0	0	4	0	0	1	0	0	0	0	1	0	0	0	0	0	0	0	1	0	0	0	0	0	0	1	0	5	0	0	0	0	1	0
OTU_831	0	0	0	0	0	0	0	0	0	0	2	0	1	1	0	5	7	2	3	6	11	4	0	6	1	0	8	6	0	2	4	2	0	0	22	18	0	0	0	2	23	0	3	0	17	0	1	0	0
OTU_832	0	0	0	0	0	0	0	1	0	0	0	0	0	3	0	0	0	24	0	0	0	0	0	0	0	0	0	0	0	0	0	6	6	2	0	1	0	0	0	0	0	1	24	0	16	11	1	0	0
OTU_833	0	0	0	0	1	0	0	0	0	1	0	0	0	0	0	3	0	0	0	1	0	0	0	2	0	3	0	5	1	1	2	0	1	0	0	13	2	0	36	1	1	0	0	5	8	15	2	6	1
OTU_834	0	0	0	0	2	0	0	0	0	0	0	0	0	0	1	1	10	0	1	0	2	2	0	1	6	5	1	0	11	1	0	2	3	1	3	1	0	15	27	10	0	0	0	9	6	4	5	16	0
OTU_835	0	0	0	0	0	0	0	0	0	0	1	0	0	0	0	14	1	0	1	8	4	4	0	6	2	2	9	17	0	12	8	4	8	2	5	4	0	1	0	1	2	0	0	0	2	2	8	5	0
OTU_836	0	0	0	0	0	0	0	0	0	0	0	0	0	0	0	11	0	0	5	1	1	0	0	1	21	8	0	5	35	1	0	9	1	0	1	1	0	1	41	2	0	0	0	0	2	9	4	6	0
OTU_837	179	51	9	14	0	12	23	0	3	0	0	0	0	0	0	0	0	0	0	0	0	0	0	0	0	0	0	0	0	0	0	0	0	0	0	1	0	0	0	0	0	0	0	0	0	0	1	0	0
OTU_838	0	0	0	0	2	0	0	0	0	0	0	0	0	0	0	0	0	0	0	0	0	0	0	0	0	0	0	0	0	0	0	0	4	0	0	0	0	3	0	1	0	69	0	0	0	0	2	0	5
OTU_839	0	0	0	0	1	0	0	0	0	0	0	0	0	0	0	8	1	0	3	1	2	1	0	2	4	5	3	5	0	3	14	1	13	0	2	2	0	3	38	4	3	3	0	1	7	0	1	5	0
OTU_840	0	0	0	0	0	0	0	0	0	0	0	0	0	0	0	17	12	0	20	9	20	6	0	4	6	4	2	3	3	2	0	0	1	6	1	1	0	2	9	4	0	1	0	2	7	5	13	9	0
OTU_841	0	0	0	0	0	0	0	0	0	1	0	0	1	1	1	0	0	0	0	2	0	1	16	0	0	0	0	0	0	0	3	0	0	0	0	0	10	0	0	1	0	2	0	0	0	0	0	0	6
OTU_842	0	0	0	0	5	0	0	0	0	0	0	0	0	0	0	1	2	0	1	0	0	0	0	3	0	13	2	0	0	0	1	0	0	0	1	0	0	0	0	0	0	0	0	1	12	41	11	4	0
OTU_843	0	0	0	0	0	0	0	0	0	2	3	0	0	0	3	18	20	0	19	20	28	39	0	7	8	7	3	10	6	7	0	0	0	10	0	3	0	0	0	0	0	0	0	2	2	1	2	0	0
OTU_844	0	0	0	1	1	0	0	0	0	0	0	0	0	10	0	7	10	5	4	8	14	3	0	11	4	5	8	13	9	3	7	4	1	1	3	5	0	2	0	0	1	0	8	6	7	0	3	2	0
OTU_845	0	0	0	1	0	0	0	0	1	8	3	0	9	7	1	3	2	2	4	1	1	58	7	5	2	3	0	0	1	0	0	1	5	0	1	13	0	8	4	0	0	5	1	3	1	7	13	0	0
OTU_846	0	0	0	0	0	0	0	0	0	0	0	0	0	0	0	0	0	0	0	0	1	1	2	0	0	0	0	0	2	6	9	0	0	2	0	0	0	0	0	0	3	0	0	1	0	0	0	0	0
OTU_847	0	0	1	0	0	2	15	22	0	0	6	0	0	0	1	0	0	1	1	0	0	0	0	2	0	0	2	1	0	0	0	0	5	3	0	7	0	8	3	2	1	0	3	2	13	4	11	1	0
OTU_848	0	1	0	0	0	1	1	0	2	6	0	1	0	5	1	0	1	4	0	0	0	1	0	1	0	6	1	0	2	1	0	4	1	0	1	0	0	3	11	1	0	0	2	2	8	14	7	2	0
OTU_849	0	0	0	0	0	0	0	0	0	0	0	0	0	0	0	0	0	0	0	0	0	0	0	0	0	0	0	0	0	0	1	0	0	1	0	0	0	0	0	0	0	0	0	0	0	0	0	0	0
OTU_850	0	0	0	0	0	0	0	0	0	0	11	0	0	17	2	1	6	0	2	3	1	0	1	0	2	3	4	3	1	2	0	0	5	0	8	1	0	1	1	2	14	1	0	2	3	1	1	5	0
OTU_851	0	0	0	0	0	0	0	1	0	1	4	0	4	4	0	12	2	6	10	7	12	5	22	4	8	4	7	2	12	12	2	0	4	5	1	4	0	2	1	2	1	0	2	0	6	2	4	2	0
OTU_852	0	0	0	0	3	0	0	18	0	5	11	0	16	1	11	1	0	21	0	3	0	3	0	0	2	0	1	0	0	1	0	1	0	0	0	2	0	3	1	0	1	0	20	1	1	0	1	0	3
OTU_853	0	0	18	0	0	0	0	0	0	0	3	0	0	0	0	0	1	0	4	1	0	0	6	0	0	0	0	0	0	2	1	6	1	0	2	0	31	5	0	1	0	3	0	0	1	0	0	0	13
OTU_854	0	0	0	0	1	0	0	0	0	2	0	0	1	0	0	3	5	0	0	0	0	0	0	1	0	0	0	0	1	0	1	0	0	2	1	0	4	0	0	0	0	0	0	3	0	0	0	4	0
OTU_855	0	0	0	0	0	0	0	0	0	6	0	0	0	0	0	3	2	10	2	3	2	2	0	7	0	1	1	0	0	1	0	0	0	0	1	0	0	18	4	0	1	0	10	1	1	4	6	7	0
OTU_856	0	0	0	1	0	0	0	0	0	0	10	0	6	1	0	21	10	1	17	7	9	4	0	11	4	6	8	17	20	6	0	4	0	14	0	1	0	0	0	0	0	0	1	2	5	3	5	8	0
OTU_857	0	1	0	0	0	0	0	0	0	20	16	0	4	8	0	7	3	0	3	5	4	4	6	3	0	1	3	3	3	1	1	13	5	2	2	5	0	0	2	7	5	0	0	1	2	4	1	8	0
OTU_858	0	0	0	0	4	0	0	0	0	0	0	0	0	1	35	3	16	0	0	0	2	0	0	4	3	0	0	0	0	19	4	2	8	28	13	3	0	16	22	0	1	0	0	0	7	0	0	9	0
OTU_859	0	0	0	0	0	0	0	0	0	0	0	0	0	0	0	0	0	0	0	0	0	0	2	0	0	0	0	0	0	0	0	0	0	0	0	0	0	0	0	0	0	0	0	0	0	0	0	0	8
OTU_860	0	0	0	0	0	0	0	0	0	0	0	0	0	0	15	2	7	0	1	1	2	0	0	13	10	5	14	6	34	6	2	1	1	1	1	0	0	4	5	0	0	1	0	5	6	5	6	2	0
OTU_861	27	3	1	593	0	0	0	0	6	0	0	0	0	0	0	0	0	0	0	0	0	0	0	0	0	0	0	0	0	0	0	0	0	0	0	0	0	0	0	0	0	0	0	0	0	0	0	0	0
OTU_862	0	0	0	0	0	0	0	0	0	0	0	0	0	0	1	10	1	3	12	1	6	4	1	6	0	1	4	4	19	4	4	1	4	2	5	11	0	0	0	0	1	0	3	3	0	8	3	5	0
OTU_863	0	0	0	0	0	0	0	1	0	0	1	0	0	7	0	15	17	0	23	19	18	2	0	6	18	22	13	14	9	9	1	0	0	10	1	0	0	0	1	0	0	0	0	3	5	1	0	5	0
OTU_864	0	0	0	0	0	2	0	18	0	1	5	0	0	0	3	3	3	7	7	2	2	5	3	4	2	2	3	2	8	1	2	5	6	1	1	0	0	6	2	0	0	0	9	6	4	7	9	1	0
OTU_865	0	1	0	0	0	0	0	0	0	0	0	0	0	0	5	11	31	0	5	7	11	3	0	16	12	5	17	6	4	4	0	2	1	1	0	13	0	0	0	0	0	0	0	3	7	1	4	12	0
OTU_866	0	0	0	0	0	0	0	0	0	0	0	0	0	0	0	0	0	0	0	0	0	1	37	2	0	1	4	0	1	0	3	0	1	0	0	0	97	0	0	0	0	0	0	0	0	0	0	0	2
OTU_867	0	0	0	0	0	0	0	0	0	0	0	0	0	0	0	0	0	0	0	0	1	0	4	1	0	0	0	0	1	0	0	0	0	0	0	0	4	0	0	0	0	2	0	0	0	0	0	0	10
OTU_868	0	0	0	0	0	0	0	0	0	1	0	0	0	26	0	0	1	1	1	0	1	4	0	0	0	0	0	0	0	0	0	0	0	2	0	0	0	0	0	0	0	0	0	2	0	0	0	0	1
OTU_869	0	0	6	0	0	22	108	12	1	0	0	0	0	0	0	3	19	0	6	0	3	2	0	2	0	2	1	0	0	1	0	0	0	1	3	5	0	0	0	5	0	0	0	0	0	0	0	2	0
OTU_870	0	0	1	1	1	0	1	0	0	0	0	11	0	0	0	0	0	0	0	0	0	0	0	0	0	0	0	0	0	0	0	3	4	0	4	2	0	4	0	5	4	19	0	0	0	1	0	1	12
OTU_871	0	0	0	0	3	0	0	0	0	0	0	0	0	0	0	9	0	0	11	3	17	17	0	2	6	10	0	2	2	1	0	1	0	3	1	3	0	0	1	0	0	0	0	1	0	4	22	4	0
OTU_872	0	0	0	0	4	0	0	0	0	0	0	0	0	0	1	0	1	0	0	1	1	0	1	0	1	3	1	30	12	5	1	2	5	42	3	0	0	14	19	0	3	0	0	15	0	14	7	2	0
OTU_873	0	0	0	0	8	0	0	0	0	0	1	0	0	0	0	4	5	0	11	5	5	5	0	14	6	10	4	6	4	3	0	0	0	2	0	2	0	0	1	3	0	2	0	0	0	0	1	5	0
OTU_874	0	0	0	0	2	0	0	0	0	0	11	0	3	2	1	1	3	3	1	6	8	4	2	7	3	5	5	2	1	1	0	3	0	4	0	8	0	4	2	4	3	0	1	2	5	4	12	5	0
OTU_875	0	0	0	0	0	0	0	0	0	0	0	0	1	0	0	6	14	0	5	9	4	5	3	25	15	12	21	6	10	6	30	4	0	11	2	2	0	0	3	0	1	0	0	2	3	0	3	1	0
OTU_876	0	0	0	0	0	0	0	0	0	0	0	0	0	0	0	7	0	0	0	7	13	3	0	0	6	18	0	32	0	7	0	0	1	20	4	1	0	18	19	0	0	0	0	0	2	15	7	2	0
OTU_877	0	0	0	0	0	0	0	0	0	0	0	0	0	1	0	6	16	0	16	9	20	9	0	5	9	8	4	14	0	0	0	2	0	8	0	3	0	5	1	0	2	0	0	20	4	1	1	10	0
OTU_878	0	0	0	0	3	0	0	0	0	2	0	0	0	0	0	0	0	0	1	0	0	0	0	0	6	2	5	1	0	2	0	0	6	1	4	4	0	12	1	4	16	1	2	2	15	5	4	7	0
OTU_879	0	0	0	0	0	0	0	0	0	0	0	0	0	0	0	0	0	0	0	0	0	0	0	0	0	0	0	0	0	0	0	0	0	0	0	0	0	0	0	0	0	17	0	0	0	0	0	0	0
OTU_880	0	0	0	0	0	0	0	0	0	1	11	0	0	8	0	6	3	29	7	2	1	2	0	0	2	3	0	2	4	4	0	0	0	0	0	0	0	0	2	0	1	0	31	1	1	0	0	1	0
OTU_881	2	4	44	7	0	7	25	0	6	0	0	6	0	0	0	0	1	0	0	0	1	0	0	0	0	1	0	0	0	0	0	0	0	0	0	0	0	0	0	0	51	8	0	0	0	0	0	0	0
OTU_882	0	0	0	0	4	0	0	0	0	0	0	0	0	0	1	7	5	0	8	12	11	2	0	13	4	9	7	15	10	8	0	0	3	7	4	3	0	1	6	0	0	0	0	1	8	3	3	4	1
OTU_883	0	0	0	0	0	0	0	0	0	0	0	0	0	5	0	2	11	1	6	5	7	6	2	5	11	7	7	9	1	2	0	12	4	9	42	11	0	1	2	0	0	0	0	1	3	5	7	8	0
OTU_884	0	0	0	0	0	0	0	0	0	0	0	0	0	0	0	0	0	0	0	0	0	0	1	0	0	0	0	0	0	0	0	0	59	0	0	0	1	0	0	0	0	0	0	0	0	0	0	0	1
OTU_885	0	0	0	0	0	0	0	0	1	0	1	0	0	0	5	0	4	1	1	0	2	1	0	0	3	4	3	0	0	3	0	1	8	0	0	2	0	5	3	0	1	0	3	3	5	9	7	3	0
OTU_886	1	0	0	0	0	0	0	0	0	12	4	0	4	12	24	0	4	1	2	9	1	9	1	0	3	1	4	2	0	7	2	0	1	0	7	1	1	0	0	3	1	0	2	0	2	6	5	16	0
OTU_887	0	0	0	0	0	1	0	0	0	0	0	0	0	0	0	2	7	0	6	5	4	6	0	9	14	7	22	10	0	6	1	0	1	4	4	1	0	1	3	0	1	0	0	0	5	1	1	3	0
OTU_888	0	0	0	0	0	0	0	0	0	0	0	0	0	0	0	0	1	0	0	1	0	0	0	5	5	6	3	6	16	0	0	22	2	7	4	9	0	15	6	5	7	0	1	7	4	1	7	2	0
OTU_889	0	0	0	0	0	0	0	0	0	0	0	0	0	2	0	12	5	0	20	10	14	16	5	1	11	8	4	6	0	8	8	0	0	3	6	6	0	0	2	0	0	0	0	2	6	1	3	2	0
OTU_890	0	0	0	0	0	0	0	0	0	0	0	0	0	0	0	7	13	0	3	3	11	4	0	12	8	13	5	10	1	11	1	0	2	10	4	36	0	3	8	0	0	0	0	19	1	0	1	5	0
OTU_891	0	0	1	0	0	4	1	0	0	0	0	0	0	18	1	2	4	0	3	0	3	0	0	1	0	0	1	0	0	8	0	0	0	0	2	1	0	0	0	0	2	0	0	0	5	6	0	0	0
OTU_892	211	7	16	64	0	0	1	0	0	0	0	0	0	0	0	0	0	0	0	0	0	0	1	0	0	0	0	0	0	0	0	0	0	0	1	0	0	0	0	0	0	0	0	0	0	0	0	0	0
OTU_893	0	0	0	0	11	0	0	0	0	0	0	0	0	0	0	0	0	0	0	0	0	0	0	0	0	0	0	0	0	0	0	0	0	0	0	0	0	0	0	0	0	0	0	0	13	0	8	0	0
OTU_894	0	0	0	0	0	0	0	0	0	0	6	0	0	1	4	2	4	0	3	4	4	1	0	2	4	6	7	10	11	1	0	1	1	8	3	9	0	0	1	1	0	1	5	5	5	1	12	1	0
OTU_895	0	0	0	0	0	0	0	0	0	0	0	0	0	0	2	15	5	0	10	9	5	11	0	15	8	15	11	29	20	11	0	6	0	5	5	6	0	0	2	1	0	0	0	4	3	7	2	6	0
OTU_896	0	0	0	0	0	0	0	0	0	0	0	0	14	7	0	1	0	0	6	4	1	1	0	9	9	10	4	7	13	8	0	1	1	4	1	5	0	0	2	0	2	0	2	8	9	2	3	3	0
OTU_897	185	1	0	9	0	0	0	0	40	7	0	4	1	1	0	0	2	1	3	0	2	6	0	0	0	0	0	0	0	0	0	0	0	0	0	1	0	0	0	0	0	0	1	0	0	0	0	0	0
OTU_898	0	0	0	0	0	0	0	0	0	0	2	0	0	2	0	17	5	12	23	6	6	7	0	0	8	15	1	13	2	7	0	0	0	15	0	1	0	0	2	0	0	0	10	4	2	3	3	0	0
OTU_899	0	0	0	0	0	0	0	0	0	60	1	0	4	14	10	0	1	8	0	0	0	0	1	1	0	0	0	0	0	0	1	0	9	0	1	1	0	2	0	0	2	0	7	0	0	1	2	0	0
OTU_900	1	0	18	0	0	1	5	9	14	2	0	2	0	13	2	0	0	5	0	0	0	0	0	0	0	0	0	0	0	0	0	0	0	0	0	0	0	0	0	0	0	0	10	0	0	0	0	0	0
OTU_901	0	0	0	0	0	0	0	0	0	0	2	0	1	0	0	12	3	0	5	7	1	7	7	7	2	8	5	14	0	20	6	0	4	1	0	2	4	14	2	0	1	0	0	1	0	0	3	0	0
OTU_902	0	0	58	0	0	0	18	42	0	0	0	4	0	10	0	0	0	14	0	0	0	0	0	0	0	0	0	0	0	0	0	0	0	0	0	0	0	0	0	1	0	0	13	0	0	1	0	0	0
OTU_903	0	0	0	0	0	0	0	0	0	0	0	0	0	0	0	0	0	0	0	0	0	0	0	0	0	0	0	0	0	0	0	0	0	0	1	0	0	0	0	2	12	31	1	0	0	0	3	0	0
OTU_904	0	0	0	0	0	0	0	0	0	6	0	0	0	1	7	2	5	0	0	3	4	0	66	0	1	2	0	0	1	0	11	1	3	0	0	0	26	0	0	0	1	1	0	0	0	0	0	0	0
OTU_905	0	0	0	0	0	0	0	0	0	0	38	0	3	0	0	9	5	0	11	2	9	4	0	5	12	11	5	20	5	11	0	10	0	15	4	3	0	8	4	0	1	0	0	7	1	5	2	6	0
OTU_906	1	0	0	0	0	0	0	0	0	0	4	0	5	7	8	4	4	1	8	7	13	11	4	5	2	6	8	6	0	2	3	4	0	0	1	1	0	2	1	7	0	0	0	2	7	1	4	5	0
OTU_907	0	0	1	0	0	0	0	0	0	0	0	0	0	0	0	7	0	0	8	9	5	4	0	2	4	6	5	15	0	1	0	1	0	15	5	0	0	2	9	0	0	0	0	0	2	6	0	6	0
OTU_908	0	0	0	0	0	0	0	0	0	0	0	0	0	0	0	18	4	0	24	18	9	0	0	5	10	9	0	5	12	28	2	0	0	0	1	3	0	0	0	0	0	0	0	0	0	0	0	5	0
OTU_909	0	0	0	0	3	0	0	0	0	0	4	0	0	4	1	0	0	2	0	0	2	0	0	0	7	4	0	1	3	0	0	0	0	0	1	0	0	0	0	0	0	2	2	3	5	1	3	5	0
OTU_910	0	0	0	0	0	0	0	0	0	0	0	0	0	0	1	1	8	0	37	2	0	4	0	2	13	6	0	6	0	13	0	0	0	1	3	18	0	12	1	0	0	0	0	0	1	0	5	2	0
OTU_911	0	0	0	0	0	0	0	0	0	0	0	0	0	0	0	14	2	0	3	3	1	1	0	10	2	1	2	2	1	1	1	0	6	2	0	10	0	4	1	2	0	0	0	0	2	5	3	0	0
OTU_912	116	2	13	2	0	34	19	1	31	0	0	18	0	0	0	0	0	0	0	0	0	0	0	0	0	0	0	0	0	0	0	0	0	0	0	0	0	0	0	0	0	0	0	0	2	0	0	0	0
OTU_913	0	0	0	0	0	0	0	0	0	0	3	0	1	3	1	6	11	11	12	6	5	6	0	5	9	4	6	12	0	7	0	0	0	6	2	7	0	0	1	1	1	0	7	0	5	2	5	1	0
OTU_914	0	0	0	0	26	0	0	0	0	5	0	0	0	12	1	0	0	0	0	0	2	0	1	0	0	0	0	0	0	0	0	1	2	0	0	0	0	0	0	0	0	0	1	0	0	0	0	0	0
OTU_915	0	0	0	0	0	0	0	0	0	0	0	0	0	1	0	0	0	0	2	0	0	0	4	0	0	0	1	0	0	1	2	1	0	0	0	0	26	0	0	0	0	0	0	0	1	0	0	0	4
OTU_916	0	0	0	0	12	0	0	0	0	0	0	0	0	0	1	1	2	0	0	1	1	0	0	2	0	0	0	0	0	0	0	0	0	0	0	3	0	2	0	4	0	0	1	7	2	17	10	5	0
OTU_917	0	0	0	0	0	0	0	0	0	0	0	0	0	0	0	1	0	0	1	0	0	0	1	0	0	0	0	0	0	0	1	1	0	2	3	0	26	0	0	0	1	0	0	0	0	0	0	1	16
OTU_918	0	0	0	0	0	0	0	0	0	0	1	0	0	0	0	0	1	0	2	7	4	2	0	2	0	0	0	0	0	0	0	0	0	0	20	0	0	0	0	0	0	0	0	0	0	0	0	0	0
OTU_919	0	0	0	0	0	0	0	0	0	0	0	0	0	0	0	39	21	0	1	140	6	0	0	5	1	0	2	0	0	0	0	0	0	0	0	0	0	0	0	0	0	0	0	0	0	0	0	0	0
OTU_920	0	0	0	0	0	0	0	0	0	0	0	0	0	0	0	0	0	0	0	7	4	4	0	1	2	1	33	0	1	1	0	0	0	0	0	14	0	2	1	0	0	0	0	0	0	0	46	42	1
OTU_921	0	0	0	0	10	1	1	1	0	0	1	0	0	0	0	1	5	0	2	3	7	2	0	0	1	1	0	2	1	2	1	1	0	2	2	4	0	2	1	0	0	0	0	0	2	0	5	6	0
OTU_922	0	0	0	0	0	0	0	0	0	0	0	0	0	0	0	0	0	0	0	0	1	0	5	0	0	1	0	0	1	0	0	0	0	0	0	0	16	0	0	0	0	0	0	0	0	0	0	0	9
OTU_923	0	0	0	0	0	0	0	0	0	0	0	0	1	0	0	0	0	0	0	0	0	0	0	0	1	0	0	0	0	0	0	0	0	0	0	0	0	0	0	0	0	3	0	0	0	0	0	0	4
OTU_924	0	0	0	0	0	0	0	0	0	0	2	0	0	1	7	0	0	0	0	2	0	0	1	0	0	1	0	0	0	0	0	0	0	0	5	11	0	0	1	24	43	0	0	7	58	1	1	0	0
OTU_925	0	0	0	0	2	0	0	0	0	2	3	1	2	0	2	2	2	1	2	0	2	5	6	2	1	2	0	0	0	2	0	0	17	0	1	2	0	5	3	1	8	0	4	1	7	2	2	1	0
OTU_926	0	0	0	0	0	0	2	1	0	0	2	0	4	3	2	4	13	3	6	13	5	3	3	2	7	1	9	3	3	22	2	0	2	6	2	0	0	1	2	2	0	0	1	1	1	0	1	6	0
OTU_927	1	0	1	0	0	0	0	0	0	0	0	42	0	0	0	0	0	0	2	0	2	4	0	0	0	0	1	0	0	1	0	0	0	0	0	0	0	0	0	0	0	0	0	0	0	0	0	0	0
OTU_928	0	0	0	0	1	0	0	0	0	0	0	0	0	0	1	3	7	0	1	0	1	4	0	17	18	4	2	7	5	1	5	5	0	0	1	6	0	15	14	0	0	0	0	23	5	3	7	1	0
OTU_929	0	0	0	0	0	0	0	0	0	2	0	0	2	2	1	3	0	0	1	0	0	0	3	1	1	1	1	0	0	2	3	4	0	0	0	0	12	0	0	0	1	0	0	0	1	0	0	0	5
OTU_930	0	0	0	0	0	0	0	0	0	0	0	0	0	0	0	4	1	0	1	0	0	0	0	1	1	1	0	2	0	0	0	0	0	1	1	10	0	7	13	5	0	3	0	5	8	8	0	3	0
OTU_931	0	0	0	0	0	0	0	0	0	0	2	0	0	8	4	0	2	2	0	1	1	5	0	1	0	1	3	0	0	1	0	0	2	3	36	0	0	3	26	7	3	1	1	1	2	0	2	0	0
OTU_932	0	0	2	0	9	24	4	1	98	5	0	0	0	4	6	0	0	3	0	0	0	0	0	0	0	0	0	0	0	0	0	35	0	0	0	0	0	0	0	0	0	0	3	0	0	0	0	0	0
OTU_933	0	0	0	1	0	0	0	0	0	0	1	0	1	1	1	2	13	2	6	10	6	0	0	14	11	11	4	16	21	7	1	2	1	9	1	4	0	0	0	0	0	0	1	3	4	9	5	1	0
OTU_934	0	0	0	0	9	11	0	2	0	6	4	0	8	3	0	2	2	6	1	2	0	1	8	0	5	1	0	1	2	5	0	0	0	0	1	3	1	2	3	0	1	0	5	0	1	0	3	0	0
OTU_935	0	0	0	0	0	0	0	0	0	0	0	0	0	0	0	1	1	0	0	8	9	0	0	8	6	5	0	0	11	0	0	0	0	1	6	2	0	40	0	0	0	0	0	0	0	10	3	10	0
OTU_936	0	0	0	0	0	0	0	0	0	0	9	0	0	0	1	1	2	6	4	2	1	8	1	9	3	1	3	4	4	0	0	0	5	0	2	5	0	0	1	0	0	0	4	1	8	12	12	2	0
OTU_937	0	0	0	0	0	0	0	0	0	0	0	0	0	3	2	5	4	7	9	7	5	4	0	4	3	3	1	8	0	7	0	0	0	0	0	1	0	0	2	0	1	0	17	8	0	18	10	0	0
OTU_938	0	0	0	0	0	0	0	0	0	4	0	0	7	6	0	4	1	3	10	9	4	1	113	2	3	3	1	0	3	1	1	0	1	2	0	0	35	0	3	0	0	0	0	2	0	0	0	0	3
OTU_939	0	0	0	0	0	0	0	0	0	0	0	0	0	0	0	8	1	0	4	3	0	0	0	33	4	3	11	7	9	2	3	12	1	7	1	4	0	0	8	4	1	0	0	12	10	3	3	1	0
OTU_940	0	0	0	0	0	1	0	0	0	0	0	0	0	0	0	8	6	0	11	9	2	3	0	10	7	9	4	21	0	19	0	0	0	22	6	4	1	0	0	0	0	0	0	2	3	2	2	3	0
OTU_941	0	0	0	0	0	0	0	0	0	0	2	0	0	0	0	1	1	0	1	2	0	2	10	2	3	0	2	0	0	0	15	0	2	2	2	1	18	2	2	0	1	1	2	1	0	0	4	0	1
OTU_942	0	0	0	0	0	0	0	0	0	0	8	0	0	1	2	2	0	28	0	0	1	0	0	1	3	2	2	0	0	4	0	0	0	7	1	1	0	0	1	0	0	0	34	1	0	0	1	0	0
OTU_943	0	0	0	0	0	1	0	10	0	0	23	0	3	0	2	0	1	7	1	4	3	0	0	4	5	1	5	8	0	2	0	1	0	2	9	3	0	1	3	2	3	0	6	8	8	5	15	0	0
OTU_944	0	0	0	0	0	0	0	0	0	0	0	0	0	0	0	0	0	0	0	0	0	0	0	0	0	0	0	0	0	1	0	0	0	0	0	0	0	2	1	1	2	58	0	0	0	0	0	0	0
OTU_945	0	0	0	0	0	5	0	1	0	0	0	0	2	0	4	3	6	0	7	9	9	8	0	4	6	4	8	13	0	4	0	0	1	8	3	4	0	0	26	0	0	0	0	11	1	1	5	1	0
OTU_946	0	0	0	0	0	0	0	0	0	0	0	0	0	0	0	0	0	0	0	0	1	0	9	0	0	0	0	0	0	0	0	0	0	0	0	0	13	0	0	0	0	3	0	0	0	0	0	0	12
OTU_947	0	0	0	0	0	0	0	0	0	0	0	0	0	0	0	0	0	0	1	1	0	0	0	0	0	0	0	0	0	0	1	0	0	0	0	1	4	9	18	1	0	0	0	0	0	0	0	0	40
OTU_948	0	0	0	0	0	0	0	0	0	1	1	0	1	4	2	2	2	1	2	0	3	0	0	2	8	3	8	7	4	5	1	3	0	2	3	2	0	5	4	0	0	0	0	5	9	11	4	2	0
OTU_949	0	0	0	0	0	0	0	0	0	0	0	0	0	0	0	0	0	0	0	0	1	1	17	0	0	3	1	0	0	0	0	0	0	1	0	1	0	0	0	0	0	0	0	0	2	0	0	0	0
OTU_950	0	0	0	0	0	0	0	0	0	0	0	0	0	0	4	3	5	0	2	8	4	4	0	4	7	2	12	4	7	1	3	1	8	1	4	4	0	0	0	0	2	0	0	0	1	4	3	3	0
OTU_951	0	0	0	0	0	0	0	0	0	8	0	0	0	1	2	2	1	3	0	1	2	12	15	1	0	0	1	0	1	2	1	0	6	2	0	13	2	6	2	0	9	0	1	3	1	0	1	7	1
OTU_952	14	117	69	0	0	0	2	0	5	0	0	0	0	2	0	0	0	1	0	0	0	0	0	0	0	0	0	0	0	0	0	0	0	0	0	0	0	0	0	0	0	0	1	0	0	0	0	0	0
OTU_953	0	0	0	0	0	0	0	0	0	0	0	0	0	1	0	0	0	0	1	1	2	1	13	1	0	0	0	0	0	0	0	0	0	0	0	0	0	0	0	0	6	1	1	0	1	0	0	0	0
OTU_954	0	0	0	0	0	0	0	0	0	0	0	0	0	1	0	2	3	0	0	2	2	7	5	10	2	0	1	2	0	5	7	0	0	3	0	0	3	0	0	0	0	6	0	0	0	0	1	0	2
OTU_955	0	5	6	5	0	39	1	0	4	0	10	14	2	4	0	0	0	1	0	0	0	0	0	0	0	0	0	0	0	0	0	0	4	0	0	1	0	0	0	0	0	2	0	0	1	16	3	7	1
OTU_956	0	1	0	0	2	0	0	0	0	0	0	0	0	0	0	0	0	0	0	0	0	0	0	0	0	0	25	0	0	0	0	0	0	19	3	0	0	0	0	0	0	0	0	0	2	0	1	3	0
OTU_957	0	0	0	0	0	0	0	0	0	0	16	0	5	3	1	1	0	36	0	0	0	0	0	0	0	0	1	0	0	0	0	0	0	0	0	0	0	0	0	0	0	0	44	0	0	0	0	0	0
OTU_958	0	0	0	0	0	0	0	0	0	0	2	0	5	0	6	0	2	0	1	1	6	4	31	1	0	0	0	1	0	0	0	0	0	2	0	2	0	2	2	4	2	4	0	0	0	2	5	0	0
OTU_959	0	0	0	0	0	0	0	0	0	0	0	0	0	0	0	0	0	0	0	0	0	0	9	0	0	0	0	0	0	1	2	0	0	0	0	0	109	0	0	0	0	0	0	0	0	0	0	0	2
OTU_960	0	0	0	0	0	0	0	0	0	0	0	0	0	0	0	1	4	0	3	4	8	2	0	5	5	0	1	1	1	0	0	0	0	4	19	0	0	0	6	6	0	0	0	3	10	7	3	3	0
OTU_961	0	0	0	0	1	0	0	0	0	0	1	0	3	6	0	9	11	0	8	14	7	2	0	2	3	14	12	13	1	7	1	1	0	11	3	3	0	0	0	2	0	0	0	0	4	4	3	0	0
OTU_962	0	0	0	1	0	0	0	0	0	0	0	0	0	0	0	0	20	0	0	0	0	0	0	0	28	23	0	8	0	3	0	0	0	0	3	12	0	0	0	0	0	0	0	12	0	0	0	0	0
OTU_963	0	0	0	0	0	0	0	0	0	0	0	0	0	0	0	0	0	1	0	0	0	0	2	0	0	0	0	0	0	0	0	0	0	0	0	0	0	0	0	0	0	0	0	0	0	0	0	0	5
OTU_964	0	0	0	0	2	0	0	0	1	0	0	0	1	6	0	0	0	0	0	0	0	0	0	0	0	0	0	0	0	0	0	0	0	0	0	0	0	0	0	0	0	0	0	0	1	0	0	0	0
OTU_965	0	0	0	0	0	2	0	1	0	0	0	0	0	0	4	0	0	2	0	0	0	0	0	0	0	0	0	0	0	0	0	1	2	0	2	0	0	22	1	1	0	0	4	8	0	3	2	0	0
OTU_966	0	0	0	0	0	0	0	0	0	0	6	0	5	1	0	7	13	0	1	5	2	4	0	6	5	10	7	16	15	1	0	0	0	0	5	8	0	0	1	0	0	0	0	8	3	14	3	11	0
OTU_967	0	0	0	0	0	0	0	0	0	0	0	0	0	3	1	17	17	0	10	20	10	7	0	11	9	14	9	11	7	7	0	0	0	6	0	8	0	0	0	1	0	0	0	1	0	0	0	3	0
OTU_968	0	0	0	0	1	0	0	0	0	0	0	0	0	0	0	0	0	0	0	0	0	0	0	0	0	0	0	0	0	0	0	0	1	0	0	0	0	0	0	2	1	4	0	0	0	0	0	0	27
OTU_969	0	0	0	0	0	0	0	0	0	0	0	0	0	0	0	13	0	0	0	0	64	5	2	3	0	0	0	0	0	0	0	0	0	6	0	0	0	0	0	0	0	0	0	0	0	0	0	3	0
OTU_970	0	0	0	0	25	0	0	0	0	0	0	0	0	0	0	1	3	0	0	1	1	6	1	1	0	0	2	14	0	1	1	1	1	0	2	5	0	1	1	0	0	0	0	0	0	0	0	1	0
OTU_971	0	0	0	0	0	1	0	0	0	0	0	0	0	0	0	5	0	0	4	3	4	0	0	0	3	6	1	6	7	13	8	0	0	0	0	2	0	0	0	0	0	0	0	2	0	2	1	5	0
OTU_972	0	0	0	0	4	0	0	0	0	0	0	0	0	0	0	6	7	0	19	10	6	2	0	1	4	9	0	9	4	4	0	0	0	2	1	8	0	0	6	11	1	0	0	0	3	3	5	8	0
OTU_973	0	0	0	0	0	0	0	0	0	0	0	0	2	0	0	0	1	1	2	2	0	0	1	4	0	2	1	0	21	0	10	0	4	0	0	0	0	0	0	4	0	1	0	0	0	0	2	7	0
OTU_974	0	0	0	0	0	0	0	0	0	0	0	0	0	0	0	8	12	0	7	5	9	10	0	4	1	10	3	14	0	6	0	0	0	0	3	0	0	0	0	0	0	0	0	0	0	0	1	0	0
OTU_975	0	0	0	0	0	0	0	0	0	0	0	0	0	0	0	0	0	0	0	0	0	0	4	1	0	0	0	0	0	0	0	0	1	0	1	0	12	0	0	0	1	0	0	0	0	0	0	0	7
OTU_976	3	0	1	5	5	28	11	11	1	5	0	8	0	11	0	2	1	2	0	0	1	1	0	0	1	0	0	0	0	0	0	0	1	1	0	0	0	0	0	1	0	0	8	0	0	0	0	1	0
OTU_977	9	15	15	16	0	9	16	7	24	0	0	20	0	0	0	0	0	0	0	0	0	0	0	0	0	0	0	0	0	1	0	0	0	0	0	0	0	0	0	0	0	0	0	0	0	0	0	0	0
OTU_978	0	0	0	0	1	0	0	0	0	0	0	0	0	0	0	4	11	0	4	8	3	1	0	5	2	8	1	7	13	9	0	0	0	15	2	6	0	0	0	0	0	0	0	12	2	3	1	4	0
OTU_979	1	0	0	0	0	30	27	2	0	5	2	3	3	13	6	0	0	6	0	0	0	0	0	0	0	0	0	0	0	0	0	0	0	0	0	0	0	0	0	0	0	0	7	0	0	0	0	0	0
OTU_980	0	0	0	0	0	0	0	0	0	3	2	0	0	3	8	4	5	5	14	10	8	6	0	5	2	3	5	4	0	4	1	5	0	1	6	4	0	0	2	0	0	0	5	1	0	0	4	0	0
OTU_981	0	0	0	0	1	0	0	0	0	0	0	0	0	0	0	0	0	0	0	0	0	0	3	1	2	0	0	0	1	0	0	0	0	0	0	0	1	0	0	0	0	0	0	0	0	0	0	0	3
OTU_982	0	0	0	0	0	0	0	0	0	0	0	0	0	0	0	0	2	0	0	2	0	2	0	0	2	1	1	0	1	0	0	0	0	0	2	0	1	4	1	4	0	29	0	1	1	1	0	0	3
OTU_983	0	0	0	0	0	0	0	0	0	0	0	0	0	0	0	43	75	0	2	42	12	2	0	3	3	9	0	11	0	4	0	0	0	8	0	1	0	0	2	0	0	0	0	0	0	0	0	0	0
OTU_984	1	0	0	0	0	0	0	1	0	0	0	0	1	5	2	0	0	1	0	0	0	0	0	0	0	0	0	0	0	0	0	0	1	0	0	0	0	0	0	5	3	0	0	0	0	0	0	0	0
OTU_985	0	0	0	0	0	0	0	0	0	9	0	0	0	10	14	7	10	0	7	1	0	1	0	8	4	10	10	10	19	15	8	12	0	3	11	10	0	1	0	0	0	0	1	0	3	0	0	1	0
OTU_986	0	0	0	0	0	0	0	0	0	0	0	0	0	0	0	0	0	0	0	0	0	0	0	0	0	0	0	0	0	0	0	1	9	0	5	0	0	1	1	5	6	25	0	1	1	1	0	0	9
OTU_987	77	0	3	118	0	0	12	18	0	0	0	19	0	0	0	0	0	0	0	0	0	0	0	0	0	0	0	0	0	0	0	0	0	0	0	0	0	0	0	0	0	0	0	0	0	0	0	0	0
OTU_988	0	0	0	0	0	0	0	2	0	0	4	0	14	0	4	0	0	0	3	5	2	0	2	0	11	1	1	2	0	5	0	0	0	2	2	21	0	0	0	0	0	0	0	0	8	0	0	0	0
OTU_989	0	0	0	0	0	0	0	0	1	0	0	0	0	0	0	0	0	0	0	0	0	0	0	0	2	1	0	0	0	0	0	3	25	0	1	0	0	0	0	0	0	0	0	0	0	0	0	0	3
OTU_990	0	0	0	0	0	0	0	0	0	3	0	0	0	3	0	0	3	0	0	0	1	1	10	11	3	0	3	0	0	4	1	1	0	2	0	0	0	0	0	0	1	0	0	0	1	0	0	1	1
OTU_991	1	97	13	4	0	1	6	5	0	0	0	16	0	0	0	0	0	0	0	0	0	0	0	0	0	0	0	0	0	0	1	0	0	0	0	0	1	0	0	0	0	0	0	0	0	0	0	0	0
OTU_992	0	0	0	0	0	0	0	0	0	1	0	0	0	0	0	0	0	0	1	0	1	0	1	1	1	0	0	0	0	7	0	0	0	0	0	0	0	2	0	18	36	3	1	0	0	0	0	0	0
OTU_993	0	0	0	0	0	0	0	0	0	0	0	0	0	0	0	0	0	0	0	0	0	0	0	0	0	0	0	0	0	0	0	3	0	0	0	0	0	0	0	0	1	0	0	0	1	0	0	0	2
OTU_994	0	0	0	0	7	0	0	0	0	1	0	0	3	11	0	0	0	0	0	0	0	0	0	0	0	0	0	0	0	0	0	0	9	0	0	7	0	0	0	5	0	0	0	0	1	2	2	2	0
OTU_995	0	0	9	0	0	2	5	16	0	0	0	0	0	0	7	3	1	4	0	0	1	0	0	3	2	0	1	0	0	2	0	0	2	0	1	9	1	1	2	3	0	0	1	5	2	4	6	5	0
OTU_996	0	0	0	0	0	0	0	0	0	0	0	0	0	0	0	9	12	1	10	14	3	2	1	9	5	3	7	10	0	15	1	0	0	1	0	20	0	1	0	4	4	0	2	2	1	0	2	2	0
OTU_997	0	0	0	0	0	0	0	0	0	0	0	0	0	3	0	1	0	0	3	0	3	0	0	0	1	0	0	0	0	0	0	0	1	0	0	0	0	0	0	2	0	0	0	0	2	4	1	5	0
OTU_998	0	0	0	0	0	0	0	1	0	0	1	0	4	0	0	9	2	2	7	8	3	7	0	3	1	8	3	2	5	3	0	0	2	0	0	1	0	3	9	1	0	1	4	2	0	6	15	1	0
OTU_999	0	0	0	0	0	0	0	0	0	0	0	0	0	1	0	13	8	0	21	14	6	13	0	8	4	14	12	10	1	0	0	0	0	26	1	5	0	2	5	2	2	0	0	3	0	0	2	0	0
OTU_1000	0	0	0	0	1	0	0	0	0	0	0	0	0	0	0	0	0	0	0	0	0	0	2	0	0	0	0	0	0	0	0	0	0	0	0	0	0	0	0	0	0	7	0	0	1	2	0	0	13
OTU_1001	0	0	0	0	0	0	0	0	0	0	0	0	0	0	0	7	7	1	2	3	9	3	0	11	8	7	4	12	11	13	3	0	2	4	8	0	0	10	7	0	0	0	0	4	3	5	2	3	0
OTU_1002	0	0	0	0	0	1	0	0	0	1	0	0	0	3	3	2	0	1	3	0	1	1	0	1	2	6	4	2	4	0	0	2	4	0	4	7	0	0	1	2	1	0	1	5	1	6	2	5	0
OTU_1003	15	38	1	15	1	2	1	0	44	0	0	32	0	0	0	0	2	0	2	0	0	2	0	0	0	0	0	10	0	1	0	0	0	0	0	0	0	0	0	0	0	0	0	0	0	0	0	0	0
OTU_1004	0	0	0	0	14	0	0	0	0	0	0	0	1	0	0	0	1	0	3	0	2	0	0	1	0	0	1	0	0	0	0	0	0	2	3	4	0	1	2	0	1	0	0	2	3	19	3	17	1
OTU_1005	1	0	0	0	0	0	0	0	0	0	3	0	0	0	0	3	2	0	6	2	3	2	0	4	3	9	2	4	14	6	0	0	0	11	7	6	0	18	10	2	4	0	0	9	2	8	5	2	0
OTU_1006	0	0	0	0	1	0	2	3	0	0	0	0	0	1	0	0	0	1	1	0	6	0	0	2	1	0	0	1	0	2	0	0	0	5	1	2	0	0	0	8	0	0	0	3	3	5	5	7	0
OTU_1007	0	0	0	0	0	0	0	0	0	0	0	0	0	0	3	0	0	0	0	0	0	0	0	0	0	0	0	0	0	0	0	0	1	0	125	0	0	0	0	0	0	0	0	0	0	0	0	6	0
OTU_1008	0	0	0	0	0	0	0	0	0	1	1	0	2	6	2	4	6	1	6	4	4	2	21	5	0	8	7	4	1	1	1	1	0	1	4	13	8	0	5	2	8	0	2	2	3	4	3	2	0
OTU_1009	0	0	0	0	1	1	0	0	0	0	0	0	0	0	0	0	1	0	0	0	0	0	5	1	0	0	1	0	0	0	0	0	0	0	0	0	4	0	0	0	0	0	0	0	0	0	0	1	4
OTU_1010	0	0	0	0	0	0	0	0	0	0	0	0	0	0	0	4	0	0	10	2	0	3	1	0	8	0	0	0	1	5	0	0	0	47	16	10	0	13	0	0	1	1	0	0	15	0	8	7	0
OTU_1011	0	0	0	0	0	0	0	0	0	0	0	0	0	1	0	0	0	0	5	0	1	5	4	5	2	1	1	1	7	0	8	7	17	2	10	0	0	3	4	1	14	2	0	0	2	7	1	1	0
OTU_1012	0	0	0	0	0	0	0	0	0	0	5	0	2	3	3	1	4	2	3	3	7	0	0	3	0	0	4	2	2	8	0	1	0	2	3	2	0	0	0	0	1	0	1	4	3	3	0	8	0
OTU_1013	0	0	0	0	0	0	0	1	0	0	0	0	0	0	0	0	0	14	0	1	0	0	0	2	0	0	1	0	0	0	0	0	3	0	0	1	0	0	1	2	0	0	24	0	6	12	4	1	0
OTU_1014	0	0	0	0	0	0	0	0	0	0	0	0	2	19	1	4	24	0	5	7	5	2	0	2	7	3	2	9	0	5	0	0	0	1	1	2	0	0	0	3	1	0	0	7	6	0	6	4	0
OTU_1015	0	0	0	0	1	0	0	0	0	0	0	0	0	0	0	2	0	0	1	1	0	2	42	1	0	0	0	0	0	0	1	0	0	0	0	0	7	0	0	0	0	0	0	2	0	0	0	0	5
OTU_1016	0	0	0	0	1	0	0	0	0	0	0	0	0	0	0	0	0	0	0	0	0	0	0	1	2	0	0	0	0	3	5	3	2	0	0	0	5	0	0	0	0	0	0	0	0	0	0	0	44
OTU_1017	0	0	0	0	0	0	0	0	0	0	0	0	0	0	1	4	0	0	9	9	0	7	2	1	0	4	4	5	0	9	0	0	5	10	1	2	7	2	0	0	3	0	0	2	1	0	6	0	0
OTU_1018	0	0	0	0	0	0	0	0	0	0	0	0	0	0	0	0	4	0	0	1	0	0	0	0	0	0	6	3	0	0	2	150	0	12	0	0	0	10	0	2	0	0	0	8	0	0	0	1	0
OTU_1019	0	0	0	0	0	0	0	0	0	0	0	0	0	0	1	0	0	0	0	0	2	0	0	6	5	8	1	0	0	1	0	2	2	0	0	10	0	4	0	5	28	1	0	1	11	6	8	2	0
OTU_1020	0	0	0	0	0	0	0	0	0	0	0	0	0	0	0	0	0	1	0	0	0	0	0	0	0	0	0	0	0	0	0	0	0	0	0	0	0	0	0	0	0	30	0	0	0	0	0	0	5
OTU_1021	0	0	0	0	0	0	0	0	0	0	0	0	0	0	0	6	21	0	1	12	1	10	0	5	3	0	0	5	0	18	0	0	0	6	9	0	0	0	2	0	0	0	0	1	0	0	1	4	0
OTU_1022	0	0	0	0	0	1	0	0	0	0	0	0	0	3	1	0	0	0	0	1	1	0	0	1	0	2	1	1	0	0	1	5	6	4	5	8	0	1	0	11	3	0	3	2	4	3	0	6	0
OTU_1023	0	1	0	1	0	2	0	1	5	2	2	2	3	2	12	4	0	0	2	11	6	4	0	5	9	6	6	8	5	2	0	0	0	2	1	4	0	0	1	0	0	0	2	3	0	1	0	1	0
OTU_1024	46	17	1	13	0	0	4	2	8	8	0	1	1	14	1	0	0	0	1	0	0	0	0	0	0	0	0	0	0	1	0	0	0	3	0	2	0	0	0	0	1	0	0	2	2	0	1	0	0
OTU_1025	0	0	0	0	10	0	0	0	0	1	1	0	0	3	0	0	0	0	0	0	0	1	0	0	0	0	0	0	0	0	0	0	0	0	1	0	0	0	0	0	1	0	4	0	1	0	8	23	0
OTU_1026	0	0	0	0	0	0	0	0	0	0	0	0	0	0	0	4	10	0	6	22	2	20	0	28	0	21	8	0	0	0	0	0	0	29	1	0	0	0	0	0	0	0	0	0	0	0	0	0	0
OTU_1027	0	0	0	28	0	0	3	0	3	1	0	3	5	1	1	0	2	1	3	1	1	1	9	0	4	0	1	0	0	0	0	0	0	0	1	1	4	0	0	1	8	0	0	0	1	0	0	0	2
OTU_1028	0	0	0	0	0	0	0	0	0	1	0	0	0	8	0	2	10	0	6	12	20	2	2	10	3	13	14	0	1	3	0	0	0	2	0	0	1	0	0	0	0	0	0	0	0	1	0	0	0
OTU_1029	0	0	0	0	0	0	0	0	0	0	0	0	0	0	0	11	11	0	8	9	2	11	0	14	4	6	8	0	0	17	1	0	0	22	6	15	0	0	3	0	2	0	0	1	0	0	0	6	0
OTU_1030	0	0	0	0	0	0	0	0	0	0	0	0	0	0	0	0	1	0	1	0	5	0	0	4	0	2	1	6	7	0	0	0	0	0	0	2	0	0	0	4	0	0	0	19	0	0	0	0	0
OTU_1031	0	0	11	0	0	0	1	0	107	1	0	0	0	0	0	0	0	0	1	0	0	0	1	0	0	0	0	0	1	0	0	0	1	0	0	0	2	0	0	0	0	0	0	0	0	0	1	1	0
OTU_1032	0	0	0	0	0	0	0	0	0	0	9	0	0	1	2	0	0	3	0	0	0	1	0	0	0	0	0	0	0	0	0	3	6	0	0	0	0	0	0	2	0	16	6	0	3	8	10	0	1
OTU_1033	1	0	0	0	0	0	0	0	0	7	0	0	0	0	46	2	2	0	3	8	6	1	2	0	5	6	6	3	0	2	0	0	0	1	0	10	0	0	0	0	40	0	0	0	9	0	1	0	0
OTU_1034	0	0	0	0	0	0	0	0	0	0	0	0	0	0	0	1	1	0	0	0	1	1	18	0	3	1	0	0	0	2	4	0	0	0	0	3	18	0	1	0	0	0	0	2	0	0	0	0	0
OTU_1035	0	0	0	0	0	0	0	0	0	0	7	0	0	9	4	2	5	0	1	10	1	0	0	2	2	0	0	0	0	1	1	0	0	0	21	6	0	0	0	4	3	5	0	0	8	2	0	2	0
OTU_1036	0	0	0	0	4	0	0	0	0	1	0	0	0	0	0	3	0	0	0	1	1	0	0	2	5	6	0	1	1	0	0	1	1	19	2	0	0	0	1	7	0	0	0	5	6	5	5	34	0
OTU_1037	1	0	0	0	0	0	0	0	0	0	7	0	12	6	1	7	3	1	4	2	8	6	1	6	8	1	6	4	4	2	0	0	5	4	4	1	0	4	2	0	0	1	2	2	4	0	2	3	0
OTU_1038	0	0	0	0	0	0	0	0	0	0	0	0	1	0	10	4	2	1	9	6	3	1	0	6	10	4	4	2	3	3	1	0	0	3	2	0	0	1	2	0	0	0	1	6	1	18	3	1	0
OTU_1039	0	0	0	0	0	0	0	0	0	0	11	0	21	0	0	7	6	0	8	1	0	4	0	5	7	6	11	1	4	6	0	1	0	5	2	7	0	1	8	1	0	0	0	4	5	28	7	2	0
OTU_1040	0	0	0	0	0	0	0	0	0	4	2	2	4	12	2	0	0	3	0	0	2	1	8	0	0	0	0	0	12	1	0	0	3	0	1	2	8	1	0	0	2	3	1	5	3	0	0	3	2
OTU_1041	0	0	0	0	0	0	0	0	0	3	0	0	0	9	0	5	20	0	9	7	4	2	2	4	5	7	7	5	0	2	7	4	0	7	0	0	0	0	0	0	2	0	0	0	0	0	0	0	0
OTU_1042	0	0	0	0	0	1	0	0	0	0	0	0	0	0	0	0	5	0	8	2	2	26	0	4	2	6	0	27	0	3	2	0	1	0	0	1	10	35	3	4	2	5	0	0	0	0	2	5	0
OTU_1043	0	0	0	0	0	0	0	0	0	0	0	0	1	0	0	0	0	0	0	0	0	1	0	0	0	0	0	0	71	0	0	5	7	0	2	0	0	0	0	0	5	0	0	0	11	4	2	0	0
OTU_1044	0	0	0	0	12	0	0	0	0	1	2	0	0	0	2	2	4	3	1	0	2	0	0	5	3	3	0	1	4	3	1	0	0	3	5	1	0	0	1	0	0	2	0	4	5	1	2	2	1
OTU_1045	0	0	0	0	0	0	0	0	0	0	1	0	1	3	0	1	5	0	1	9	0	5	0	1	1	0	0	5	0	0	1	0	17	0	3	5	0	2	0	2	12	0	0	2	3	4	3	0	0
OTU_1046	0	0	0	0	0	0	0	0	0	13	12	0	10	22	2	1	0	4	0	0	2	10	0	0	0	0	0	2	3	1	2	0	0	1	0	0	0	0	0	0	1	0	1	0	3	0	2	0	0
OTU_1047	0	0	0	0	0	0	0	0	0	0	5	0	0	0	0	3	7	2	0	2	13	1	0	13	2	7	22	0	0	6	0	0	0	2	0	6	0	0	0	0	5	0	1	3	15	0	12	12	0
OTU_1048	0	0	0	0	5	0	0	0	0	0	0	0	0	1	0	0	0	0	0	10	1	0	0	4	0	3	1	3	15	5	14	0	1	2	0	0	0	0	0	0	4	0	0	0	0	0	6	1	0
OTU_1049	0	0	0	0	12	0	0	4	0	0	5	0	4	2	3	0	0	9	0	0	0	0	0	0	0	0	0	0	0	0	0	0	1	0	2	2	0	0	2	0	0	0	8	0	7	1	1	0	0
OTU_1050	0	0	0	0	0	0	0	0	0	0	1	0	0	0	0	10	0	10	1	0	6	0	0	1	3	4	2	0	9	0	0	2	0	1	0	4	0	1	0	3	0	0	11	5	1	2	10	1	0
OTU_1051	0	0	1	0	0	0	0	0	0	0	0	0	0	0	0	0	0	0	0	9	1	5	0	10	4	13	12	0	0	10	0	0	0	7	0	0	0	1	4	0	0	0	1	0	0	0	2	3	0
OTU_1052	0	0	0	0	0	7	0	2	0	1	5	2	1	7	3	4	3	5	3	1	5	4	5	1	0	2	5	2	3	7	0	0	0	2	0	0	2	0	1	0	1	0	3	0	0	0	1	1	0
OTU_1053	10	13	20	11	0	4	0	0	24	0	0	27	0	0	0	0	0	0	0	0	0	0	0	0	0	0	0	0	0	0	0	0	0	0	0	0	0	0	0	0	0	0	0	0	0	0	1	0	0
OTU_1054	0	0	0	0	0	0	0	0	0	21	53	0	0	0	0	2	4	0	0	17	0	11	0	2	2	2	0	1	0	1	3	5	0	3	0	22	0	64	6	0	0	0	0	0	0	0	1	0	0
OTU_1055	0	0	0	0	0	0	0	0	0	0	4	0	3	5	5	3	1	1	1	5	1	2	6	7	4	2	4	5	5	2	1	1	5	0	0	1	0	2	0	0	1	2	0	1	1	1	4	0	0
OTU_1056	0	0	0	1	0	1	0	1	0	1	16	0	1	0	1	3	5	0	5	2	3	2	0	4	4	3	2	0	0	0	0	0	4	6	15	7	0	2	2	4	1	0	1	0	5	1	1	1	0
OTU_1057	0	0	0	0	0	0	0	0	0	0	0	0	0	0	1	0	0	0	0	0	0	0	0	0	14	0	11	0	0	0	0	0	0	0	0	3	0	0	0	0	1	0	0	0	0	0	0	166	0
OTU_1058	78	8	0	283	0	0	0	0	9	0	0	1	0	0	0	0	0	0	0	0	0	0	0	0	0	0	0	0	0	0	0	0	0	0	0	0	0	0	0	0	0	0	0	0	0	0	0	0	0
OTU_1059	0	0	1	0	1	0	0	0	0	0	2	3	3	4	7	0	0	0	0	0	0	0	0	1	0	0	0	0	0	0	0	0	0	0	0	0	0	0	2	38	3	0	3	0	0	0	0	0	0
OTU_1060	0	0	0	0	0	0	0	0	0	0	1	0	0	1	0	3	19	0	12	4	26	8	0	11	7	18	3	8	0	0	0	0	0	4	3	3	0	2	4	1	0	0	0	2	2	3	0	0	0
OTU_1061	0	0	0	0	0	0	0	0	0	0	0	0	5	0	0	8	3	2	3	5	4	0	1	3	7	0	3	0	0	2	21	0	0	0	0	0	0	0	0	0	0	0	2	0	16	0	0	7	0
OTU_1062	0	0	0	0	0	0	0	0	0	0	0	0	0	0	0	0	0	0	0	0	0	0	2	0	0	0	0	0	0	0	0	0	1	0	0	0	1	0	0	0	0	1	0	0	0	0	0	0	8
OTU_1063	0	0	0	0	0	1	1	1	0	0	4	0	3	2	2	0	0	13	0	2	0	0	0	1	2	0	7	0	0	0	0	0	5	1	6	0	0	0	0	6	3	0	16	0	0	1	3	6	0
OTU_1064	0	0	0	0	0	0	0	0	0	0	0	0	0	0	0	11	0	0	1	1	0	0	0	2	0	0	1	3	1	0	12	11	2	21	2	0	0	0	0	15	0	0	0	0	3	0	3	7	0
OTU_1065	0	0	0	0	2	0	0	0	0	4	0	0	0	3	2	0	0	1	1	1	1	0	5	3	3	0	1	2	2	1	2	1	2	0	1	1	0	1	0	0	5	0	1	1	1	0	0	0	2
OTU_1066	0	0	0	0	0	0	0	0	0	0	0	0	0	0	0	5	6	0	7	1	3	3	1	4	2	5	5	2	2	1	0	1	0	1	2	8	0	0	8	11	0	0	0	0	0	8	1	6	0
OTU_1067	0	0	0	0	0	0	0	0	0	0	0	0	1	0	0	0	0	0	0	0	0	0	0	0	0	3	29	0	265	0	0	0	0	0	0	2	0	0	0	0	0	0	0	0	0	0	0	1	0
OTU_1068	1	16	8	4	0	0	1	0	5	0	0	31	0	0	0	0	0	0	0	0	0	0	0	0	0	0	0	0	0	0	0	0	0	0	0	0	0	0	0	0	0	0	1	0	0	0	0	0	0
OTU_1069	0	0	0	0	3	0	0	0	0	0	0	0	0	0	0	2	0	0	0	0	0	0	0	13	2	1	2	0	0	0	0	0	0	1	3	0	0	0	0	0	0	0	0	31	0	10	3	0	0
OTU_1070	0	0	0	0	0	0	0	0	0	0	0	0	0	0	0	10	8	0	3	17	8	25	0	3	3	7	16	16	2	10	0	0	2	21	0	1	0	0	0	2	0	0	0	1	0	0	0	0	0
OTU_1071	0	0	0	0	0	0	0	0	0	0	2	0	0	17	0	0	0	0	0	0	0	0	0	0	0	0	0	1	1	0	0	0	0	0	0	0	0	2	0	0	0	0	0	0	1	0	0	6	0
OTU_1072	0	0	0	0	0	0	0	0	0	0	0	0	0	0	0	2	3	0	4	0	0	3	0	4	13	7	10	0	0	14	0	0	0	1	0	0	0	7	2	0	0	0	0	1	19	0	5	14	0
OTU_1073	0	0	0	0	0	0	0	0	0	0	0	0	0	0	0	17	0	0	0	0	8	109	0	0	2	7	0	2	0	5	0	0	0	16	0	1	0	8	27	0	0	0	0	0	1	0	27	0	0
OTU_1074	0	0	1	0	0	0	0	0	0	0	4	0	10	3	1	1	1	1	3	1	2	3	0	1	1	1	3	1	2	0	2	0	7	0	2	1	1	0	0	1	3	0	1	0	5	3	2	0	0
OTU_1075	0	0	0	0	0	0	0	0	0	0	0	0	0	0	1	9	6	0	12	10	14	2	0	7	4	12	5	12	2	15	0	0	0	8	2	4	0	0	0	0	0	0	0	2	1	0	3	3	0
OTU_1076	0	0	1	0	0	0	0	0	0	1	0	0	0	2	1	7	5	2	14	8	7	8	0	3	5	7	9	5	0	2	0	1	0	3	0	3	0	0	1	0	0	0	0	0	0	0	1	2	0
OTU_1077	0	0	0	0	14	1	0	0	0	11	0	0	7	2	2	0	0	2	0	0	0	0	0	0	0	0	0	0	0	0	0	7	0	0	0	0	0	0	0	0	0	0	7	0	0	0	0	0	0
OTU_1078	0	0	0	0	0	0	0	0	0	0	0	0	0	0	0	0	0	0	0	1	0	0	0	0	0	0	0	0	0	1	0	0	0	0	0	0	0	0	0	0	0	5	0	0	0	0	0	0	6
OTU_1079	0	0	0	0	0	0	0	0	0	0	0	0	0	0	0	0	0	0	0	0	0	0	6	0	0	0	0	0	0	0	0	1	0	0	0	0	0	0	0	0	0	0	0	0	0	0	0	0	5
OTU_1080	0	0	0	0	0	0	0	0	0	0	0	0	0	0	0	0	1	0	0	0	0	0	1	0	0	0	0	0	0	0	0	0	0	0	0	0	1	0	0	0	0	1	0	0	0	0	0	1	32
OTU_1081	0	0	1	0	0	0	0	17	0	30	0	0	1	0	0	0	19	0	22	0	2	4	0	0	2	4	0	0	0	0	0	0	0	37	1	0	0	0	1	0	0	0	0	19	0	0	0	3	0
OTU_1082	0	0	0	0	0	0	0	0	0	0	0	0	0	0	0	3	8	0	3	14	6	5	0	6	1	3	13	2	0	7	0	0	0	0	16	9	0	0	0	0	0	0	0	3	2	0	3	0	0
OTU_1083	0	0	0	0	0	0	0	0	0	0	0	1	8	4	0	1	3	0	2	5	7	1	1	5	2	0	1	0	0	1	2	29	10	0	12	0	0	0	0	0	0	0	0	0	0	0	0	0	2
OTU_1084	0	0	0	0	0	0	0	0	0	0	7	0	0	11	0	6	1	2	7	0	5	1	0	0	4	2	1	2	0	0	0	0	0	1	3	9	1	3	2	0	0	0	3	0	1	0	1	1	0
OTU_1085	0	0	0	0	0	0	0	0	0	0	1	0	0	0	0	3	0	1	1	0	3	2	12	2	3	0	1	0	2	0	2	0	0	2	0	0	0	0	0	0	0	2	0	0	1	1	2	0	0
OTU_1086	0	0	0	0	0	0	0	0	0	1	0	1	0	0	0	2	1	0	4	7	2	9	10	1	0	4	6	0	0	4	4	0	0	0	1	0	0	0	0	0	4	0	0	0	2	1	0	0	0
OTU_1087	0	0	0	0	0	0	0	15	0	0	4	0	5	8	2	1	1	5	1	0	3	0	0	0	4	0	0	1	1	0	0	0	0	1	0	0	0	0	2	0	0	0	3	3	5	3	5	1	0
OTU_1088	3	0	0	21	0	4	6	0	2	0	0	9	13	3	1	0	1	7	0	1	0	7	0	1	3	0	3	1	0	0	0	0	1	2	1	8	0	0	3	0	8	0	4	0	1	1	1	0	0
OTU_1089	0	0	0	0	0	0	0	0	0	0	0	0	0	0	0	29	12	0	1	13	1	0	0	6	1	2	4	2	3	1	0	3	1	14	5	0	0	2	8	0	1	0	0	3	4	3	5	4	0
OTU_1090	0	0	0	0	0	0	0	0	0	0	0	0	0	1	0	3	14	5	3	2	1	3	0	3	4	3	4	4	0	2	0	0	4	8	1	4	0	2	3	10	1	0	4	0	2	0	0	0	0
OTU_1091	0	0	0	0	1	0	0	0	0	0	0	2	6	2	12	3	5	1	2	4	5	2	0	1	4	7	9	8	0	5	2	0	0	3	3	7	0	0	13	0	0	0	0	1	4	0	0	0	0
OTU_1092	0	1	0	0	1	0	6	35	0	12	0	0	3	15	0	0	0	0	0	0	0	0	0	0	0	0	0	0	0	0	0	1	0	0	0	0	0	0	0	0	0	0	0	0	0	0	1	13	0
OTU_1093	0	0	0	0	1	0	0	0	0	0	0	0	0	0	0	0	0	0	0	0	0	0	2	0	0	0	0	0	0	2	0	1	0	0	0	0	0	2	0	0	0	0	0	0	0	0	0	0	0
OTU_1094	0	0	0	0	0	0	0	0	0	0	2	0	0	0	0	3	15	0	14	13	15	2	1	1	0	0	5	0	0	1	1	0	0	0	0	5	0	0	0	4	14	0	0	0	0	0	0	0	0
OTU_1095	0	0	0	0	0	0	0	0	0	0	1	0	0	0	0	3	0	0	0	0	0	0	22	1	0	0	3	1	0	0	1	0	0	0	0	0	0	0	0	0	0	0	0	0	0	0	2	0	0
OTU_1096	0	0	39	0	0	94	0	22	0	0	1	15	0	0	0	0	0	0	0	0	0	0	0	0	0	0	0	0	0	0	0	0	0	0	0	0	0	0	0	0	0	0	0	0	0	0	0	0	0
OTU_1097	0	0	0	0	0	0	0	0	0	0	0	0	0	0	0	0	0	0	0	0	0	0	5	0	0	0	0	0	0	0	0	0	1	0	0	0	1	0	0	0	0	1	0	0	0	0	0	0	9
OTU_1098	0	0	0	0	0	0	0	0	0	0	1	0	0	0	1	0	0	1	2	2	0	0	0	0	1	0	3	0	0	0	0	0	2	0	12	6	0	0	3	6	0	0	0	2	8	2	7	1	0
OTU_1099	2	2	1	0	1	0	0	2	1	0	3	0	2	1	6	0	0	4	2	2	1	0	0	5	3	1	2	1	2	2	0	1	1	1	0	3	0	3	1	2	0	2	0	1	1	3	4	1	1
OTU_1100	0	0	0	0	0	0	0	0	0	0	0	0	0	0	0	7	2	1	1	2	3	3	0	30	1	2	4	0	0	8	0	1	0	4	8	0	0	0	21	0	0	0	0	0	1	0	1	0	0
OTU_1101	0	0	0	0	0	0	0	0	1	0	0	0	0	0	0	1	1	0	4	3	1	0	0	6	5	4	3	16	11	0	0	1	0	5	0	0	0	0	0	0	0	0	0	73	2	3	0	1	1
OTU_1102	0	0	0	0	0	0	0	0	1	0	0	0	0	2	6	1	1	0	5	0	6	1	0	5	5	4	3	6	0	1	0	0	1	0	1	1	0	0	1	1	2	1	4	4	0	1	0	2	0
OTU_1103	0	0	0	0	0	0	0	0	0	0	0	47	0	2	0	0	0	0	0	0	0	0	0	0	1	0	0	0	0	0	0	0	0	0	0	0	0	0	0	0	0	0	0	0	0	0	0	0	0
OTU_1104	0	0	0	0	0	0	0	0	0	0	6	0	1	0	0	0	1	1	2	1	0	0	0	4	6	3	3	6	21	1	0	1	1	2	0	3	0	2	2	0	0	0	2	8	4	4	7	7	0
OTU_1105	0	0	0	0	0	0	0	0	0	0	0	0	0	1	0	2	0	0	0	0	0	0	10	0	1	1	0	0	0	0	0	0	0	0	0	0	10	0	0	0	0	0	0	1	0	0	0	0	17
OTU_1106	0	0	0	0	0	0	0	0	0	0	0	0	0	0	0	0	10	0	0	7	2	11	0	1	4	1	7	7	28	8	0	0	0	1	0	0	0	0	0	0	0	0	0	0	0	0	0	0	0
OTU_1107	0	0	0	0	0	0	0	0	0	3	0	0	0	2	0	6	6	0	5	9	2	1	0	7	5	5	6	4	2	10	5	0	0	3	2	3	0	0	0	0	0	0	0	1	0	3	8	2	0
OTU_1108	0	0	0	0	1	0	0	0	0	0	0	0	0	0	0	0	0	0	0	0	0	0	1	0	0	0	0	0	0	0	0	0	0	0	0	0	1	0	0	0	0	2	0	0	0	0	3	1	4
OTU_1109	0	0	0	0	0	0	0	0	0	0	0	1	2	1	0	3	10	0	8	8	5	2	1	4	1	6	2	3	2	5	19	0	1	0	0	10	0	0	0	0	7	2	0	0	0	0	5	0	0
OTU_1110	0	0	0	0	1	0	0	0	0	0	0	0	0	0	4	0	0	1	0	0	0	0	0	0	1	0	0	0	0	0	0	0	0	0	0	0	0	0	0	0	0	0	0	0	0	0	0	0	13
OTU_1111	0	0	0	0	0	0	0	0	0	0	4	0	108	0	4	1	2	6	0	2	0	1	0	1	2	0	0	0	0	0	0	0	0	0	1	8	0	0	0	5	2	1	5	1	1	3	6	0	0
OTU_1112	0	0	0	0	1	0	0	0	0	0	0	0	0	0	0	0	0	0	0	0	0	0	0	0	0	0	0	0	0	0	0	0	0	0	0	0	0	0	0	0	0	0	0	0	0	0	0	0	7
OTU_1113	0	0	0	0	0	0	0	0	0	0	30	0	0	5	0	0	0	1	0	0	0	0	0	0	1	0	4	4	8	1	0	0	0	0	1	2	0	0	0	0	0	0	4	0	0	6	1	1	0
OTU_1114	17	2	3	9	0	24	35	1	138	0	0	0	0	0	0	0	0	0	0	0	0	0	0	0	0	0	0	0	0	0	0	0	0	0	0	0	0	0	0	0	0	0	0	0	0	0	0	0	0
OTU_1115	0	0	0	0	0	0	0	0	0	0	0	0	0	0	0	3	2	0	2	1	0	0	2	1	3	2	2	0	4	12	12	2	0	2	0	4	9	0	0	3	0	0	0	1	0	5	5	0	0
OTU_1116	0	0	0	0	2	0	0	0	0	0	0	0	0	0	0	0	0	0	0	0	0	1	2	0	0	0	0	0	0	2	0	1	0	0	0	1	3	0	0	0	1	1	0	0	0	1	0	3	10
OTU_1117	0	0	0	0	0	0	0	0	0	0	0	0	0	0	0	3	2	0	18	0	0	1	0	13	13	2	16	3	1	0	0	10	1	1	24	0	0	4	15	0	0	0	0	6	0	2	0	0	0
OTU_1118	0	0	0	0	0	0	0	0	0	0	10	0	4	1	0	0	0	16	3	0	4	0	0	0	2	1	1	0	1	0	0	0	0	8	13	1	0	8	14	1	0	0	21	6	6	0	0	0	0
OTU_1119	0	0	0	0	0	0	0	0	0	0	0	0	0	0	0	0	0	0	0	7	0	0	0	14	5	7	0	5	1	13	0	0	0	7	0	0	0	0	0	0	0	0	0	1	0	0	0	0	0
OTU_1120	0	0	0	0	0	0	0	0	0	0	0	0	0	0	0	1	7	0	6	0	5	1	0	4	3	9	1	0	13	2	1	0	1	4	1	0	0	0	2	0	0	0	0	3	1	5	6	2	0
OTU_1121	0	0	0	0	0	0	0	0	0	3	0	2	1	6	1	0	0	0	1	1	1	9	12	1	0	0	0	1	0	0	2	0	0	0	1	2	5	0	0	0	1	0	0	0	0	0	0	0	0
OTU_1122	0	0	0	0	0	0	0	0	0	2	1	0	3	0	3	4	0	1	0	2	0	1	0	5	4	1	3	2	0	3	5	13	4	0	1	7	0	0	0	0	0	0	0	0	1	3	1	0	0
OTU_1123	0	0	0	0	0	0	0	0	0	0	0	0	0	0	1	0	1	0	3	0	0	0	15	0	0	0	0	0	0	0	0	0	0	0	0	0	26	0	0	0	0	0	0	0	0	0	0	0	4
OTU_1124	0	0	0	0	0	0	1	0	0	0	1	0	0	0	0	10	6	0	10	8	3	19	0	2	1	5	7	5	0	2	3	0	0	0	1	4	0	1	6	1	0	0	0	2	3	2	1	1	0
OTU_1125	24	0	6	24	0	7	2	18	13	0	0	17	0	0	0	0	0	0	0	0	0	0	0	0	1	0	0	0	0	0	0	0	0	0	0	0	0	0	0	0	0	0	0	0	0	0	0	0	0
OTU_1126	0	0	1	0	1	0	0	0	0	4	2	0	5	1	4	7	1	8	1	0	2	12	2	2	2	7	3	2	0	0	0	2	0	0	4	3	0	1	3	0	0	1	3	0	0	0	2	3	0
OTU_1127	0	0	0	0	1	0	0	0	0	0	0	0	3	1	0	2	0	0	16	3	8	1	0	1	3	0	5	31	0	27	0	0	4	0	1	1	0	1	0	0	0	0	0	0	2	0	1	5	0
OTU_1128	0	0	0	0	0	0	0	0	0	0	4	0	0	11	0	3	1	0	1	0	1	1	0	0	3	2	3	2	0	1	0	0	0	1	0	0	0	0	1	0	0	0	0	0	6	0	2	5	0
OTU_1129	0	0	0	0	0	0	0	0	0	0	0	0	0	0	0	0	0	0	0	0	0	0	2	0	0	1	0	0	0	0	0	0	0	0	0	0	6	0	0	0	0	0	0	0	0	0	0	0	11
OTU_1130	0	0	0	0	3	0	0	0	0	0	0	0	15	0	0	4	7	0	0	1	4	0	0	0	3	6	3	6	0	7	0	0	2	17	3	12	0	11	20	0	5	0	0	0	5	5	6	3	0
OTU_1131	152	0	5	3	0	1	0	25	6	0	0	0	0	0	0	0	0	0	0	0	0	0	0	0	0	0	0	0	0	0	0	0	0	0	0	0	0	0	0	0	0	0	0	0	0	0	1	0	0
OTU_1132	0	0	0	0	0	0	0	1	0	0	13	0	1	2	1	1	1	3	2	0	0	0	0	7	1	0	0	6	18	1	2	0	0	0	2	0	0	8	15	0	0	0	8	3	0	2	3	4	0
OTU_1133	0	0	0	0	0	0	0	0	0	0	0	0	0	1	0	0	0	0	0	0	0	0	0	0	1	0	0	0	0	0	0	0	0	0	1	0	1	0	0	0	3	16	0	0	0	0	0	0	0
OTU_1134	0	0	0	0	0	0	0	0	0	0	0	0	0	1	2	7	8	1	17	13	9	14	0	5	2	2	0	1	0	7	0	0	0	2	4	6	0	0	1	0	0	0	0	0	1	0	2	1	0
OTU_1135	0	0	0	0	0	1	0	0	0	0	0	0	0	0	0	0	0	0	0	0	0	0	0	0	0	0	0	0	0	0	0	0	0	0	0	0	0	0	0	0	0	0	0	0	0	1	0	0	0
OTU_1136	0	0	0	0	0	0	0	0	0	0	0	0	0	0	0	0	0	0	0	0	0	0	0	0	0	0	0	0	0	0	0	0	0	0	0	0	0	0	0	0	0	4	0	0	1	0	0	0	11
OTU_1137	0	0	0	0	0	0	0	0	0	0	0	0	0	0	0	1	4	0	3	6	6	5	0	11	6	7	10	8	0	2	0	0	0	2	0	4	0	0	0	0	0	0	0	0	7	0	0	1	0
OTU_1138	0	0	2	0	0	2	0	1	9	0	0	34	0	1	0	0	0	0	0	0	0	0	0	0	0	0	0	0	0	0	0	0	0	0	0	0	0	0	0	0	0	0	1	0	0	0	0	0	0
OTU_1139	0	0	0	0	1	0	0	0	0	0	0	0	0	0	0	0	1	0	0	0	1	0	3	0	0	0	1	0	0	1	1	0	0	0	0	0	2	0	0	0	0	0	0	0	0	0	0	0	8
OTU_1140	0	0	0	0	0	0	0	0	0	0	10	0	0	4	4	0	0	24	0	1	3	1	0	2	2	0	1	0	0	1	0	1	0	2	0	1	0	0	4	1	0	0	18	1	0	0	0	2	0
OTU_1141	0	0	0	0	8	0	0	0	0	0	0	0	0	0	0	0	4	0	7	5	2	1	0	0	1	0	0	3	0	2	0	11	3	2	11	0	0	0	2	6	3	0	0	1	5	7	0	1	0
OTU_1142	0	0	0	0	0	0	0	6	0	0	0	0	1	11	3	0	1	3	0	0	0	0	0	1	3	3	0	2	3	0	0	0	0	1	0	0	0	3	5	0	0	0	0	3	6	0	3	6	0
OTU_1143	0	0	0	0	6	0	0	0	0	0	4	0	0	0	45	3	0	0	1	1	5	0	0	2	8	0	4	0	0	19	0	1	1	13	3	3	0	7	8	0	2	0	0	1	0	0	0	2	0
OTU_1144	0	0	0	0	0	0	0	0	0	0	0	0	0	0	0	0	0	0	0	0	0	0	0	0	0	0	0	0	0	0	0	0	0	0	0	0	0	0	0	0	0	0	0	0	0	0	8	19	0
OTU_1145	0	0	0	0	0	0	0	0	0	3	1	0	1	0	0	9	6	8	7	12	0	31	0	6	2	4	7	6	0	2	0	0	0	7	4	2	0	1	7	0	0	0	9	2	4	0	7	0	0
OTU_1146	0	0	0	0	1	0	0	0	0	0	0	0	0	0	0	1	1	0	0	1	0	0	0	0	1	1	0	0	0	0	1	2	2	0	2	0	0	0	0	2	6	2	0	0	0	0	0	0	3
OTU_1147	0	0	0	0	0	0	0	0	0	0	0	0	0	2	0	3	0	1	3	2	1	13	16	1	5	2	2	5	0	0	6	0	0	4	3	7	4	2	2	1	0	2	3	0	2	7	8	1	1
OTU_1148	0	0	0	0	0	0	0	0	0	0	0	0	0	5	0	5	2	4	7	2	6	5	1	1	2	2	2	1	0	7	1	0	0	7	0	0	0	0	0	0	0	0	2	0	3	0	1	3	0
OTU_1149	0	0	0	0	0	0	0	0	0	0	0	0	0	0	0	0	0	0	1	0	0	0	4	0	2	0	0	0	0	0	3	0	0	0	0	0	3	0	0	0	0	0	0	0	0	0	0	0	0
OTU_1150	0	5	0	4	0	0	6	0	249	0	0	0	0	0	0	0	0	0	0	0	0	0	0	0	0	0	0	0	0	0	0	0	0	0	0	0	0	0	0	0	0	0	0	0	0	0	0	0	0
OTU_1151	0	0	0	0	0	0	0	0	0	0	0	0	0	0	0	15	4	0	5	20	5	2	0	0	0	5	6	11	0	3	0	0	0	12	0	1	0	7	0	0	0	0	0	1	1	5	10	0	0
OTU_1152	0	0	0	0	0	0	0	0	0	0	1	0	0	1	0	1	4	0	2	4	6	2	0	1	4	0	2	2	2	1	0	0	0	0	2	4	0	1	2	3	0	0	1	4	4	6	2	0	0
OTU_1153	0	0	0	0	0	0	0	0	0	0	0	0	0	0	0	2	6	0	7	7	12	3	3	6	9	7	7	7	2	6	2	1	3	4	0	10	0	0	1	0	4	0	0	1	3	2	1	4	0
OTU_1154	0	0	0	0	0	0	0	0	0	0	1	0	0	3	19	0	0	0	1	1	4	0	0	1	24	0	0	0	0	1	0	0	7	1	1	5	0	0	0	0	0	0	0	1	15	0	0	2	0
OTU_1155	0	0	0	0	1	0	0	0	0	0	2	0	0	1	0	0	0	1	0	0	0	0	0	0	0	0	0	0	0	0	2	0	3	0	0	0	0	0	0	1	2	36	0	0	0	0	0	0	0
OTU_1156	0	0	0	0	1	0	0	0	0	0	0	0	0	0	2	3	1	4	2	0	2	0	0	2	5	3	3	0	3	2	2	0	0	1	2	0	0	0	0	0	1	0	5	0	4	0	3	5	0
OTU_1157	0	0	0	0	0	0	0	0	0	0	14	0	0	0	0	0	0	0	0	0	26	0	0	0	8	1	0	0	0	0	1	0	0	0	0	1	0	0	11	2	0	0	0	0	0	0	0	25	0
OTU_1158	1	0	0	0	1	0	0	0	0	0	0	0	0	0	0	0	0	0	0	0	0	0	1	0	0	0	0	0	0	0	0	1	0	0	0	0	0	0	0	0	0	4	0	0	0	0	0	0	19
OTU_1159	0	0	0	0	0	0	0	0	0	0	2	0	0	0	16	9	1	0	0	9	3	9	0	5	2	3	7	0	0	0	0	0	0	10	14	2	0	0	1	1	0	0	0	0	8	6	17	2	0
OTU_1160	0	0	2	7	0	1	0	2	4	0	0	0	0	1	0	7	7	0	15	6	5	5	2	2	2	1	3	3	0	2	0	0	0	0	2	0	0	1	1	0	0	1	0	2	3	0	0	0	0
OTU_1161	0	0	0	0	0	0	0	0	0	0	0	3	0	0	1	0	1	0	0	1	0	1	24	1	0	1	0	0	1	6	0	1	0	0	0	2	2	0	0	0	0	0	0	0	0	0	0	0	2
OTU_1162	0	0	0	0	0	0	0	0	0	0	0	0	0	3	0	0	1	0	0	1	6	1	0	9	2	5	0	7	0	13	0	5	0	3	0	0	0	0	0	0	0	0	0	0	6	0	4	0	0
OTU_1163	0	0	0	0	0	0	0	0	0	0	0	0	0	0	0	18	1	0	6	0	6	10	0	22	5	0	10	2	21	0	1	0	0	0	0	0	0	2	27	0	11	0	0	1	1	0	5	0	1
OTU_1164	0	0	0	0	0	0	0	0	0	0	0	0	0	0	0	0	0	0	0	0	0	0	5	1	4	0	0	0	1	1	0	0	0	0	0	0	1	0	0	0	0	0	0	0	0	0	0	0	4
OTU_1165	0	0	0	0	0	0	0	0	0	0	0	0	0	2	0	1	0	4	2	2	0	0	0	6	1	1	4	5	0	12	16	2	4	0	5	4	0	1	4	4	54	0	1	0	3	4	4	3	0
OTU_1166	0	0	0	0	0	0	0	0	0	0	3	0	0	1	1	2	9	2	2	6	1	1	0	2	2	3	2	7	7	2	0	6	0	9	4	0	0	0	0	0	0	0	2	0	1	4	2	21	0
OTU_1167	0	0	0	0	0	0	0	0	0	1	0	0	0	1	2	2	1	5	1	0	2	0	0	0	0	0	3	0	4	0	0	5	15	0	1	1	0	0	0	0	0	0	7	1	5	3	1	3	0
OTU_1168	2	23	1	16	0	8	27	8	13	0	0	10	0	0	0	0	0	0	0	0	0	0	0	0	0	0	2	0	0	1	0	1	0	0	0	0	0	1	1	0	0	0	0	0	0	1	0	0	0
OTU_1169	0	0	0	0	0	0	0	0	0	0	0	0	0	0	0	0	0	0	0	0	0	1	2	0	0	0	0	0	0	0	0	0	0	0	0	0	6	0	0	0	0	3	0	0	0	0	0	1	6
OTU_1170	20	4	36	4	0	18	13	12	20	0	1	6	0	0	0	0	0	0	0	0	0	0	0	0	0	0	0	0	0	0	0	0	0	0	0	0	0	0	0	0	0	0	0	0	0	0	0	0	0
OTU_1171	0	0	0	0	0	0	0	0	0	0	0	0	0	0	83	6	6	1	2	5	2	5	2	17	17	0	8	0	0	12	0	0	0	1	2	1	0	0	0	0	2	0	0	0	0	0	1	0	0
OTU_1172	0	0	0	0	0	0	0	0	0	3	0	0	0	0	2	1	0	12	0	0	0	0	0	0	5	1	0	0	0	2	0	0	1	0	0	2	0	0	0	0	0	0	16	0	1	1	0	0	0
OTU_1173	107	0	0	4	0	2	4	14	61	0	0	0	0	0	0	0	0	0	0	0	0	0	0	0	0	0	0	0	0	0	0	0	0	0	0	0	0	0	0	0	0	0	0	0	0	0	0	0	0
OTU_1174	0	0	0	0	0	0	0	0	0	0	12	0	0	12	8	0	0	18	0	0	0	0	0	0	0	0	1	0	0	0	0	0	0	0	0	0	0	0	0	0	0	0	17	0	0	0	0	0	0
OTU_1175	0	0	0	0	0	0	0	0	0	0	0	0	0	0	0	2	0	0	1	3	8	8	208	0	1	0	0	0	0	1	0	0	0	0	0	0	0	0	0	0	0	0	0	0	0	0	0	0	0
OTU_1176	0	0	0	0	0	6	0	0	0	0	0	0	0	0	0	6	7	1	0	7	3	2	4	3	2	1	3	0	0	6	1	0	0	2	0	0	1	0	2	6	9	0	0	0	0	0	0	0	0
OTU_1177	0	0	0	0	0	1	16	0	0	0	16	0	0	0	0	1	1	0	0	0	0	0	0	2	2	1	2	3	8	1	0	0	2	1	0	0	0	12	5	0	0	0	2	2	0	3	3	3	0
OTU_1178	0	0	0	0	0	0	0	0	0	0	1	0	0	14	2	3	2	7	0	0	0	2	0	0	0	0	2	1	0	1	0	2	2	0	4	10	0	0	0	1	1	0	6	1	1	0	0	4	0
OTU_1179	0	0	0	0	0	0	0	0	0	0	54	0	0	0	1	0	0	0	0	0	0	0	0	0	0	0	2	0	0	0	0	0	0	0	3	4	0	0	1	3	4	2	1	2	1	14	11	0	0
OTU_1180	0	0	0	0	0	0	0	0	2	0	0	0	0	4	0	6	9	0	10	8	6	2	2	3	7	8	6	3	0	2	3	0	0	2	7	4	0	0	0	0	4	0	0	1	5	0	5	4	0
OTU_1181	0	0	0	0	0	0	0	0	0	0	0	0	0	0	0	0	0	0	0	0	1	1	3	0	0	0	0	0	0	0	0	0	0	0	0	0	35	0	0	0	6	0	0	0	0	0	0	0	2
OTU_1182	0	0	0	0	0	1	0	0	0	0	1	0	1	1	2	1	2	0	2	0	4	1	11	0	2	3	3	0	1	1	0	0	6	0	0	1	1	0	0	1	2	0	0	2	0	6	2	11	0
OTU_1183	0	0	0	0	4	0	0	0	0	0	0	0	2	1	0	0	0	3	0	0	0	1	0	0	0	0	0	0	0	0	0	0	0	0	1	4	0	0	0	0	0	1	2	1	0	2	1	0	1
OTU_1184	0	0	0	0	0	0	0	0	0	0	0	0	0	2	0	0	0	0	0	0	0	0	3	0	0	0	0	0	0	0	0	0	0	0	0	0	0	0	0	0	0	0	0	0	0	0	0	0	23
OTU_1185	0	0	0	0	0	0	0	0	0	0	1	0	0	0	0	0	1	0	2	4	1	0	0	5	7	13	8	2	13	2	2	15	0	3	5	10	2	0	1	0	0	0	0	0	3	0	1	8	0
OTU_1186	0	0	0	0	0	0	0	0	0	14	0	0	6	5	1	1	0	4	0	3	2	2	2	0	1	2	2	1	0	1	5	0	0	0	0	0	4	0	2	0	1	0	1	0	0	0	0	1	0
OTU_1187	0	0	0	0	0	0	0	0	0	0	0	0	0	1	0	12	8	0	3	8	3	0	0	10	4	5	15	14	25	24	1	0	0	7	2	0	0	0	1	0	0	0	0	0	0	0	0	0	0
OTU_1188	0	1	0	1	0	0	0	0	0	0	0	0	0	0	1	2	0	0	2	0	10	0	0	4	4	0	0	1	0	1	0	0	0	0	0	0	0	0	0	0	0	0	0	0	3	0	0	0	0
OTU_1189	0	0	0	0	0	0	0	0	0	1	3	0	0	2	1	2	3	6	5	5	11	5	0	3	5	3	5	4	0	1	1	1	3	3	1	2	1	0	0	0	0	0	1	0	1	0	6	0	0
OTU_1190	0	0	162	0	0	0	0	0	0	0	0	0	0	0	0	0	0	0	0	0	0	0	0	0	0	0	0	0	0	0	0	0	0	0	0	0	0	0	0	0	0	0	0	0	0	0	0	0	0
OTU_1191	0	0	0	0	0	0	0	0	0	0	0	0	0	0	0	5	0	0	3	2	6	6	0	10	8	11	10	9	9	2	1	2	1	1	3	7	0	0	5	2	1	0	0	3	1	8	0	1	0
OTU_1192	0	0	6	0	0	3	2	7	0	0	16	12	2	0	0	4	1	0	2	1	1	2	0	3	6	0	4	1	2	2	0	0	2	0	0	2	0	2	1	0	5	1	0	0	1	3	0	0	0
OTU_1193	0	0	0	0	0	0	0	0	0	0	0	0	4	4	0	3	4	2	10	7	6	4	0	10	6	5	2	13	0	10	0	0	0	4	0	7	0	0	0	0	0	0	5	0	2	0	0	0	0
OTU_1194	0	0	0	0	1	1	1	0	0	0	0	0	0	2	2	0	0	0	0	1	3	0	0	4	1	0	0	4	0	0	0	0	0	7	1	5	0	1	0	9	0	0	0	1	6	8	4	9	0
OTU_1195	0	0	0	0	0	0	0	0	0	0	0	0	0	0	0	0	0	3	0	0	0	0	0	0	0	0	0	0	2	0	0	1	4	0	2	4	0	11	4	1	0	0	0	0	2	2	1	2	0
OTU_1196	0	0	0	0	0	0	0	0	0	0	0	0	0	0	0	2	4	1	0	2	2	5	71	2	0	3	4	0	1	1	25	0	0	0	0	0	11	0	0	0	0	0	0	0	0	0	0	0	0
OTU_1197	0	0	0	0	0	0	0	0	0	0	0	0	0	0	0	0	0	0	1	0	0	0	3	0	0	0	0	0	0	0	0	2	2	1	0	0	11	0	0	0	0	6	0	1	0	0	0	0	4
OTU_1198	0	0	0	0	0	0	0	0	0	0	0	0	0	0	0	0	0	0	0	0	0	0	0	0	0	0	0	0	0	0	0	1	4	0	2	3	0	8	7	6	0	2	0	0	0	3	1	4	2
OTU_1199	0	0	0	0	0	0	0	0	0	5	2	0	1	0	0	7	3	0	6	8	3	1	0	10	5	7	11	9	11	2	6	0	0	8	4	3	0	0	0	0	0	0	0	0	4	3	7	4	0
OTU_1200	0	0	0	0	0	0	0	0	0	0	0	0	0	0	0	0	0	0	0	0	0	0	0	0	0	0	0	0	0	0	0	0	0	0	0	0	2	0	0	0	0	2	0	0	0	0	0	0	4
OTU_1201	0	0	0	0	0	0	0	0	0	0	0	0	0	0	0	0	0	0	0	0	0	0	0	0	0	0	0	0	0	0	0	0	1	0	0	1	1	0	0	0	1	9	0	0	0	0	0	0	15
OTU_1202	4	33	26	9	0	3	42	8	3	0	0	2	0	0	0	0	0	0	0	0	0	0	0	0	0	0	0	0	1	0	0	0	0	0	0	0	0	0	0	0	0	0	0	0	0	0	0	0	0
OTU_1203	0	0	0	0	0	14	0	0	0	44	0	1	1	3	0	0	1	0	0	0	0	0	2	1	3	1	0	0	0	0	5	0	3	11	0	6	1	28	0	0	1	0	0	0	0	0	0	0	0
OTU_1204	0	0	0	0	0	0	0	22	0	13	0	0	11	9	3	0	0	0	0	0	0	0	0	0	0	0	0	0	0	0	0	0	0	0	0	0	0	0	0	0	0	0	1	0	0	0	0	0	0
OTU_1205	0	0	0	0	14	0	0	0	0	0	0	0	0	0	0	0	0	0	0	0	0	0	0	0	0	0	0	0	0	0	0	0	0	4	0	0	0	0	0	0	0	0	0	0	3	0	0	3	0
OTU_1206	0	0	0	0	0	0	0	0	0	0	0	0	0	0	0	2	4	0	6	5	0	4	0	7	5	2	6	8	1	2	1	0	1	5	4	9	0	0	4	1	1	0	0	1	7	7	3	6	0
OTU_1207	0	0	0	0	0	17	2	1	0	0	7	0	4	4	3	2	0	9	1	1	2	2	0	4	1	0	4	1	1	2	0	0	1	0	0	0	0	0	2	0	0	0	6	0	0	2	2	1	0
OTU_1208	0	0	0	0	0	0	0	0	0	0	0	0	0	0	0	15	8	0	6	8	7	1	2	3	13	4	5	9	3	17	0	0	0	1	0	2	0	0	0	0	0	0	0	0	0	0	2	0	0
OTU_1209	0	2	0	0	7	0	0	8	0	1	0	0	0	1	0	0	2	1	3	3	0	2	0	0	4	2	2	0	0	1	0	0	2	0	0	2	1	2	2	0	2	0	1	0	0	3	3	3	3
OTU_1210	0	0	0	0	2	0	0	8	0	0	4	0	6	0	5	0	4	6	1	2	2	2	0	4	5	0	1	2	2	0	0	0	0	1	7	1	0	0	1	2	0	0	7	2	7	0	4	3	0
OTU_1211	23	11	74	5	0	1	12	29	4	0	0	1	0	0	0	0	0	0	0	0	0	0	0	0	0	0	0	0	0	0	0	0	0	0	0	0	0	0	0	0	0	0	0	0	0	0	0	0	0
OTU_1212	0	1	2	7	0	0	1	0	4	2	0	8	0	0	1	4	4	2	1	4	6	1	0	1	0	1	3	4	1	3	0	0	0	1	0	0	1	1	0	0	0	0	0	0	2	0	2	1	0
OTU_1213	8	85	14	2	0	0	0	0	29	0	0	2	0	0	0	0	0	0	0	0	0	0	0	0	0	0	0	0	0	0	0	0	0	0	0	0	0	0	0	0	0	0	0	0	0	0	0	0	0
OTU_1214	0	0	0	0	0	0	0	0	0	0	0	0	0	2	0	0	0	0	0	0	0	0	1	0	0	0	0	0	0	0	1	0	0	0	0	0	57	0	0	0	0	1	0	0	0	1	0	0	0
OTU_1215	0	0	0	0	2	0	0	0	0	0	0	0	0	19	0	3	0	0	2	1	0	0	0	1	2	6	4	1	1	0	0	0	0	0	0	0	0	10	0	0	0	0	0	1	0	0	0	0	0
OTU_1216	0	0	0	0	0	0	0	0	0	0	0	0	0	0	0	0	0	0	0	0	0	0	0	0	0	0	0	0	0	0	0	0	2	0	0	0	0	1	1	6	0	24	0	0	0	0	0	0	0
OTU_1217	0	0	0	0	0	0	0	0	0	0	0	0	0	0	0	2	0	0	1	0	0	0	21	1	0	0	0	0	0	0	0	0	0	0	0	0	36	0	0	0	0	0	0	0	0	0	0	0	5
OTU_1218	0	0	0	0	1	0	0	0	0	0	5	0	11	0	3	0	0	20	0	0	0	0	0	1	0	0	0	0	0	0	0	0	0	0	2	0	0	0	2	0	0	0	23	0	0	0	0	2	0
OTU_1219	0	0	0	0	0	0	0	0	0	0	0	0	0	0	0	0	0	0	0	0	0	0	0	0	0	0	0	0	0	0	0	0	5	0	0	0	0	0	0	0	6	2	0	0	0	0	0	0	6
OTU_1220	0	0	0	0	0	0	0	1	0	0	0	0	0	0	0	3	4	0	10	3	15	2	0	1	5	2	4	2	2	4	0	0	0	7	0	5	0	0	1	0	1	0	0	2	0	2	3	2	0
OTU_1221	0	0	0	0	0	0	0	0	0	0	0	0	0	0	0	0	1	0	0	12	5	4	1	11	16	30	17	15	34	16	8	0	0	2	0	1	0	0	0	0	0	0	0	0	8	0	1	0	0
OTU_1222	7	36	11	23	0	2	59	0	7	0	0	0	0	0	0	0	0	0	0	0	0	0	0	0	0	0	0	0	0	0	0	0	0	0	0	0	0	0	0	0	0	0	0	0	0	0	0	0	0
OTU_1223	0	0	0	0	0	0	0	0	0	0	0	0	0	0	1	1	2	0	0	2	0	0	6	0	1	0	0	0	1	1	0	0	28	0	0	4	0	0	0	0	10	0	0	0	0	0	0	0	0
OTU_1224	0	0	0	0	1	0	0	17	0	0	0	0	0	2	0	6	1	0	21	11	11	12	1	2	0	3	1	2	0	1	0	1	0	0	1	0	0	0	1	1	0	0	4	1	0	3	6	0	0
OTU_1225	0	0	0	0	0	0	0	1	0	1	3	0	4	7	6	1	1	1	1	3	0	0	0	0	0	0	0	0	0	1	0	2	2	0	0	0	0	3	2	4	0	0	0	5	2	2	2	5	0
OTU_1226	0	0	0	0	0	0	0	0	0	0	0	0	0	0	0	4	3	0	3	0	4	1	1	2	12	7	6	4	1	1	2	2	0	1	1	1	0	0	1	0	0	0	0	1	10	1	34	4	0
OTU_1227	0	0	0	0	0	0	0	0	0	0	0	0	0	5	0	2	2	0	0	0	0	2	24	0	1	5	0	0	1	0	2	0	0	2	0	0	25	0	0	0	2	0	0	0	1	0	0	0	0
OTU_1228	1	0	0	0	0	20	0	11	0	0	0	0	5	0	0	0	0	0	0	0	0	0	0	1	2	1	1	0	0	3	0	0	0	7	0	0	0	0	0	5	0	0	1	13	21	0	7	2	0
OTU_1229	0	0	0	0	0	0	0	0	0	0	1	0	0	3	2	4	2	2	11	6	6	10	7	0	3	4	3	3	0	4	1	1	0	0	0	9	0	0	0	1	0	0	1	0	4	0	5	7	1
OTU_1230	0	0	0	0	0	0	0	0	0	0	1	0	0	1	2	7	6	1	1	6	8	4	0	10	5	6	8	5	4	8	1	1	0	2	0	0	0	2	2	0	0	1	0	0	3	0	2	0	0
OTU_1231	0	0	0	0	0	0	0	0	0	3	5	0	16	0	2	1	1	4	0	1	0	0	0	0	0	0	0	0	2	0	0	1	0	0	3	1	0	1	0	0	0	0	7	2	1	0	4	2	5
OTU_1232	0	0	0	0	0	0	0	26	0	0	0	0	8	0	0	0	0	30	0	0	0	0	0	0	0	0	0	0	0	0	0	0	0	0	0	0	0	0	0	0	0	0	20	0	0	0	0	0	0
OTU_1233	0	0	0	0	0	0	0	0	0	0	0	0	0	6	0	1	13	0	4	8	0	56	0	5	7	0	17	0	0	5	1	0	0	0	0	6	0	13	0	0	1	0	0	0	0	0	0	0	0
OTU_1234	0	0	0	0	0	0	0	0	0	0	0	0	1	0	0	1	8	0	8	7	22	7	6	3	0	0	1	0	0	4	0	0	0	0	0	0	0	0	0	0	24	0	0	0	0	0	0	0	0
OTU_1235	0	0	0	0	0	0	0	0	0	0	0	0	0	0	3	0	0	1	0	0	0	0	0	0	0	0	0	0	0	0	0	0	0	0	0	0	0	0	0	0	0	38	0	0	0	0	0	0	6
OTU_1236	0	0	0	0	0	0	0	0	0	0	2	0	0	0	0	1	0	1	0	0	4	0	0	2	0	0	3	1	0	10	0	0	1	7	0	0	0	0	0	0	0	0	1	0	6	2	2	9	0
OTU_1237	0	0	0	0	0	0	0	0	0	0	0	0	0	0	0	0	0	0	0	0	0	0	0	0	0	0	0	0	0	0	0	0	0	0	0	0	0	0	0	0	0	0	0	1	0	0	0	0	3
OTU_1238	0	0	0	0	0	0	0	0	0	1	3	0	1	0	2	2	4	3	8	8	4	5	0	5	6	7	5	5	0	3	0	0	0	4	1	1	0	1	0	0	1	0	1	0	3	6	8	1	0
OTU_1239	0	0	0	0	0	2	0	1	0	93	0	1	1	3	2	0	2	1	0	0	0	0	0	0	0	0	0	0	0	0	0	0	0	0	0	1	0	3	0	0	7	1	2	1	4	1	1	0	0
OTU_1240	1	0	0	0	0	0	0	0	0	0	0	0	0	0	0	0	0	0	0	0	0	0	0	6	0	0	0	0	0	7	0	0	0	0	0	0	0	0	0	3	2	0	0	5	31	0	6	32	0
OTU_1241	0	0	0	1	1	0	0	1	0	0	0	0	0	2	0	2	6	3	3	5	4	7	0	2	1	3	3	0	0	5	8	6	2	0	3	2	0	0	0	2	1	0	3	0	2	3	2	3	0
OTU_1242	0	0	0	0	2	0	0	0	0	0	6	0	2	5	3	2	3	4	0	3	4	0	0	2	5	5	4	2	1	1	0	0	0	2	1	5	0	0	5	2	1	0	5	1	5	6	0	1	0
OTU_1243	0	0	3	1	1	3	5	3	6	1	0	5	1	0	0	2	2	1	0	0	2	0	2	1	1	2	1	3	2	0	0	0	4	0	0	0	0	2	1	1	2	1	1	4	0	0	2	4	3
OTU_1244	0	0	0	0	0	0	0	0	0	0	0	0	3	0	1	0	0	0	0	0	0	0	0	0	0	0	0	0	1	1	0	0	0	0	0	0	1	0	0	0	0	0	0	0	0	0	0	0	1
OTU_1245	0	0	0	0	0	0	0	0	0	0	0	0	0	0	0	7	0	0	1	1	1	9	1	5	2	0	8	0	1	0	6	1	2	0	4	5	0	1	0	1	1	0	0	1	0	4	4	0	0
OTU_1246	0	0	0	0	0	0	0	0	0	0	0	0	0	0	0	0	0	1	0	0	0	0	0	0	0	0	0	1	0	0	0	0	6	0	4	1	0	1	0	6	15	7	0	0	0	0	0	0	0
OTU_1247	0	0	0	0	0	0	0	0	0	0	1	0	4	2	25	0	1	2	3	0	0	0	0	0	1	0	0	2	0	1	6	5	5	0	6	1	0	3	1	0	1	0	2	1	5	0	0	4	0
OTU_1248	0	0	0	0	5	0	0	0	0	0	0	0	35	0	0	2	4	0	2	1	0	0	0	2	4	1	0	0	0	2	0	0	0	8	0	3	0	1	2	1	0	0	0	1	0	0	4	4	0
OTU_1249	0	0	0	0	0	0	0	1	0	0	0	0	0	10	1	5	2	0	3	2	4	2	0	0	5	2	0	3	0	4	0	0	0	1	7	1	0	0	0	0	1	0	0	1	3	0	1	1	0
OTU_1250	0	0	0	0	0	1	1	0	0	0	0	2	0	0	0	1	0	0	6	0	0	10	98	2	4	0	0	1	0	0	2	0	0	0	0	2	0	0	0	0	0	0	1	1	0	0	0	0	0
OTU_1251	0	0	0	0	3	0	0	0	0	1	3	0	0	1	3	3	4	8	2	2	2	1	0	2	1	0	3	2	1	1	0	2	0	3	3	2	0	1	1	4	1	0	2	3	2	2	1	1	0
OTU_1252	0	0	3	0	0	0	1	0	0	0	12	0	0	0	0	1	3	0	0	1	0	1	0	0	1	2	5	2	0	1	0	1	0	0	6	1	0	28	25	1	0	0	0	0	2	0	0	15	0
OTU_1253	0	0	0	0	0	0	0	0	0	0	0	0	0	0	7	0	0	0	0	2	0	0	1	0	3	0	2	0	0	1	0	0	2	7	0	8	0	0	1	0	0	0	0	4	0	1	4	3	0
OTU_1254	0	0	0	0	0	0	0	0	0	0	0	0	0	0	0	0	0	0	0	0	0	0	8	0	1	0	0	1	1	0	0	0	0	0	0	0	4	0	0	0	0	1	0	0	0	0	0	0	15
OTU_1255	0	0	0	0	0	0	0	0	0	0	1	0	2	0	4	4	1	2	0	1	0	0	0	3	4	8	4	4	3	5	0	0	0	0	0	0	0	0	0	0	0	1	2	0	3	0	2	4	0
OTU_1256	0	0	0	0	0	0	0	0	0	0	0	0	0	0	0	0	0	0	0	0	0	1	5	0	0	0	0	0	0	0	1	1	0	0	2	0	17	0	0	0	0	3	0	1	0	0	0	0	5
OTU_1257	0	0	0	0	0	0	0	0	0	0	0	0	1	0	0	0	0	0	0	0	0	0	0	0	0	0	0	0	0	0	0	0	0	0	0	0	3	0	0	0	0	0	0	0	0	0	0	0	18
OTU_1258	0	0	0	0	0	0	0	0	0	0	0	0	0	0	0	0	0	0	0	1	0	0	0	0	0	0	0	0	0	0	0	0	0	0	0	0	7	0	0	0	3	0	0	0	1	0	1	0	0
OTU_1259	0	0	0	0	1	0	0	0	0	0	1	0	0	0	0	8	0	1	1	0	0	1	0	6	1	3	3	4	8	2	0	3	0	4	0	5	0	1	0	1	2	0	0	1	4	3	3	1	0
OTU_1260	0	0	0	0	0	0	0	0	0	0	0	0	1	0	0	0	0	0	1	0	4	3	7	2	2	1	1	0	1	1	0	0	10	0	1	0	0	1	4	1	0	0	0	1	3	6	6	2	0
OTU_1261	0	0	0	0	0	0	0	0	0	0	0	0	0	0	0	0	0	0	0	0	0	0	7	0	0	0	0	0	2	0	0	0	0	0	1	0	62	0	0	0	0	0	0	0	0	0	0	0	3
OTU_1262	0	0	0	0	0	1	0	0	0	0	1	0	8	4	12	4	2	0	5	1	6	3	0	9	4	7	7	5	15	4	4	1	1	0	7	2	0	0	3	1	0	0	0	2	2	1	3	6	0
OTU_1263	0	0	0	0	0	0	0	0	0	0	0	0	0	1	0	4	7	6	1	0	0	1	5	1	1	0	1	0	0	4	11	0	0	2	1	0	4	0	0	6	2	1	6	3	5	1	0	0	0
OTU_1264	0	0	0	0	0	0	0	0	0	0	0	0	0	0	0	4	2	3	6	11	11	3	0	9	7	7	6	8	8	9	0	0	0	3	0	0	1	0	0	0	0	0	3	0	1	0	3	3	0
OTU_1265	0	0	0	0	0	0	0	0	0	0	0	0	0	0	0	2	2	0	2	0	1	0	1	1	3	3	4	4	2	2	0	1	0	2	0	0	0	0	1	0	0	0	2	2	1	1	7	3	0
OTU_1266	0	0	8	0	0	0	39	0	7	0	0	0	0	3	1	5	0	0	0	0	0	0	2	3	0	1	0	0	0	0	2	2	2	0	4	2	4	0	0	0	4	0	0	0	1	3	2	0	0
OTU_1267	0	0	0	0	0	0	0	0	0	0	0	0	0	0	0	0	0	0	0	1	1	9	2	6	2	0	0	0	0	1	2	0	0	0	0	1	2	0	0	0	0	0	0	0	6	0	0	0	0
OTU_1268	0	0	0	0	0	0	0	3	0	1	5	0	2	5	8	4	5	0	0	10	4	8	3	0	2	1	1	3	0	1	1	0	0	0	0	0	0	0	0	0	2	0	0	0	0	0	4	1	0
OTU_1269	0	0	0	0	0	0	0	0	0	0	0	0	0	0	0	1	0	0	2	0	6	0	0	9	1	0	1	0	0	0	0	9	0	1	0	1	0	0	1	1	0	0	0	10	4	2	1	4	0
OTU_1270	17	0	37	9	0	52	27	1	8	0	0	2	0	0	0	0	0	0	0	0	0	0	1	0	0	0	0	0	0	0	0	0	0	0	0	0	0	0	0	0	0	0	0	0	0	0	0	0	0
OTU_1271	0	0	0	0	0	0	0	0	0	0	0	0	3	3	2	4	4	0	0	3	1	3	0	2	4	5	1	6	0	0	0	2	3	5	0	1	0	5	9	1	0	0	0	2	0	4	5	1	0
OTU_1272	0	0	0	0	0	0	0	0	0	0	0	0	0	0	0	1	4	0	5	0	0	0	0	0	2	0	0	1	62	0	1	0	0	2	0	0	0	2	4	0	0	0	0	0	13	0	0	0	0
OTU_1273	0	0	0	0	0	0	0	0	0	3	4	0	5	0	3	10	5	4	8	1	11	12	0	7	0	5	2	8	5	2	0	0	0	6	0	1	0	0	0	0	3	0	3	2	2	0	4	1	0
OTU_1274	0	0	0	0	0	0	0	0	0	0	0	0	0	0	10	5	11	0	3	9	9	7	0	1	3	2	0	31	3	0	0	0	0	7	1	0	0	0	0	0	1	0	0	3	3	3	2	0	0
OTU_1275	0	0	0	0	0	50	62	0	0	0	0	0	0	0	0	0	0	0	0	0	0	0	0	0	1	0	0	0	0	0	1	0	0	0	0	0	0	0	0	0	0	0	0	0	0	0	0	0	0
OTU_1276	0	0	0	0	6	0	0	0	0	0	0	0	0	0	0	0	1	0	0	0	0	1	0	0	0	1	0	2	0	0	0	9	0	1	10	1	0	10	0	2	0	3	0	1	0	1	0	1	0
OTU_1277	0	0	0	0	0	0	0	0	0	0	0	1	5	12	8	0	0	1	0	0	0	0	0	0	2	0	1	1	0	1	2	0	3	1	0	1	1	8	0	0	0	0	0	3	1	2	1	1	0
OTU_1278	0	0	0	0	0	213	1	0	0	0	1	0	0	4	0	0	0	0	0	0	0	1	0	0	0	0	0	0	0	0	0	0	0	0	0	0	0	0	0	0	0	0	1	0	0	0	0	0	0
OTU_1279	0	0	0	0	0	0	0	0	0	0	0	0	0	2	0	6	3	0	6	7	4	5	10	7	4	8	0	5	1	3	0	0	0	5	5	14	0	2	0	0	0	0	0	0	1	1	2	2	0
OTU_1280	0	0	0	0	0	1	0	0	0	2	66	0	3	14	0	0	0	3	0	0	0	0	0	0	0	0	0	0	0	0	0	0	0	0	0	0	0	0	0	0	0	0	2	0	0	0	0	0	0
OTU_1281	0	0	0	0	0	0	0	0	0	0	0	0	0	0	0	0	0	0	0	0	0	0	2	0	0	0	0	0	0	0	0	0	1	0	4	0	1	1	0	0	0	7	0	0	0	0	0	1	6
OTU_1282	0	0	0	0	2	1	0	0	0	0	0	0	0	2	0	0	0	0	0	0	0	0	1	0	0	0	0	0	0	0	1	0	0	0	0	0	1	0	0	0	0	0	0	0	0	0	0	1	0
OTU_1283	0	1	1	0	1	6	0	2	0	1	0	0	0	0	1	0	0	1	0	0	1	1	5	2	2	2	2	1	2	0	2	5	7	1	0	0	0	0	0	0	2	1	3	0	0	4	6	2	1
OTU_1284	0	0	0	0	0	0	0	0	0	0	1	0	0	0	6	1	3	0	1	0	0	0	0	0	0	0	3	2	0	0	1	2	1	0	4	0	1	1	0	1	8	1	0	2	0	2	0	0	32
OTU_1285	0	0	0	0	0	0	0	0	0	0	0	0	0	0	0	0	0	0	0	0	0	0	1	0	0	0	0	0	0	0	0	0	0	0	0	0	6	0	0	0	0	0	0	0	2	1	0	0	1
OTU_1286	1	3	37	11	0	1	5	0	151	0	0	0	0	0	0	0	0	0	0	0	0	0	0	0	0	0	0	0	0	0	0	0	0	0	0	0	0	0	0	0	0	0	0	0	0	0	0	0	0
OTU_1287	0	0	0	0	0	0	0	0	0	0	0	0	0	0	0	1	16	0	2	5	42	3	0	17	1	4	6	0	0	0	0	0	0	0	0	0	0	1	0	0	0	0	0	1	0	0	0	4	0
OTU_1288	0	0	0	0	0	0	0	0	0	1	0	0	0	0	0	3	2	4	3	3	3	3	2	1	3	5	13	3	7	3	9	0	0	0	2	0	0	0	4	0	4	0	2	1	3	1	0	4	0
OTU_1289	0	0	0	0	0	0	0	0	0	0	2	0	2	0	0	19	2	0	11	6	0	6	0	5	2	7	18	7	3	1	0	1	0	0	0	0	0	0	1	3	0	0	0	1	3	0	1	1	0
OTU_1290	0	0	0	0	0	0	0	0	0	1	0	0	0	0	2	0	0	0	0	0	0	0	0	0	0	0	0	0	0	0	0	0	0	0	0	0	2	0	0	0	4	8	0	0	0	0	0	0	21
OTU_1291	8	0	1	0	0	0	0	0	0	0	1	0	1	1	3	1	4	3	0	1	4	2	0	4	4	6	2	3	1	5	0	0	0	1	0	0	1	0	0	0	0	0	1	0	1	1	0	0	0
OTU_1292	0	0	0	0	0	0	0	0	0	3	0	0	1	2	2	1	0	1	1	1	5	3	5	2	4	5	2	5	2	3	7	0	2	3	0	4	16	0	0	0	3	1	1	0	1	1	0	3	1
OTU_1293	0	0	0	0	0	0	0	1	0	0	1	0	0	0	0	0	0	0	0	0	0	0	0	0	0	0	0	0	0	0	0	0	1	0	0	0	0	0	0	1	0	17	0	0	0	0	0	0	0
OTU_1294	0	0	0	0	0	0	0	0	0	0	2	0	2	0	4	2	0	0	0	0	1	1	2	0	0	0	0	0	0	3	0	12	1	0	0	1	0	2	0	1	3	1	0	0	14	2	2	5	0
OTU_1295	0	0	0	0	0	5	4	8	0	10	17	0	11	0	4	0	0	32	0	0	0	0	0	0	0	0	0	0	0	0	0	0	0	0	0	0	0	0	0	0	0	0	12	0	0	0	0	0	0
OTU_1296	0	0	0	0	0	0	21	5	0	0	0	0	0	0	13	0	0	0	0	0	0	0	0	0	0	0	0	0	0	0	0	1	6	0	10	0	0	0	1	17	5	0	0	0	0	1	1	0	0
OTU_1297	0	0	0	0	8	0	0	0	0	2	1	0	0	1	0	0	0	0	0	0	0	0	0	0	3	0	0	3	0	4	0	17	0	0	0	0	0	0	0	0	0	0	1	0	2	0	0	2	0
OTU_1298	0	0	0	0	0	0	0	0	0	0	0	0	0	0	0	0	0	0	0	0	0	0	0	0	0	0	0	0	0	0	0	0	0	0	6	0	0	0	0	0	0	0	0	0	0	0	2	4	0
OTU_1299	0	0	0	0	0	0	0	2	0	0	1	0	1	1	0	5	3	3	1	4	3	0	0	16	6	3	8	9	11	8	6	5	1	5	0	0	0	0	0	0	0	2	2	0	6	0	4	0	0
OTU_1300	0	0	0	1	0	0	0	0	0	0	0	0	0	0	0	4	25	0	13	12	5	20	0	10	14	5	5	5	0	12	0	0	0	13	0	0	1	0	0	0	0	0	0	0	0	0	0	0	0
OTU_1301	0	0	0	1	7	18	0	12	2	0	0	0	0	0	0	0	0	0	0	0	0	0	0	0	0	0	0	0	0	0	0	1	0	0	0	0	0	3	2	7	0	1	3	0	2	4	2	2	0
OTU_1302	0	0	0	0	0	0	1	0	0	0	0	0	0	0	1	2	0	2	1	1	1	0	0	4	1	0	2	3	15	0	0	0	0	0	2	3	0	11	13	0	0	0	1	8	4	5	6	1	0
OTU_1303	0	0	0	0	0	0	0	0	0	0	0	0	0	0	0	1	1	0	0	1	0	1	33	5	0	2	1	3	0	0	50	0	0	1	0	0	1	0	0	0	4	1	0	0	0	0	0	0	0
OTU_1304	0	0	0	0	0	0	0	0	0	0	0	0	0	0	0	0	2	0	0	0	5	3	0	6	0	6	0	0	1	1	1	0	0	0	0	1	0	2	0	0	0	0	0	1	0	2	0	0	0
OTU_1305	0	0	0	0	0	0	0	0	0	0	0	0	0	0	0	0	0	0	0	0	0	0	2	0	0	0	0	0	0	0	0	0	0	0	0	0	4	0	0	0	0	1	0	0	0	0	0	0	10
OTU_1306	0	0	0	0	0	0	0	0	0	0	2	0	2	0	0	9	0	0	2	4	8	4	0	12	2	4	5	6	20	1	0	0	1	0	0	1	0	1	4	2	1	0	0	4	0	3	5	1	0
OTU_1307	0	0	0	0	0	0	0	0	0	1	2	0	6	3	1	2	0	0	6	0	1	0	1	0	4	0	8	0	0	0	17	0	0	1	0	1	8	0	0	0	5	0	1	0	1	1	0	0	0
OTU_1308	0	0	0	0	1	0	0	0	0	2	0	0	0	1	1	1	1	0	0	1	0	0	1	0	0	0	0	0	1	0	2	1	1	0	1	0	3	0	0	0	1	4	1	0	0	0	0	0	6
OTU_1309	0	0	0	0	0	3	0	7	0	0	0	0	0	0	1	0	0	0	2	1	3	0	0	4	0	0	1	2	2	0	0	6	0	0	0	1	0	3	12	6	2	0	0	2	4	0	3	1	0
OTU_1310	0	0	0	0	1	1	0	0	0	1	1	0	0	0	0	5	8	2	6	7	5	4	0	4	2	0	1	2	1	10	0	0	0	2	1	5	0	0	1	0	0	0	1	0	0	2	0	3	0
OTU_1311	0	0	0	0	0	0	0	0	0	5	0	0	1	0	9	2	0	18	0	1	1	0	0	0	1	1	4	1	0	1	0	0	0	1	1	0	0	0	0	0	0	3	10	0	0	0	0	0	0
OTU_1312	0	0	0	0	1	0	0	0	0	0	0	0	1	0	0	0	0	0	0	0	0	0	0	0	0	0	0	0	0	0	0	0	0	0	0	0	0	0	0	0	0	0	0	0	0	0	0	0	0
OTU_1313	0	0	0	0	0	0	0	0	0	1	0	4	0	2	0	3	0	1	0	0	1	1	15	0	0	1	0	0	0	3	6	0	0	0	0	0	10	0	0	0	1	2	2	0	0	1	0	0	0
OTU_1314	0	0	0	0	0	0	0	0	0	0	0	0	0	0	0	3	0	0	1	2	1	3	1	3	8	3	4	3	4	4	12	4	0	0	4	1	0	0	0	1	1	0	0	1	2	5	4	4	0
OTU_1315	0	0	1	0	0	0	0	0	0	0	1	0	3	2	3	7	3	0	3	5	2	5	4	2	2	0	7	1	2	2	1	0	5	0	1	5	0	0	0	0	1	0	0	2	2	2	1	0	0
OTU_1316	0	0	0	0	0	0	0	0	0	0	0	0	0	0	0	0	0	0	0	0	0	0	0	0	0	0	0	0	0	0	0	0	0	0	1	1	2	2	0	0	0	1	0	0	0	0	0	0	8
OTU_1317	0	0	0	0	0	0	0	0	0	0	4	0	0	1	2	1	4	2	3	2	6	3	0	3	2	2	1	3	12	6	1	0	1	3	0	0	0	4	8	2	0	0	4	0	0	1	3	0	1
OTU_1318	0	0	0	0	0	1	0	0	0	0	0	0	0	0	0	6	6	0	2	11	7	2	2	5	3	8	7	3	0	5	6	0	0	2	9	5	0	0	0	0	0	0	0	0	0	0	2	2	0
OTU_1319	0	0	0	0	0	0	0	0	0	0	0	28	0	0	0	0	0	0	0	1	0	0	13	0	0	0	0	0	0	2	0	0	0	0	0	0	13	0	0	0	0	0	0	0	0	0	0	0	0
OTU_1320	0	0	0	0	0	0	0	0	0	0	0	0	0	2	0	2	12	0	2	4	11	19	1	4	1	3	1	1	0	0	0	0	0	2	0	0	1	0	0	0	0	0	0	0	0	0	0	0	0
OTU_1321	0	0	0	0	0	0	0	0	0	0	0	0	0	0	0	6	6	0	3	5	13	20	5	3	3	2	2	1	0	0	0	0	0	1	0	0	1	0	0	0	2	0	0	0	0	0	0	0	0
OTU_1322	0	0	0	0	0	0	0	0	0	0	0	0	0	0	0	0	0	0	0	0	0	0	0	0	0	0	0	0	0	0	0	0	0	0	0	0	0	0	1	0	0	0	0	0	0	0	0	21	0
OTU_1323	0	0	0	0	0	0	0	0	1	0	0	0	2	0	0	1	2	1	0	1	0	3	1	1	1	0	0	0	0	0	2	2	4	0	2	0	1	3	2	0	3	3	1	3	6	3	6	0	0
OTU_1324	0	0	0	0	0	0	0	0	0	0	0	0	1	0	0	0	1	0	1	3	5	43	0	0	1	0	1	0	0	17	1	4	1	0	0	0	0	4	6	0	4	0	0	6	0	0	0	7	0
OTU_1325	0	0	0	0	0	0	0	1	0	8	4	0	1	2	0	2	1	7	0	0	2	0	0	0	1	1	0	10	3	2	0	0	0	0	0	0	0	7	11	2	1	0	0	1	1	4	3	0	0
OTU_1326	0	0	0	0	0	0	0	0	0	0	1	0	0	0	0	9	3	0	0	0	0	6	0	8	1	18	0	0	3	0	3	0	0	0	0	2	0	12	0	0	1	0	0	0	0	2	2	0	0
OTU_1327	0	0	0	0	0	0	0	0	0	0	4	0	2	1	1	4	1	2	2	4	3	1	5	1	5	1	2	3	1	4	0	0	2	1	0	0	0	0	1	0	1	0	3	1	1	0	1	2	0
OTU_1328	0	0	0	0	0	0	0	0	0	0	0	0	0	0	0	10	10	0	9	7	1	1	2	1	6	5	6	8	4	4	2	0	0	10	5	13	0	0	0	0	0	0	0	2	7	0	15	18	0
OTU_1329	0	0	0	0	0	0	0	0	0	0	0	0	0	6	1	0	0	0	0	0	0	0	45	0	1	2	0	0	0	0	0	0	0	0	4	0	2	0	0	0	0	1	0	0	4	2	16	1	0
OTU_1330	0	0	0	0	0	0	0	0	0	0	0	0	0	0	0	0	0	0	0	0	0	0	1	0	0	0	0	0	0	0	0	0	0	0	0	0	3	0	0	0	0	4	0	0	0	0	0	0	10
OTU_1331	0	0	0	0	1	0	1	13	1	0	1	1	0	1	0	2	2	0	0	2	0	0	0	2	0	0	1	0	0	0	1	17	5	2	3	0	0	4	0	12	0	0	0	2	0	3	0	0	0
OTU_1332	0	0	0	0	0	0	0	0	0	0	0	0	0	0	0	0	2	0	5	8	4	0	0	13	4	22	16	8	21	10	9	0	0	5	0	0	0	0	0	0	0	0	0	0	0	0	0	0	0
OTU_1333	0	0	0	0	0	0	0	0	0	0	0	0	1	1	0	1	8	1	3	6	8	20	2	3	1	4	1	2	0	1	0	0	0	2	0	0	2	0	0	0	0	0	0	0	1	2	1	0	0
OTU_1334	1	0	0	0	0	0	0	0	0	0	0	0	0	0	0	1	0	0	0	0	1	0	0	0	0	0	0	1	0	0	26	0	0	0	1	0	0	0	0	0	1	2	0	1	1	0	0	0	0
OTU_1335	0	0	0	0	0	0	0	0	0	0	0	0	0	0	0	0	0	0	1	0	0	0	0	4	5	4	20	0	0	16	0	0	0	0	1	0	0	3	3	0	0	0	0	2	5	0	1	3	0
OTU_1336	0	0	0	0	0	0	0	0	0	0	1	2	0	0	3	0	0	6	0	0	0	0	1	0	0	0	0	0	0	0	0	4	2	0	2	4	0	8	1	0	0	0	3	1	10	3	0	8	0
OTU_1337	0	0	0	0	0	0	0	0	0	0	2	0	2	2	2	1	1	0	1	1	3	0	3	1	2	2	0	0	0	2	4	0	6	0	1	10	0	6	0	3	6	1	0	0	4	1	0	2	0
OTU_1338	0	0	0	0	0	0	0	0	0	0	1	0	1	0	2	1	1	2	0	1	0	0	0	1	0	0	1	3	12	1	0	0	0	7	0	1	0	4	1	0	0	1	2	3	1	5	6	1	0
OTU_1339	0	0	0	0	0	0	0	0	0	0	0	0	0	0	0	0	0	0	0	0	0	0	0	0	0	0	0	0	0	0	0	0	0	0	0	0	0	0	0	0	1	1	0	0	0	0	0	0	0
OTU_1340	0	0	0	0	0	0	0	0	0	0	0	0	0	0	0	2	4	0	3	4	5	1	1	3	2	0	6	2	0	1	0	0	0	0	0	2	0	0	0	0	14	1	0	0	2	0	0	0	0
OTU_1341	0	0	0	0	0	0	0	6	0	0	14	0	4	2	1	5	2	1	5	5	11	13	0	2	0	2	1	3	2	3	0	0	0	8	0	3	0	3	4	1	0	0	0	6	1	1	3	1	0
OTU_1342	0	0	0	0	0	3	0	6	0	0	0	0	0	2	0	0	0	4	4	0	0	1	0	0	0	0	1	0	0	1	0	1	4	0	2	3	3	1	2	2	0	0	0	2	4	1	1	7	0
OTU_1343	15	39	1	6	0	16	1	1	42	0	0	10	0	0	0	0	0	0	0	0	0	0	0	0	0	0	0	0	0	0	0	0	0	1	0	0	0	0	0	0	0	0	0	0	0	0	0	0	0
OTU_1344	0	0	0	1	0	0	0	0	0	0	2	0	66	0	0	8	1	0	1	8	7	58	0	0	2	0	0	2	0	2	0	0	0	2	0	4	0	1	1	0	0	0	0	0	2	0	0	0	0
OTU_1345	0	0	0	0	0	0	0	0	0	0	1	0	0	5	0	5	7	0	6	5	3	2	0	5	1	2	3	3	0	5	0	0	0	8	2	1	0	0	0	0	0	0	0	0	1	0	1	0	0
OTU_1346	0	0	0	0	0	0	2	5	0	0	0	0	0	0	0	0	0	2	0	0	1	0	1	0	0	0	0	0	0	1	0	9	3	0	2	2	0	5	0	13	1	0	1	1	2	3	3	3	0
OTU_1347	0	0	0	0	0	0	0	0	0	0	0	1	0	7	0	1	1	0	2	2	2	4	1	0	2	0	0	0	0	1	0	0	0	1	0	13	0	0	0	0	16	0	0	0	2	0	0	0	0
OTU_1348	35	0	1	0	0	19	9	33	0	0	0	6	0	0	0	0	0	0	0	0	0	0	0	0	0	0	0	0	0	0	0	0	0	0	0	0	0	0	0	0	0	0	0	0	0	0	0	0	0
OTU_1349	0	0	0	0	0	4	6	0	3	0	0	0	5	0	0	0	0	0	2	1	1	2	0	4	4	0	1	0	0	1	0	0	0	0	0	0	0	0	1	19	39	4	0	0	0	0	0	0	0
OTU_1350	0	0	0	0	0	0	0	0	0	0	0	0	2	0	1	2	1	0	4	1	9	12	15	2	4	5	1	2	0	0	0	0	0	1	0	6	0	0	0	0	0	0	0	0	2	4	5	3	0
OTU_1351	2	0	0	0	0	1	1	0	0	0	0	0	0	0	0	0	4	0	6	4	4	5	0	3	3	2	10	4	0	4	0	0	0	5	9	7	0	0	0	0	2	0	0	0	1	4	1	0	0
OTU_1352	0	0	0	0	0	0	0	0	0	0	0	0	0	0	0	2	3	0	2	3	15	5	0	6	1	6	4	6	2	4	1	0	0	1	0	0	0	0	0	0	0	0	0	0	1	2	0	0	0
OTU_1353	0	0	0	0	0	0	0	0	0	0	0	0	0	0	0	0	1	0	1	1	1	0	4	0	1	2	0	0	0	0	90	0	0	0	0	0	1	0	0	0	8	0	0	0	1	0	0	0	0
OTU_1354	0	0	0	0	0	0	0	0	0	0	6	0	5	0	0	1	0	1	0	2	1	4	0	3	3	3	3	1	1	1	1	0	0	0	2	0	0	0	0	14	1	0	2	0	4	22	2	0	0
OTU_1355	0	0	0	0	0	0	0	0	0	0	2	0	12	0	0	7	4	0	4	1	5	17	0	5	1	3	3	3	3	2	0	0	0	3	1	4	0	2	8	0	0	0	0	3	2	2	3	1	0
OTU_1356	0	0	0	0	0	0	0	0	0	1	1	0	4	0	0	1	0	0	3	0	2	3	23	0	0	1	1	0	5	2	0	0	2	0	0	0	1	0	3	0	14	9	0	0	1	1	0	0	0
OTU_1357	0	0	0	0	0	0	0	0	0	0	4	0	0	0	0	0	5	2	6	2	3	3	0	2	9	4	3	6	0	2	0	0	0	9	4	1	0	0	1	1	2	0	1	0	0	0	3	0	0
OTU_1358	0	0	0	0	5	0	0	0	0	0	0	0	0	0	0	0	0	0	0	0	0	0	0	0	0	0	1	0	1	0	0	0	0	0	0	0	0	11	1	0	0	0	0	1	0	4	3	2	0
OTU_1359	0	0	42	0	0	72	32	0	0	0	0	0	0	0	0	0	0	0	0	0	0	0	0	0	0	0	0	1	0	0	0	0	0	0	0	0	0	0	0	0	0	0	0	0	0	0	0	0	0
OTU_1360	1	0	0	0	0	0	0	0	0	0	0	0	0	0	0	1	0	0	3	5	0	3	0	12	0	0	9	2	1	2	0	5	2	0	0	0	0	1	5	1	0	0	0	5	5	3	1	6	0
OTU_1361	0	1	123	0	0	1	0	4	0	0	0	0	0	0	0	0	0	0	0	0	0	0	0	0	0	0	0	0	0	0	0	0	0	0	0	0	0	0	0	0	1	0	1	0	0	0	0	0	0
OTU_1362	4	2	25	26	0	48	25	8	1	0	0	3	0	0	0	0	0	0	0	0	0	0	0	0	0	0	0	0	0	0	0	0	0	0	0	0	0	0	0	0	0	0	0	0	0	0	0	0	0
OTU_1363	0	0	0	0	0	0	0	1	0	5	0	0	1	12	5	2	0	1	7	0	1	0	0	0	0	0	0	0	0	1	0	0	0	2	0	0	0	0	0	0	0	0	3	0	0	0	0	0	0
OTU_1364	0	0	0	0	0	16	27	0	0	0	4	3	15	5	1	0	0	2	0	0	0	0	0	0	0	0	0	0	0	0	0	0	0	0	0	0	0	0	0	0	0	0	7	0	0	0	0	0	0
OTU_1365	0	0	0	0	0	0	0	0	0	0	0	0	0	0	1	2	2	0	2	4	9	8	21	1	4	3	3	1	0	5	6	0	1	0	1	5	1	0	0	0	0	1	0	1	5	0	0	3	0
OTU_1366	0	0	0	0	0	0	0	0	0	0	0	0	0	0	0	0	1	0	2	2	0	0	17	0	2	0	2	0	1	0	1	0	1	0	0	2	12	1	2	2	2	4	0	0	0	0	1	0	7
OTU_1367	0	0	0	0	0	0	0	0	0	0	0	0	0	0	0	0	0	0	0	0	0	0	0	0	0	0	0	0	0	0	0	0	0	0	0	0	0	0	0	0	4	4	0	0	0	0	0	0	6
OTU_1368	0	0	0	0	1	0	0	0	0	0	0	0	0	0	0	0	0	0	0	1	0	0	1	0	0	0	0	0	0	0	0	1	0	0	0	0	3	0	0	0	0	3	0	1	0	0	0	0	7
OTU_1369	0	0	0	0	0	0	0	0	0	2	0	0	0	17	1	0	0	0	1	0	0	1	1	0	0	0	0	0	1	0	1	0	0	0	0	0	0	0	0	0	0	0	2	2	1	0	0	0	0
OTU_1370	0	0	0	0	4	0	0	5	0	0	2	0	1	1	1	0	0	2	0	0	0	0	0	0	0	0	0	0	0	0	0	2	0	0	1	0	0	0	0	2	0	0	5	1	3	2	1	1	0
OTU_1371	0	0	0	0	0	1	1	0	0	28	3	1	1	7	8	0	0	5	0	0	0	0	1	0	0	0	0	0	0	0	0	0	0	0	0	0	0	0	0	0	0	0	3	0	0	0	0	0	0
OTU_1372	0	0	0	0	0	0	0	0	0	24	3	0	7	2	0	0	0	0	0	0	0	0	0	0	0	0	0	0	0	0	0	0	9	3	0	1	0	0	2	3	0	0	0	1	0	0	0	0	0
OTU_1373	0	0	0	0	1	0	0	0	0	0	8	0	0	2	0	0	0	0	0	0	0	2	0	0	0	1	0	0	0	0	3	8	1	0	2	1	0	3	8	1	52	1	0	0	0	2	0	0	0
OTU_1374	0	0	0	0	1	0	0	0	0	0	0	0	0	0	0	0	0	0	0	0	0	0	0	0	0	0	0	0	0	0	0	0	0	0	0	0	0	0	0	2	13	22	0	0	0	0	0	0	0
OTU_1375	0	0	0	0	0	0	0	0	0	0	0	0	8	3	0	0	0	0	0	0	0	0	0	0	2	0	9	0	0	0	0	0	0	10	0	1	0	2	6	1	0	0	0	1	2	3	5	2	0
OTU_1376	0	0	0	0	0	0	0	0	0	0	2	0	1	7	3	0	0	3	1	0	0	0	0	0	0	0	0	0	0	0	0	0	2	2	0	0	0	7	0	0	0	0	4	2	1	1	2	3	0
OTU_1377	0	0	0	0	0	0	0	0	0	0	0	0	0	0	0	0	0	0	7	5	1	0	0	0	0	5	0	0	2	2	2	1	0	0	6	6	0	0	4	15	0	0	0	10	3	9	2	8	0
OTU_1378	0	0	0	0	0	0	0	0	0	0	0	0	0	0	0	1	9	0	0	0	2	12	0	0	6	5	22	3	0	0	0	0	2	0	0	0	0	0	0	0	1	0	0	0	0	0	5	1	0
OTU_1379	0	0	0	0	0	0	0	0	0	1	0	0	5	0	0	0	0	16	1	0	11	0	0	0	0	0	0	0	0	0	0	0	0	0	0	0	0	0	0	0	0	0	16	0	0	0	1	0	0
OTU_1380	0	0	0	0	0	0	0	0	1	0	0	0	0	0	0	0	0	0	0	0	0	0	21	0	0	0	0	0	0	0	0	0	1	0	0	0	1	0	0	0	0	1	0	1	0	0	0	1	0
OTU_1381	0	0	0	0	0	0	0	0	0	0	0	0	0	0	0	0	0	0	0	0	0	0	30	1	0	0	2	0	0	0	1	0	0	2	0	0	3	0	0	0	0	0	0	0	0	0	0	0	0
OTU_1382	0	0	0	0	0	0	0	0	0	0	0	0	1	0	0	0	0	0	0	0	0	0	0	0	0	0	0	0	0	0	0	0	2	0	1	0	0	0	0	1	3	10	0	0	0	0	0	0	0
OTU_1383	0	0	0	0	0	0	0	0	0	0	5	0	0	0	0	8	1	0	0	10	1	2	0	1	7	2	1	6	0	6	0	1	0	2	7	1	0	0	1	6	0	0	1	0	5	0	2	0	0
OTU_1384	0	0	0	0	0	0	0	0	0	0	4	0	0	0	4	0	1	1	0	0	0	0	0	0	2	1	0	0	9	0	0	0	1	0	2	1	0	8	4	0	0	1	1	3	3	4	7	0	0
OTU_1385	1	1	0	5	4	0	0	0	1	0	0	2	0	0	0	0	0	0	0	0	0	0	0	0	0	0	0	0	0	0	0	0	3	0	0	0	0	0	0	0	0	3	0	0	0	0	0	0	13
OTU_1386	0	0	0	0	0	0	0	0	0	0	0	0	0	2	12	0	5	0	0	1	3	0	9	0	0	0	0	0	2	0	9	0	0	0	0	0	9	0	0	0	0	0	0	1	0	0	0	0	0
OTU_1387	0	0	0	0	0	0	0	0	0	0	0	0	0	0	0	5	2	0	1	3	0	0	0	0	3	1	2	1	6	0	0	0	0	0	0	0	0	0	1	0	0	0	0	1	1	0	0	1	0
OTU_1388	0	0	0	0	0	0	0	1	0	0	2	0	3	0	2	5	2	0	2	5	3	1	0	6	6	3	1	2	3	1	0	0	6	0	7	5	0	1	3	0	5	0	2	0	1	0	3	2	0
OTU_1389	0	0	0	0	0	0	0	0	0	0	0	0	0	1	0	6	1	7	4	7	7	20	0	4	1	6	2	4	0	0	0	0	0	5	0	0	0	1	5	0	0	0	2	4	1	2	2	0	0
OTU_1390	0	0	0	0	0	0	0	0	0	0	0	0	0	1	10	2	1	9	5	4	5	2	0	0	0	3	9	0	0	0	0	0	0	0	0	0	0	0	0	0	0	0	6	0	0	0	0	0	0
OTU_1391	0	0	0	0	0	0	0	0	0	1	0	0	0	2	0	0	1	0	0	0	1	0	7	0	2	1	1	0	1	0	1	0	1	0	1	1	1	0	0	0	4	5	0	1	0	0	1	0	0
OTU_1392	0	0	0	0	0	18	68	0	0	0	0	0	0	0	0	0	0	1	0	0	0	0	0	0	0	0	0	0	0	0	0	0	0	0	0	0	0	0	0	0	0	0	1	0	0	0	0	0	0
OTU_1393	0	0	0	0	0	0	0	0	0	0	0	0	0	0	0	0	0	0	0	0	0	0	0	1	0	0	0	0	0	0	0	0	0	0	31	10	0	0	0	5	30	0	0	1	3	0	0	0	0
OTU_1394	0	0	0	0	0	0	0	0	0	0	0	0	0	0	0	0	0	0	1	0	0	0	9	0	0	1	0	0	0	1	0	0	0	0	0	0	60	0	0	0	0	0	0	0	0	0	0	0	0
OTU_1395	0	0	0	0	0	0	0	0	0	0	0	0	0	0	0	0	0	0	0	0	0	0	1	0	1	0	1	0	0	2	0	0	0	0	0	1	0	0	0	0	4	32	0	0	0	0	0	0	0
OTU_1396	0	0	0	0	0	0	0	0	0	0	0	0	0	0	0	17	13	0	7	3	9	6	0	7	0	5	0	2	2	14	0	0	0	11	0	0	0	0	0	0	0	0	0	0	0	0	0	0	0
OTU_1397	0	0	0	0	0	0	0	0	0	0	0	0	0	0	0	3	15	0	9	6	3	2	0	3	5	2	8	6	3	6	1	0	0	8	0	0	0	0	1	0	0	0	0	0	0	0	0	0	0
OTU_1398	0	0	0	0	0	0	0	0	0	0	0	0	0	0	0	0	2	1	2	0	0	0	0	0	4	0	0	1	0	2	0	0	1	2	3	1	0	1	4	0	0	0	0	1	2	4	8	8	0
OTU_1399	0	1	0	0	1	0	0	0	0	0	0	0	0	0	0	0	0	0	0	0	0	1	2	0	0	0	0	0	0	0	0	0	0	0	0	0	4	0	0	0	0	0	0	0	0	0	0	0	7
OTU_1400	0	0	0	0	0	0	0	0	0	1	7	0	2	1	1	2	0	3	2	0	2	3	0	3	3	0	1	3	1	0	0	0	1	0	3	1	2	1	3	0	2	0	2	2	0	3	3	0	0
OTU_1401	0	0	0	0	2	0	0	0	0	0	0	0	0	0	4	0	0	0	0	0	1	0	2	0	1	1	0	0	1	0	11	0	0	0	0	0	21	0	0	0	1	2	0	0	0	0	2	0	0
OTU_1402	0	0	0	0	0	0	0	0	0	0	0	0	0	0	6	0	1	1	3	0	1	0	0	3	4	1	1	5	3	2	0	1	2	1	0	3	0	7	2	0	0	0	1	6	1	1	3	4	0
OTU_1403	0	0	0	0	0	0	0	0	0	0	3	0	3	1	1	0	2	3	0	1	1	1	0	2	1	0	1	8	1	0	0	1	0	0	2	1	0	6	3	0	0	1	2	1	5	1	4	4	0
OTU_1404	0	0	0	0	0	1	3	20	0	0	8	0	0	2	2	0	0	1	0	0	0	0	0	2	1	2	0	1	0	0	0	0	2	2	3	0	0	5	0	2	0	3	3	0	2	4	0	1	0
OTU_1405	0	0	0	0	0	0	1	0	0	0	2	0	0	0	6	5	4	0	11	1	3	3	0	6	1	5	0	1	2	0	0	0	0	0	3	0	0	0	1	0	0	0	1	7	13	0	2	5	0
OTU_1406	0	0	0	0	0	0	0	0	0	0	0	0	7	5	11	0	0	0	0	0	0	0	0	0	0	3	7	0	0	1	0	2	0	0	0	0	0	0	0	0	0	0	1	0	3	0	3	1	0
OTU_1407	0	0	0	0	1	0	0	0	0	0	0	0	1	0	1	1	1	0	0	1	0	0	5	1	1	1	2	0	2	0	0	0	5	0	0	2	0	3	1	0	0	1	0	1	1	5	1	0	2
OTU_1408	0	0	0	0	0	0	0	0	0	0	0	0	0	0	0	10	5	0	8	6	10	1	0	3	1	6	4	0	1	0	3	0	2	1	1	15	0	0	7	0	0	0	0	10	2	0	0	0	0
OTU_1409	0	0	0	0	0	0	0	0	0	2	1	0	0	2	0	0	0	0	0	1	0	0	60	0	0	0	0	0	0	0	2	0	0	0	0	0	36	0	1	0	0	0	0	0	0	0	0	0	4
OTU_1410	0	0	0	0	0	0	0	0	0	1	0	0	0	1	1	0	0	0	0	0	1	0	0	0	0	0	0	0	0	0	1	0	0	0	0	0	3	0	0	0	0	0	0	0	0	0	0	2	2
OTU_1411	0	0	0	0	0	1	0	0	0	0	0	0	0	0	0	0	0	0	0	0	16	0	0	0	0	0	0	0	1	0	0	0	0	0	0	0	0	0	0	0	0	0	0	0	0	0	0	0	0
OTU_1412	0	0	0	0	0	0	0	0	0	2	1	0	1	1	0	10	9	2	6	5	7	6	3	2	4	2	1	0	0	3	0	0	0	5	0	1	0	0	0	0	0	0	1	0	2	0	0	0	0
OTU_1413	0	0	0	0	0	0	0	0	0	0	0	0	0	0	0	13	5	0	11	8	7	2	0	11	4	7	2	4	1	5	0	0	0	4	0	1	0	0	0	0	0	0	0	0	1	5	0	0	0
OTU_1414	0	0	0	0	0	0	0	0	0	0	0	0	1	0	0	0	1	2	0	1	4	0	0	5	3	1	4	5	6	4	1	0	1	1	1	4	0	0	0	0	0	1	1	2	12	3	11	3	0
OTU_1415	0	0	1	0	0	0	0	0	0	0	0	0	0	1	0	0	0	0	1	1	0	0	25	0	0	1	3	0	0	3	3	0	0	0	0	0	18	0	0	0	0	0	0	1	0	0	0	0	5
OTU_1416	0	0	0	0	0	0	0	0	0	0	6	0	2	3	2	6	6	0	4	7	4	10	1	1	1	1	0	1	0	1	0	0	0	1	0	1	0	0	0	0	0	0	1	1	0	0	0	0	0
OTU_1417	0	0	0	0	0	0	0	0	0	0	1	0	1	1	3	0	0	3	0	0	0	1	0	0	0	5	0	0	0	0	5	0	2	3	0	2	0	1	0	4	0	1	3	2	0	1	7	0	0
OTU_1418	0	0	0	0	0	0	0	0	0	0	0	0	0	0	0	0	4	0	1	3	4	10	0	6	3	10	13	8	13	7	0	0	0	5	1	0	0	2	3	0	1	0	0	4	2	9	1	2	0
OTU_1419	0	0	0	0	0	0	0	0	0	0	0	0	0	0	0	1	1	12	0	0	0	0	0	5	3	1	1	0	5	1	0	3	0	0	0	0	0	0	0	0	0	0	12	1	0	0	3	3	0
OTU_1420	0	0	0	0	0	0	0	0	0	0	100	0	5	0	0	0	0	0	0	0	0	0	0	0	0	0	0	0	0	0	0	0	0	0	7	1	1	0	0	0	0	0	0	0	0	0	0	0	0
OTU_1421	0	0	0	0	0	0	0	0	0	2	27	0	10	5	11	0	0	9	0	1	0	0	0	2	0	0	0	1	0	0	0	0	0	0	0	0	0	0	0	0	0	0	9	2	0	0	1	0	0
OTU_1422	1	0	1	0	0	1	0	0	0	0	0	0	0	0	0	0	0	0	0	0	0	0	0	1	2	2	0	0	1	2	0	0	0	1	0	1	0	2	0	2	0	0	0	1	8	0	0	5	0
OTU_1423	0	0	0	0	0	0	0	0	0	0	0	0	0	5	0	2	9	3	1	3	1	4	1	0	0	2	0	0	0	0	0	0	0	1	8	2	0	0	0	0	0	0	3	0	0	1	0	0	0
OTU_1424	0	0	0	0	0	0	0	1	0	8	0	7	0	4	0	0	0	3	0	0	0	0	0	2	0	0	0	0	0	0	0	1	0	0	0	1	0	0	0	0	0	0	3	0	0	1	0	2	0
OTU_1425	0	0	0	0	0	0	0	0	0	0	0	0	0	0	0	3	7	0	2	7	2	0	0	7	2	3	12	24	1	7	0	0	0	0	0	4	1	0	6	0	0	0	0	6	0	0	0	0	2
OTU_1426	0	0	0	0	1	0	0	0	0	0	0	0	1	0	0	26	0	0	44	7	0	47	0	0	0	4	0	0	0	0	0	0	0	0	0	0	0	0	1	0	0	0	0	0	0	0	3	0	0
OTU_1427	0	0	0	0	0	0	0	0	0	0	0	0	0	0	0	4	9	0	7	6	6	5	0	10	4	8	8	13	7	9	2	0	0	2	1	2	0	1	0	0	0	0	0	2	0	5	0	2	0
OTU_1428	0	0	0	0	0	0	0	0	0	0	1	0	3	3	0	5	1	0	1	0	1	0	0	3	2	2	1	4	0	1	2	0	0	1	1	3	0	3	0	1	0	0	2	0	2	0	1	0	0
OTU_1429	0	0	0	0	0	0	0	0	0	0	0	0	0	0	0	0	0	0	0	1	0	4	0	4	0	1	2	1	0	2	1	0	1	0	0	4	0	1	1	12	0	0	0	0	0	2	0	2	0
OTU_1430	0	0	0	0	0	1	0	16	0	0	3	0	22	0	0	1	0	0	0	0	0	0	0	0	0	0	0	1	0	0	0	0	0	0	0	0	0	0	0	14	39	4	0	0	2	0	0	0	0
OTU_1431	0	0	0	0	1	0	0	0	0	0	7	0	4	0	0	0	9	0	0	1	1	0	0	1	2	2	2	1	0	8	3	1	0	2	22	1	0	13	4	0	0	0	0	8	0	1	1	1	0
OTU_1432	0	0	0	0	0	0	0	0	0	0	0	0	0	0	1	1	3	0	2	0	3	0	0	0	6	0	1	0	2	0	0	0	0	0	2	0	0	6	3	0	0	0	0	0	2	2	8	0	0
OTU_1433	0	0	0	0	1	0	0	0	0	0	0	0	0	0	1	0	0	0	0	0	0	0	0	0	0	0	0	0	0	0	0	0	2	0	9	6	0	0	0	4	0	0	0	0	0	1	4	6	0
OTU_1434	0	0	0	0	0	0	0	0	0	0	0	0	0	0	0	8	2	0	3	5	0	6	1	0	2	2	3	4	1	11	1	0	0	0	18	32	0	0	0	0	5	0	0	1	0	0	1	0	0
OTU_1435	0	0	0	0	0	0	0	0	0	0	2	0	0	0	1	1	0	5	0	1	0	1	0	1	3	2	1	7	9	0	0	0	0	1	2	8	0	0	7	0	0	1	6	3	0	2	5	3	0
OTU_1436	0	0	0	0	0	0	0	0	0	0	0	0	0	0	0	0	0	0	0	0	0	0	0	0	0	0	0	0	0	0	0	0	0	0	0	0	0	0	0	0	0	1	0	0	0	0	0	0	5
OTU_1437	0	0	0	0	0	0	0	0	0	0	0	0	0	0	0	0	7	0	10	1	7	0	0	4	2	2	1	16	0	6	1	0	0	0	2	1	0	1	0	0	0	0	0	1	0	0	3	0	0
OTU_1438	0	0	0	0	0	0	0	0	0	0	0	0	0	1	1	0	0	0	0	0	0	0	2	0	0	0	0	0	0	0	0	2	0	0	0	0	0	0	0	0	0	0	0	0	0	0	0	0	19
OTU_1439	2	0	0	0	0	0	0	0	0	0	0	0	0	1	0	4	0	0	2	0	1	0	0	3	0	0	1	0	0	1	0	0	0	0	6	0	0	0	1	23	0	2	0	0	6	7	0	0	0
OTU_1440	0	0	0	0	1	0	0	0	0	1	1	0	1	0	0	4	4	0	4	0	4	3	0	4	3	6	3	2	3	4	0	0	2	0	0	5	0	1	2	0	0	0	0	2	2	3	2	1	0
OTU_1441	1	0	11	0	0	0	0	0	0	0	0	0	0	0	0	7	9	0	0	8	1	2	1	0	0	0	2	1	0	0	0	0	0	0	0	0	0	0	0	0	0	0	0	0	0	0	0	0	0
OTU_1442	0	0	0	0	1	0	0	0	0	0	1	0	1	1	2	0	0	4	0	0	0	0	0	1	1	0	1	0	0	1	0	0	0	0	0	1	0	1	5	1	0	0	3	0	6	2	4	0	0
OTU_1443	0	0	0	0	0	0	1	0	0	0	0	1	0	4	25	0	0	0	1	0	1	1	0	0	0	0	0	1	4	3	1	2	0	0	2	0	0	10	3	0	0	0	0	0	2	3	2	0	0
OTU_1444	0	0	0	0	0	0	0	0	0	0	0	0	0	0	0	0	0	0	0	0	0	0	1	0	0	0	0	0	0	0	1	0	0	0	0	0	27	0	0	0	0	0	0	0	0	0	0	0	0
OTU_1445	0	0	0	0	15	0	0	0	0	0	0	0	0	0	0	0	0	0	0	0	0	0	0	0	0	0	0	0	0	0	0	0	0	0	0	0	0	0	0	0	0	0	0	0	2	1	2	0	0
OTU_1446	0	0	0	0	0	0	0	0	0	0	0	0	0	0	0	0	1	0	1	2	0	0	3	1	0	0	1	0	3	2	13	2	0	0	0	0	28	0	0	0	0	0	0	0	0	0	1	0	5
OTU_1447	0	0	0	0	0	0	0	0	0	0	0	0	0	0	4	2	5	0	1	3	2	2	0	2	2	3	0	5	0	3	0	0	0	1	1	8	0	0	0	0	0	0	0	0	0	0	0	0	0
OTU_1448	0	0	0	0	4	0	0	0	0	0	0	0	0	0	0	2	0	0	0	2	0	0	0	0	112	0	0	1	0	2	0	0	0	0	0	0	0	0	0	0	0	0	0	2	0	0	0	1	0
OTU_1449	0	0	0	0	0	0	0	0	0	0	0	0	0	0	0	0	0	0	0	1	0	0	22	0	2	0	0	0	0	0	3	1	0	0	0	0	2	0	0	0	0	0	0	0	0	0	0	0	0
OTU_1450	0	0	0	0	0	0	0	0	0	0	0	0	0	0	0	0	0	0	0	0	0	0	0	0	4	18	0	3	0	0	1	0	0	0	0	0	0	0	3	0	0	0	0	0	0	0	43	0	0
OTU_1451	0	0	0	0	0	0	0	0	0	0	0	0	0	0	3	0	5	0	2	4	7	0	0	5	2	0	2	3	10	5	10	7	2	0	0	4	0	0	0	0	0	0	0	2	3	0	3	4	0
OTU_1452	0	0	0	0	0	0	0	0	0	0	0	0	0	0	0	0	1	0	0	0	1	0	0	5	47	1	0	0	0	0	0	0	2	2	0	0	0	0	0	1	0	0	0	0	11	0	4	2	0
OTU_1453	0	0	0	0	0	0	0	0	0	4	7	0	0	0	3	2	4	0	0	0	7	0	0	2	1	0	2	1	0	12	0	0	2	14	0	0	0	2	3	1	0	1	0	5	0	0	0	1	0
OTU_1454	0	0	0	0	0	0	0	0	0	0	0	0	1	0	1	0	0	0	4	2	1	4	0	5	10	2	3	3	2	5	3	0	0	0	0	4	0	0	0	0	1	0	0	0	0	1	12	0	0
OTU_1455	0	0	0	0	0	0	0	0	0	0	0	0	0	0	0	0	0	0	0	1	1	0	0	1	0	1	1	4	0	3	0	0	0	2	0	2	0	21	9	0	1	2	0	0	5	2	1	0	0
OTU_1456	0	0	0	0	0	0	0	0	0	1	3	0	0	13	0	0	0	7	1	0	0	1	0	0	0	0	0	1	0	0	0	0	0	0	0	0	0	0	0	0	0	0	11	0	0	0	0	0	0
OTU_1457	0	0	0	0	0	0	0	0	0	0	0	0	0	0	0	0	0	0	0	0	0	0	0	0	0	0	0	0	0	0	0	0	0	0	0	0	0	0	0	0	0	19	0	1	0	0	0	0	0
OTU_1458	0	0	0	0	0	0	0	0	0	0	0	0	0	0	0	0	0	0	0	0	0	0	0	0	0	0	0	0	0	0	0	0	4	0	3	0	3	0	0	0	0	4	0	0	0	0	0	0	2
OTU_1459	1	0	0	0	0	0	0	3	0	0	1	0	0	0	2	2	6	0	2	3	2	4	0	4	3	1	3	2	1	1	2	0	1	0	1	2	0	1	0	1	0	0	0	0	4	2	2	0	0
OTU_1460	0	0	0	0	0	0	0	0	0	0	0	0	0	0	0	0	0	0	0	3	6	1	0	0	1	2	4	14	0	0	0	0	0	30	3	0	0	1	1	0	0	0	0	0	0	0	1	1	0
OTU_1461	0	0	0	0	17	0	0	0	0	0	0	0	0	0	0	0	0	0	2	0	0	0	0	0	0	1	8	0	0	1	0	0	0	0	0	0	0	0	0	1	0	0	0	0	0	0	4	0	0
OTU_1462	0	0	0	0	0	0	0	0	0	2	0	0	0	0	1	7	4	1	7	4	16	13	0	2	1	1	5	4	0	1	0	0	0	1	0	1	0	0	0	0	0	0	1	0	0	4	2	1	0
OTU_1463	0	0	0	0	3	0	0	0	0	0	0	0	0	0	0	0	0	0	2	18	1	4	0	0	1	0	13	0	1	0	1	0	0	1	0	9	0	6	0	0	0	0	0	0	0	0	11	1	0
OTU_1464	0	0	0	0	0	0	2	0	0	0	6	13	0	6	1	3	0	1	0	0	0	2	0	2	2	0	1	1	0	1	0	0	0	3	0	0	0	1	0	0	0	0	1	0	0	0	3	0	0
OTU_1465	0	0	0	0	0	0	0	0	0	0	0	0	0	0	0	9	3	0	4	11	14	42	3	0	5	4	2	1	0	5	0	0	0	2	0	0	0	0	0	0	0	0	0	0	0	0	0	0	0
OTU_1466	0	0	0	0	0	0	0	0	0	0	0	0	0	0	0	3	2	1	4	3	2	2	0	1	7	2	5	0	5	2	0	0	0	3	1	3	0	0	2	2	0	0	0	0	2	3	4	3	0
OTU_1467	0	0	0	0	0	0	0	0	0	0	0	0	0	0	0	5	1	0	0	0	0	0	0	0	1	2	0	0	0	0	0	2	1	26	0	0	0	8	3	6	0	0	0	0	0	3	0	0	0
OTU_1468	0	0	0	0	0	0	0	0	0	0	0	0	0	0	1	0	0	3	0	0	0	0	0	0	0	0	0	0	0	0	0	0	17	0	0	0	0	0	0	0	4	0	4	0	3	0	4	0	0
OTU_1469	0	0	0	0	0	0	0	0	0	0	0	0	0	0	0	0	0	0	0	0	0	0	0	0	0	0	0	0	0	0	0	0	0	0	0	0	0	0	0	5	131	0	0	0	0	0	0	0	0
OTU_1470	0	0	2	0	8	2	1	0	20	11	0	0	0	0	2	0	0	4	0	0	0	0	0	0	0	0	0	0	0	0	0	20	0	0	0	0	0	0	0	0	0	0	1	0	0	0	0	0	0
OTU_1471	0	0	0	0	0	0	0	0	0	2	0	0	0	1	0	3	2	1	2	2	1	3	0	1	5	3	1	0	5	5	2	0	1	2	3	1	0	1	0	3	2	0	1	0	4	5	3	1	0
OTU_1472	0	0	0	0	0	0	0	0	0	0	0	0	0	0	0	4	8	0	3	0	1	1	0	6	3	3	4	0	5	1	0	1	0	29	1	2	0	0	0	0	0	1	0	4	1	5	1	0	0
OTU_1473	0	0	0	0	0	0	0	0	0	0	1	0	0	0	2	4	1	0	3	6	1	12	0	3	0	0	0	1	7	0	0	1	1	0	0	4	0	2	3	1	2	0	0	2	1	2	4	2	0
OTU_1474	0	0	0	0	0	0	0	0	0	0	0	0	0	0	0	0	1	0	4	2	5	1	0	0	6	2	3	0	0	7	0	0	0	0	6	5	0	0	0	0	0	0	0	6	7	2	3	3	0
OTU_1475	0	0	0	0	0	0	0	0	0	0	0	1	0	0	0	0	1	1	0	0	0	0	0	0	0	0	0	0	0	0	0	0	0	0	0	0	0	0	0	1	0	15	1	0	0	0	0	0	1
OTU_1476	0	0	0	0	0	0	0	0	0	0	0	0	0	0	0	0	0	0	0	0	0	0	4	0	0	0	0	0	0	0	0	0	0	0	0	0	3	0	0	0	0	0	0	0	0	0	0	0	7
OTU_1477	0	0	0	0	0	0	0	0	0	0	0	0	0	0	0	0	1	0	0	0	1	0	0	0	0	1	0	0	1	0	3	0	1	0	1	4	1	1	0	1	0	2	0	1	2	3	0	0	6
OTU_1478	0	0	0	0	0	0	0	0	0	0	0	0	0	0	0	0	0	0	0	0	0	0	1	0	0	0	0	0	1	0	0	0	0	0	0	0	1	0	0	0	0	0	0	0	0	0	0	0	9
OTU_1479	1	0	2	0	0	0	1	0	0	0	0	28	0	0	0	0	0	0	0	0	0	0	0	0	0	0	0	0	0	0	0	0	0	0	0	0	0	0	0	0	0	0	0	0	1	0	0	0	0
OTU_1480	0	0	0	0	0	0	0	1	1	0	2	0	0	0	0	2	0	0	0	0	1	0	0	0	0	0	0	0	0	0	0	1	0	0	1	0	16	0	2	0	0	1	0	2	1	0	0	0	0
OTU_1481	0	0	0	0	1	0	0	0	0	0	0	0	0	0	0	0	0	0	0	0	0	1	0	0	0	2	2	4	0	0	2	0	0	1	0	1	0	0	0	7	0	0	0	0	0	1	2	2	0
OTU_1482	0	1	0	0	0	0	1	0	0	0	0	0	0	0	7	0	0	9	0	0	0	0	0	0	0	0	0	0	0	0	0	0	0	0	0	0	0	0	0	0	0	0	31	0	0	0	0	0	0
OTU_1483	0	0	0	0	0	0	0	0	0	0	0	0	0	0	0	1	0	2	0	1	0	1	0	0	0	0	0	0	0	0	0	21	1	1	1	0	0	4	2	0	1	0	0	2	0	0	13	0	0
OTU_1484	0	0	0	0	0	0	0	0	0	0	2	0	0	0	0	2	1	7	3	4	1	1	0	9	2	1	1	2	0	0	0	0	0	10	0	0	0	0	1	0	0	0	18	0	0	0	0	0	0
OTU_1485	0	0	0	0	0	0	0	0	0	0	2	0	1	0	2	2	1	0	5	2	4	3	0	0	3	3	2	1	1	5	1	2	2	3	3	0	0	5	0	2	0	0	1	0	1	1	0	2	0
OTU_1486	0	0	0	0	0	0	0	0	0	0	0	0	3	2	11	2	5	6	1	3	1	1	0	0	2	3	4	2	1	2	0	4	0	1	4	2	0	1	1	0	0	0	5	1	3	0	0	0	0
OTU_1487	0	0	0	0	0	0	0	0	0	1	27	0	4	0	5	2	1	1	0	1	0	0	0	2	0	3	3	2	4	3	0	0	0	0	0	6	0	2	4	1	0	0	5	4	2	6	2	0	0
OTU_1488	0	0	0	0	0	0	0	0	0	0	0	0	0	0	0	1	2	0	0	1	0	3	4	0	1	0	1	0	0	0	6	0	2	3	0	0	8	3	0	0	2	0	0	0	0	1	0	1	0
OTU_1489	0	0	0	0	0	0	0	0	0	0	0	1	0	0	0	0	3	0	0	2	5	0	0	1	0	1	1	0	0	0	0	0	2	1	0	11	0	0	3	3	3	0	1	1	1	0	1	1	0
OTU_1490	0	0	0	0	0	0	0	1	0	3	6	0	3	1	0	0	0	4	0	2	3	2	8	4	1	5	2	1	0	3	1	1	1	2	0	2	1	1	0	0	4	1	2	0	2	0	2	3	0
OTU_1491	0	0	0	0	0	0	0	0	0	0	0	0	0	0	0	0	3	2	0	2	1	0	0	4	6	4	1	8	9	3	0	0	0	2	1	2	0	5	2	0	1	0	0	0	2	3	3	2	0
OTU_1492	0	0	0	0	0	0	0	0	0	0	0	0	0	0	0	1	4	0	0	5	1	1	6	1	5	1	2	1	3	2	2	2	2	1	0	0	2	0	0	0	0	1	0	0	2	3	2	3	0
OTU_1493	0	0	0	0	0	0	0	0	0	0	1	0	6	16	13	0	0	0	0	0	0	0	0	0	0	0	0	0	0	0	0	0	0	0	0	0	0	0	0	0	0	0	1	0	0	0	0	0	0
OTU_1494	0	0	0	0	0	0	0	0	0	0	0	0	0	0	0	7	12	0	5	7	10	9	0	9	2	3	10	3	0	20	2	0	0	4	0	0	0	0	0	0	0	0	0	0	0	0	0	0	0
OTU_1495	0	0	9	0	0	0	57	0	0	0	0	0	0	0	0	0	0	0	0	0	0	0	0	0	0	0	0	0	0	0	0	0	0	0	0	0	0	0	0	0	0	0	0	0	0	0	0	0	0
OTU_1496	0	0	0	0	9	0	0	0	0	0	0	0	0	0	0	0	0	0	0	0	0	0	0	0	0	0	0	0	0	0	0	0	0	0	0	0	0	0	0	0	0	0	0	0	0	1	2	0	0
OTU_1497	0	0	0	0	0	0	0	0	0	0	0	0	0	0	0	9	15	1	3	4	6	6	0	10	1	4	13	2	0	12	0	0	0	5	0	0	0	0	0	0	0	0	0	0	0	0	0	0	0
OTU_1498	0	0	0	0	0	0	0	0	0	0	0	0	0	0	0	0	0	0	0	0	0	0	0	0	0	0	0	0	0	0	0	0	0	0	0	0	0	0	0	0	0	0	0	0	0	0	0	0	6
OTU_1499	0	0	0	0	1	0	0	0	0	0	0	0	0	0	0	0	0	0	0	0	0	0	0	1	0	0	0	0	0	0	0	0	0	0	0	0	0	0	0	1	0	8	0	0	0	0	0	0	5
OTU_1500	0	0	0	0	0	0	0	0	0	1	0	0	3	0	1	1	1	0	0	1	0	0	0	1	0	0	1	0	0	1	0	0	2	0	0	7	0	0	2	2	4	0	0	0	2	1	7	3	0
OTU_1501	0	0	0	0	0	0	0	0	0	0	8	0	3	1	4	0	0	10	0	0	0	0	0	0	0	0	0	0	0	0	0	1	0	0	2	0	0	0	0	0	0	1	10	1	0	2	0	3	0
OTU_1502	0	0	0	0	0	0	0	0	0	0	0	0	0	0	0	0	0	0	0	0	0	0	1	0	0	0	0	0	0	0	0	0	0	0	0	0	8	0	0	0	0	0	0	0	0	1	0	0	0
OTU_1503	0	0	0	0	0	0	0	0	0	0	0	0	0	0	0	25	7	0	0	10	11	4	0	12	5	6	1	6	2	1	0	0	0	5	0	0	0	0	1	0	0	0	0	0	0	0	0	0	0
OTU_1504	0	0	0	0	0	0	0	0	0	8	4	0	2	1	3	5	4	2	0	1	2	7	25	3	0	1	2	1	0	1	2	0	2	1	0	3	1	1	0	0	2	0	4	1	1	0	5	0	0
OTU_1505	0	0	0	0	0	0	0	0	0	0	0	0	0	0	0	2	9	0	9	1	3	0	1	12	1	1	0	1	12	21	0	2	0	0	5	8	0	0	0	0	0	0	0	5	1	1	1	1	0
OTU_1506	0	0	0	0	0	0	0	0	0	0	0	0	1	0	0	2	3	0	2	2	2	5	0	11	4	2	6	4	3	9	2	0	0	41	0	0	0	0	0	0	0	0	0	0	0	1	0	0	0
OTU_1507	0	0	0	0	0	0	0	0	0	4	0	0	0	2	1	3	2	1	2	5	1	1	1	1	4	2	2	1	0	4	0	0	0	0	0	4	0	0	0	0	0	0	0	0	3	0	1	3	0
OTU_1508	0	0	0	0	1	0	0	0	0	0	0	0	0	0	0	0	1	0	0	0	0	0	2	0	0	0	0	1	0	0	0	0	0	0	0	0	2	0	0	0	0	4	0	0	0	0	0	0	9
OTU_1509	0	0	0	0	0	0	0	0	0	0	3	0	8	5	3	0	0	14	0	0	0	0	0	0	0	0	0	0	0	0	0	0	0	0	0	0	0	0	0	0	0	0	8	0	0	0	0	0	0
OTU_1510	97	0	22	0	0	1	0	0	0	0	0	0	0	0	0	2	1	0	1	0	0	0	1	0	0	0	0	0	0	0	0	0	0	2	0	0	0	0	0	0	1	0	0	0	0	0	0	0	0
OTU_1511	2	0	0	0	0	15	0	9	0	3	5	0	4	1	1	0	0	2	0	0	0	1	0	0	1	1	1	1	0	0	0	0	0	0	0	1	0	2	2	1	0	0	6	1	3	4	2	1	0
OTU_1512	0	0	0	0	0	0	0	0	0	0	0	0	0	0	0	0	0	0	0	1	0	0	0	0	0	1	0	0	0	0	0	0	0	0	0	16	0	0	1	0	8	0	0	0	1	2	3	8	0
OTU_1513	0	0	0	0	0	0	0	0	0	0	0	0	0	0	0	0	0	0	0	0	1	0	0	0	0	0	0	0	0	0	0	0	2	0	0	0	0	0	0	0	1	1	0	0	0	0	0	0	3
OTU_1514	0	0	0	0	0	0	0	0	0	0	0	0	0	0	0	0	0	0	0	0	0	0	0	0	0	0	0	0	0	0	0	0	0	0	0	0	0	0	0	0	0	2	0	0	0	0	3	0	0
OTU_1515	0	0	1	8	0	5	14	7	11	0	0	11	0	2	0	0	0	0	0	0	0	0	0	0	0	0	0	0	0	0	0	0	0	0	0	0	0	0	0	0	0	0	0	0	0	0	0	0	0
OTU_1516	0	0	0	0	0	0	0	0	0	0	0	0	0	0	0	1	6	0	0	1	1	0	0	14	6	3	8	5	3	14	0	1	0	2	1	2	0	0	0	0	0	0	0	0	3	0	8	2	0
OTU_1517	0	0	0	0	0	0	0	0	0	0	0	0	0	0	0	6	6	1	2	2	3	2	1	3	3	9	4	6	1	1	7	16	3	5	0	2	0	0	0	0	0	0	0	0	7	1	1	2	0
OTU_1518	0	0	0	0	0	0	0	0	0	0	99	0	0	0	0	1	0	5	0	0	0	0	0	0	1	0	0	0	0	0	0	0	0	0	0	0	0	0	1	0	0	0	3	0	0	0	0	0	0
OTU_1519	0	0	0	0	0	0	0	0	0	0	0	0	0	0	0	2	1	1	3	1	1	0	0	13	3	2	2	6	4	0	1	0	0	3	0	1	0	0	0	0	0	0	1	4	2	0	0	0	0
OTU_1520	0	0	0	0	0	0	0	0	0	0	0	0	0	0	0	6	21	0	5	7	2	17	0	1	0	1	0	0	0	0	1	0	0	0	12	0	0	0	0	0	0	0	0	2	0	0	0	0	0
OTU_1521	0	0	0	0	0	0	0	5	0	0	0	0	0	0	0	2	2	1	4	4	3	0	3	1	2	2	3	0	0	0	0	2	1	1	1	1	0	0	3	0	3	3	2	1	1	1	2	0	3
OTU_1522	0	0	0	0	0	0	0	0	0	0	6	0	1	1	6	0	0	6	1	1	0	2	0	1	0	1	2	0	1	0	0	0	0	0	0	0	0	0	0	0	0	0	15	0	0	0	1	2	0
OTU_1523	0	0	0	0	1	0	0	0	0	0	0	0	0	0	0	0	3	0	0	4	1	2	0	0	2	2	0	0	8	1	0	3	0	0	4	0	0	7	2	1	0	0	0	5	1	5	1	3	2
OTU_1524	3	0	0	0	0	0	0	0	0	0	0	0	0	0	0	0	0	8	0	0	0	0	0	0	0	0	0	0	0	0	1	0	0	2	1	1	25	0	0	0	1	0	9	0	0	0	0	0	0
OTU_1525	9	0	0	0	3	0	0	6	0	0	1	1	0	0	0	0	0	1	0	0	0	0	0	0	0	0	0	0	0	0	0	0	0	0	0	2	0	0	2	0	0	0	0	2	1	0	1	0	0
OTU_1526	0	0	0	0	0	0	0	0	0	0	0	0	0	0	0	0	0	0	0	0	0	0	0	0	0	0	0	0	0	0	0	0	0	0	0	0	0	0	0	0	0	1	0	0	0	0	0	0	12
OTU_1527	0	0	2	0	0	1	0	0	0	0	0	0	0	4	14	3	4	2	1	2	0	1	0	0	0	1	7	0	0	1	0	0	0	1	7	5	0	0	0	4	15	0	1	0	6	0	0	0	0
OTU_1528	0	0	0	0	0	1	0	0	0	0	6	0	0	0	0	0	2	0	3	2	4	1	0	3	2	2	11	3	0	11	0	0	0	0	0	1	0	0	4	1	10	0	0	0	1	4	1	0	0
OTU_1529	0	0	0	0	0	0	0	0	0	0	0	0	0	0	0	0	0	0	0	0	0	1	2	0	0	0	0	0	0	0	1	0	0	0	0	0	29	0	0	0	0	0	0	0	0	0	0	0	2
OTU_1530	0	0	0	0	1	0	0	0	0	0	0	0	0	0	0	0	0	0	0	0	0	0	0	4	4	0	0	6	0	0	0	0	4	0	1	0	0	15	5	0	0	0	1	0	0	0	3	1	0
OTU_1531	0	0	0	0	0	1	0	1	0	2	0	0	0	0	0	0	0	0	0	0	0	0	0	0	0	0	0	0	0	0	1	1	1	0	2	2	0	7	1	0	0	0	1	2	4	1	2	4	0
OTU_1532	0	0	0	0	0	0	0	0	0	0	0	0	0	0	0	14	1	0	2	5	5	0	3	4	3	5	2	5	0	4	2	0	0	3	0	4	0	0	0	1	1	0	0	1	2	3	1	1	0
OTU_1533	0	0	0	0	0	0	0	0	0	0	2	0	1	0	0	2	8	8	4	2	2	1	0	9	6	4	12	6	4	1	0	0	0	1	0	2	0	0	1	1	0	0	3	0	0	5	4	5	0
OTU_1534	0	0	0	0	0	0	1	0	0	0	2	0	3	1	0	2	2	0	1	3	1	5	0	7	4	0	2	0	1	5	0	0	1	0	0	2	0	0	0	0	0	0	0	0	3	3	5	2	0
OTU_1535	0	0	0	0	0	0	0	0	0	15	0	0	3	0	7	0	3	1	0	0	0	0	0	0	1	0	2	4	0	1	12	0	0	0	0	0	16	0	0	0	10	0	1	0	2	0	0	0	0
OTU_1536	2	67	0	9	0	0	0	0	2	0	0	0	0	0	0	0	0	0	0	0	0	0	0	0	0	0	0	0	0	0	0	0	0	0	0	0	0	0	0	0	1	2	0	0	0	0	0	0	0
OTU_1537	0	0	0	0	0	0	0	0	0	0	0	0	0	0	0	0	0	0	0	0	1	0	0	0	0	0	0	0	0	0	0	1	0	0	3	0	2	0	0	0	2	6	0	0	0	0	0	0	2
OTU_1538	0	0	0	0	0	0	0	0	0	0	0	0	0	0	0	0	0	0	0	0	0	0	0	0	0	0	0	0	0	0	0	0	0	0	1	0	1	1	0	0	0	0	0	0	0	0	0	0	6
OTU_1539	0	0	3	0	0	0	11	1	0	0	1	0	0	0	18	1	8	0	7	0	3	0	0	1	3	0	11	0	0	4	1	0	0	0	1	0	0	0	0	0	0	0	0	0	0	1	0	0	0
OTU_1540	0	0	0	0	0	0	0	0	0	0	0	0	0	0	0	9	3	0	0	1	2	0	0	0	0	4	1	2	0	1	0	0	0	0	0	0	0	4	4	0	0	0	0	2	1	0	2	0	0
OTU_1541	0	0	0	0	0	0	0	0	0	0	0	0	0	0	0	6	3	0	18	13	2	4	0	0	2	0	1	8	0	15	3	0	0	10	0	0	0	0	0	0	0	0	0	0	0	0	0	0	0
OTU_1542	0	0	0	0	0	0	0	0	0	0	0	0	1	0	1	0	1	0	1	1	5	0	62	1	0	0	0	0	0	0	8	0	0	0	0	0	1	0	0	0	0	0	0	0	0	0	0	0	1
OTU_1543	0	0	0	0	0	0	0	0	0	0	0	0	0	0	0	0	0	0	0	0	0	0	2	0	0	0	0	0	0	1	0	0	1	0	2	0	3	1	0	0	3	0	0	0	0	0	0	0	4
OTU_1544	0	0	0	0	0	0	0	0	0	0	0	0	0	0	0	13	9	0	3	3	2	8	1	0	4	2	6	3	0	7	2	0	0	1	0	3	0	0	0	0	0	0	0	0	0	0	1	3	0
OTU_1545	6	0	0	1	1	2	0	5	0	36	2	0	0	8	2	0	0	0	0	0	0	0	0	0	0	0	0	0	0	0	0	0	0	0	0	0	0	0	0	0	0	0	7	0	0	0	0	0	0
OTU_1546	0	0	0	0	0	0	0	0	0	0	30	0	1	0	17	2	0	0	1	0	0	4	0	0	3	2	1	1	0	1	0	0	2	1	4	0	0	0	0	0	2	0	1	0	0	1	0	0	0
OTU_1547	0	0	0	0	1	0	0	0	0	0	0	0	2	2	0	5	1	4	1	3	0	0	0	3	1	2	0	5	2	3	0	0	0	3	1	1	0	3	1	0	0	1	2	1	2	2	2	2	0
OTU_1548	0	0	0	0	1	0	0	2	0	0	2	0	0	5	1	1	0	0	1	2	0	0	0	1	4	2	1	0	0	1	1	0	0	3	2	0	0	1	0	0	0	0	1	1	2	1	0	3	0
OTU_1549	0	0	0	0	1	0	11	4	0	0	0	0	0	4	0	1	2	2	1	2	2	0	0	2	1	0	0	1	2	2	0	0	1	0	0	0	0	4	0	0	0	0	3	0	0	3	0	0	0
OTU_1550	0	0	0	0	0	0	0	0	0	1	0	0	0	0	0	0	0	0	0	0	0	1	0	0	0	0	0	0	0	0	0	0	0	0	12	5	2	0	1	0	0	22	0	0	0	0	0	0	1
OTU_1551	0	0	0	0	0	0	0	0	0	0	0	0	0	0	0	0	0	0	0	0	0	0	0	0	0	0	0	0	0	0	0	0	0	0	0	3	0	0	2	0	0	1	0	3	3	4	0	0	0
OTU_1552	0	0	0	0	0	0	0	32	0	1	7	0	6	5	1	0	1	0	0	2	1	0	1	2	2	0	0	0	0	0	0	0	0	0	0	2	0	0	1	0	0	0	0	0	0	0	1	1	0
OTU_1553	0	0	0	0	1	11	0	32	0	0	0	0	0	0	0	0	0	1	0	0	0	0	0	1	1	0	0	0	0	1	0	0	1	0	0	2	0	5	0	1	0	0	0	1	0	2	2	0	0
OTU_1554	0	0	0	0	0	0	0	0	0	0	2	0	2	0	0	0	0	4	0	0	0	0	0	0	2	0	0	0	1	1	0	0	6	0	8	1	0	2	3	0	0	1	3	0	0	0	1	2	0
OTU_1555	0	0	0	0	0	0	0	0	0	0	2	0	0	1	0	6	4	0	3	4	1	3	0	3	5	3	3	2	2	2	0	0	0	0	0	1	0	0	0	0	0	0	2	0	0	1	0	1	0
OTU_1556	0	0	0	0	0	0	0	0	0	0	7	0	1	0	2	0	0	0	3	0	4	2	0	17	2	4	10	1	0	0	0	5	0	0	2	9	0	2	1	0	0	0	1	3	7	3	1	4	0
OTU_1557	0	0	0	0	7	0	0	2	0	0	0	0	0	0	0	0	0	0	0	0	0	0	0	1	0	0	0	0	0	1	0	0	0	0	0	0	0	0	0	4	0	0	0	0	0	0	1	0	0
OTU_1558	0	0	0	0	0	0	0	0	0	0	0	0	0	0	11	2	0	0	1	6	6	1	3	0	0	1	2	1	0	3	0	2	0	0	1	0	0	0	2	9	2	0	0	0	2	5	8	6	0
OTU_1559	0	0	0	0	0	0	0	0	0	0	4	0	0	0	3	2	3	1	0	0	2	0	0	1	2	0	1	1	0	0	0	0	0	9	0	0	1	0	0	0	0	0	1	1	1	0	2	2	0
OTU_1560	0	0	0	0	3	0	0	0	0	0	2	0	3	0	0	1	0	6	0	0	0	0	0	1	3	1	1	1	2	0	0	1	0	0	1	1	0	3	3	0	0	0	5	1	1	1	0	0	0
OTU_1561	0	0	0	0	0	0	0	0	0	0	0	1	0	0	0	0	0	0	0	1	0	0	8	0	0	0	0	0	0	0	2	0	1	0	0	0	15	0	0	0	0	0	0	0	0	0	0	0	1
OTU_1562	0	0	0	0	0	0	0	0	0	1	2	0	2	0	0	1	1	0	0	3	1	2	3	1	1	0	3	0	5	3	2	0	0	2	0	0	0	0	0	0	0	0	1	0	1	0	1	0	0
OTU_1563	0	0	0	0	0	0	0	0	0	1	0	0	0	0	0	0	0	0	0	0	0	0	33	0	0	0	0	0	0	0	0	0	1	0	1	0	7	1	0	0	0	0	0	1	0	0	0	0	4
OTU_1564	0	0	1	0	0	0	0	0	0	0	0	0	0	3	0	8	21	0	2	3	9	4	0	2	1	2	8	4	0	5	0	0	0	2	0	0	0	1	0	0	0	0	1	0	0	0	0	0	0
OTU_1565	1	10	7	2	0	2	2	0	0	0	0	9	0	0	0	0	0	0	0	0	0	0	0	0	0	0	0	0	0	0	0	0	0	0	0	0	0	0	0	0	0	0	0	0	0	0	0	0	0
OTU_1566	0	0	0	0	1	0	0	7	0	5	0	0	2	4	3	0	0	10	0	0	0	0	0	0	0	0	0	0	0	0	0	0	0	0	0	0	0	0	0	0	0	0	7	0	0	0	0	0	0
OTU_1567	0	0	0	0	0	0	0	0	0	0	0	0	2	3	0	2	0	0	6	1	0	11	1	1	4	5	0	0	0	0	0	0	2	0	10	10	0	0	6	1	1	1	0	2	1	2	4	2	0
OTU_1568	0	0	0	0	0	0	0	0	0	0	0	0	1	0	0	0	16	0	13	0	12	0	0	2	0	12	4	1	7	4	4	0	0	2	0	0	0	0	0	0	0	0	0	0	4	0	0	0	0
OTU_1569	0	0	0	0	0	13	0	0	0	0	3	0	1	1	0	1	0	1	0	2	0	0	0	2	0	3	1	1	1	2	0	0	1	2	2	0	0	0	1	0	0	0	3	6	0	1	0	2	0
OTU_1570	0	0	0	0	0	0	0	0	0	1	0	0	4	2	0	4	4	0	2	3	3	2	0	2	2	4	5	11	8	1	0	1	0	2	0	1	0	0	6	0	0	0	0	1	0	0	2	1	0
OTU_1571	1	0	0	0	15	0	0	0	0	0	2	1	0	0	0	0	1	0	0	0	0	0	0	0	0	0	0	0	0	0	0	0	2	0	0	0	0	0	1	1	0	0	0	0	0	0	0	0	0
OTU_1572	1	0	0	0	0	0	0	0	0	0	2	0	14	4	2	0	0	4	0	0	0	0	0	4	0	0	0	0	0	0	0	0	0	0	0	0	0	0	0	0	0	0	0	0	9	0	0	1	0
OTU_1573	0	0	0	0	0	0	0	1	0	0	3	0	0	0	2	4	2	1	1	0	1	2	0	2	1	1	0	0	2	2	0	0	3	1	3	3	0	1	2	3	3	1	2	2	0	0	0	2	0
OTU_1574	0	0	0	0	0	0	0	0	0	0	0	0	0	0	0	5	7	0	0	2	0	3	0	2	2	3	5	4	7	9	0	0	0	1	0	5	0	0	0	0	2	0	0	1	4	2	1	0	0
OTU_1575	0	0	0	0	0	0	0	0	0	0	0	0	0	0	0	0	0	0	0	0	0	0	0	0	0	0	0	0	0	0	0	0	9	0	12	0	0	0	0	5	9	1	0	0	0	0	0	0	0
OTU_1576	0	0	0	0	0	14	0	0	0	0	0	0	0	0	0	0	3	0	2	4	12	5	4	0	8	4	4	27	0	4	1	0	0	3	0	3	0	0	0	0	0	0	0	1	0	0	3	2	0
OTU_1577	0	0	0	0	0	0	0	0	0	0	0	0	0	0	0	0	0	0	1	1	0	0	6	0	0	0	1	0	0	0	0	0	0	0	0	0	7	0	0	0	0	0	0	0	0	0	0	0	1
OTU_1578	0	0	0	0	1	0	0	0	0	0	0	0	0	0	1	0	0	0	0	0	0	0	1	0	0	0	0	0	0	0	3	0	0	0	0	0	0	0	0	5	4	6	0	0	0	0	0	1	5
OTU_1579	0	0	0	0	0	0	0	0	0	0	0	0	0	0	1	3	1	3	1	5	6	2	0	2	3	1	13	1	0	2	3	3	2	0	1	4	0	2	0	0	1	0	1	0	1	3	0	0	0
OTU_1580	0	0	0	0	0	0	0	0	0	0	1	0	0	2	0	6	8	4	3	6	0	0	0	4	0	1	0	1	0	1	0	0	0	8	4	0	0	0	0	0	0	1	5	0	1	3	9	1	0
OTU_1581	32	0	11	11	0	2	32	3	0	0	0	2	0	0	0	0	0	0	0	0	0	0	0	0	0	0	0	0	0	0	0	0	0	0	0	0	0	0	0	0	0	0	1	0	0	0	0	0	0
OTU_1582	0	0	0	0	0	0	0	0	0	1	1	0	1	1	0	0	0	0	0	0	0	0	0	0	2	3	0	0	0	0	2	2	0	1	5	1	1	6	0	0	2	0	0	1	3	5	0	4	0
OTU_1583	0	0	0	0	0	0	0	0	0	0	0	0	0	0	2	0	2	1	1	1	2	0	0	5	2	3	1	3	4	0	0	2	1	0	0	3	1	8	1	0	0	0	1	0	3	2	1	0	0
OTU_1584	0	0	0	0	2	0	0	0	0	0	4	0	0	5	0	3	0	1	2	1	0	3	1	0	4	1	1	0	0	2	1	0	1	0	0	1	1	1	0	0	1	0	0	2	0	0	0	0	0
OTU_1585	0	0	0	0	0	0	0	0	0	0	0	0	0	0	1	4	2	0	2	3	0	2	0	0	4	2	2	2	0	3	2	2	0	9	1	1	0	3	11	0	0	0	0	3	0	1	0	0	0
OTU_1586	0	0	0	0	0	0	0	0	0	0	0	0	0	0	1	1	1	1	1	4	3	0	0	8	1	6	1	5	12	6	0	1	0	6	0	0	0	0	0	0	0	0	0	0	2	3	1	1	0
OTU_1587	2	1	0	0	0	0	0	0	0	0	0	0	0	0	0	0	5	0	1	7	2	3	3	3	1	1	0	2	6	4	12	11	0	2	0	1	0	0	0	1	3	0	0	0	2	1	1	4	0
OTU_1588	0	0	0	0	0	0	0	0	0	0	0	0	0	1	2	2	4	0	3	2	4	4	0	8	1	7	2	6	5	7	4	1	2	2	9	5	0	0	0	0	2	0	0	2	1	2	0	4	0
OTU_1589	0	0	0	0	0	0	0	0	0	0	0	0	0	0	0	7	2	1	0	0	2	2	0	0	1	9	0	0	0	4	0	0	0	6	0	0	0	0	1	0	0	0	0	4	12	2	0	2	0
OTU_1590	0	0	0	0	0	0	0	0	0	0	1	0	0	0	0	4	0	12	1	0	2	0	0	0	0	1	0	0	0	0	0	0	0	0	0	0	0	3	0	0	0	0	7	2	1	0	2	0	0
OTU_1591	0	0	0	0	0	0	0	0	0	0	0	0	0	0	0	0	0	0	0	0	0	0	1	0	0	0	0	0	0	0	0	0	2	0	0	0	1	0	0	9	2	3	0	0	0	0	0	0	4
OTU_1592	0	0	0	0	0	0	0	0	1	0	0	0	0	0	0	0	0	0	1	1	0	0	0	0	0	1	1	0	1	0	11	4	0	0	0	0	3	0	0	0	0	0	0	0	0	0	0	0	24
OTU_1593	0	0	0	0	0	0	0	0	0	0	0	0	0	0	0	0	5	0	2	12	3	2	0	4	7	3	6	4	0	1	0	0	0	2	0	1	0	0	0	0	0	0	0	1	0	0	0	0	0
OTU_1594	0	0	0	0	0	0	0	0	0	0	0	0	0	2	0	2	0	0	5	3	1	1	0	0	2	0	0	2	0	9	15	0	0	1	0	0	0	0	0	0	0	1	0	0	1	0	0	0	0
OTU_1595	0	0	0	0	0	0	0	0	0	0	1	0	0	1	4	0	1	0	5	1	1	0	2	0	0	0	0	0	0	2	0	5	3	0	0	4	0	0	2	1	4	0	1	0	9	0	2	0	0
OTU_1596	0	0	0	0	0	0	0	0	0	0	0	0	0	0	1	0	0	0	0	0	0	0	2	0	0	0	0	0	0	0	0	1	0	0	0	0	1	0	0	0	0	4	0	0	0	0	0	1	1
OTU_1597	0	0	0	0	1	85	8	0	0	0	0	0	0	0	0	0	0	0	0	0	0	0	0	0	1	0	0	0	0	0	0	0	0	0	0	0	0	0	0	1	0	0	2	0	2	0	3	0	0
OTU_1598	0	0	0	0	0	0	0	0	0	0	0	0	0	0	0	4	9	0	29	1	3	12	0	0	6	7	4	8	0	2	0	0	0	6	1	0	0	4	4	0	0	0	0	1	0	9	3	0	0
OTU_1599	0	0	0	0	0	0	0	0	0	0	0	0	0	0	0	1	3	0	2	6	3	13	0	6	10	3	4	5	14	3	0	0	0	1	0	0	0	0	0	0	1	0	0	0	0	0	0	0	0
OTU_1600	0	0	0	0	0	0	0	0	0	0	0	0	0	0	0	9	15	0	9	10	1	5	0	1	3	7	4	19	6	6	0	0	0	1	0	3	0	0	0	0	0	0	0	0	0	0	0	0	0
OTU_1601	0	0	0	0	1	0	0	0	0	0	15	0	0	0	0	0	0	4	0	0	0	0	0	0	0	0	0	0	0	0	0	0	0	0	0	0	0	0	0	0	0	0	5	1	1	0	2	2	0
OTU_1602	14	0	3	0	2	0	20	0	0	3	3	2	3	2	0	0	0	3	0	0	0	0	0	0	0	0	0	0	0	0	0	0	0	0	0	0	0	0	0	0	0	0	3	0	0	0	0	0	0
OTU_1603	0	0	1	0	12	0	0	1	0	0	0	0	0	0	0	0	0	1	0	0	0	0	1	0	0	0	0	0	0	0	0	0	0	0	0	0	3	1	0	0	0	2	1	0	0	0	0	0	0
OTU_1604	0	0	0	0	0	0	0	0	0	0	0	0	1	1	0	0	6	0	8	3	5	3	0	0	3	3	1	2	0	4	0	0	0	1	0	1	0	0	0	0	1	0	0	0	1	0	0	0	0
OTU_1605	0	0	0	0	0	0	0	0	0	0	0	0	0	0	0	4	0	1	0	0	2	3	31	0	0	1	1	0	0	2	9	0	3	0	3	0	24	1	0	0	0	0	0	0	0	0	0	0	7
OTU_1606	0	0	0	1	0	0	0	0	0	0	3	0	5	0	1	5	4	1	4	7	2	4	0	1	1	1	6	4	2	0	0	2	0	0	0	1	0	0	0	0	0	0	0	0	0	3	0	6	0
OTU_1607	0	0	0	0	8	3	3	0	0	1	0	0	3	0	0	2	0	0	3	2	0	1	0	0	1	1	0	0	0	1	0	0	0	2	2	0	0	0	0	0	0	0	0	0	4	1	2	0	0
OTU_1608	0	0	0	0	0	14	0	0	0	0	0	0	1	0	0	0	1	0	2	1	1	0	0	4	2	3	1	0	11	2	1	0	1	0	5	0	0	1	0	0	0	0	0	1	3	5	2	2	0
OTU_1609	0	0	0	0	0	0	0	4	0	0	2	0	4	2	0	0	0	8	0	1	0	0	0	0	1	1	0	0	3	2	0	1	0	0	1	1	0	5	4	1	0	1	5	1	1	2	1	2	0
OTU_1610	0	0	0	0	0	0	0	0	0	0	0	0	0	1	0	3	3	1	4	2	1	1	0	2	0	4	2	4	1	5	1	0	0	2	0	3	0	0	0	0	0	0	0	0	0	0	1	0	0
OTU_1611	0	0	0	0	0	0	0	0	0	0	0	0	0	0	3	2	1	0	2	3	2	0	2	1	0	1	3	1	1	1	12	0	0	0	4	6	0	0	4	0	11	1	0	0	3	2	2	0	0
OTU_1612	0	0	0	0	1	0	0	0	0	0	0	0	0	0	1	0	0	0	0	0	0	0	0	1	0	0	0	0	0	0	0	0	1	18	0	0	0	1	2	1	0	0	0	0	0	1	1	4	0
OTU_1613	0	0	0	0	0	108	20	3	1	0	0	0	0	0	0	0	0	0	0	0	0	0	1	0	0	0	0	0	0	0	0	1	0	0	0	0	0	2	0	0	0	0	1	0	0	0	0	0	0
OTU_1614	0	0	0	0	0	0	0	0	1	0	0	0	0	4	0	1	5	0	2	5	4	2	1	2	0	5	5	3	1	0	0	0	0	0	0	0	0	0	0	0	0	0	0	0	1	0	1	0	0
OTU_1615	0	0	0	0	0	0	0	0	0	0	1	0	0	2	2	0	0	4	0	0	0	0	0	0	0	0	0	0	0	0	0	0	0	0	0	0	0	0	1	0	0	0	7	4	1	10	7	0	0
OTU_1616	1	0	0	0	2	0	0	0	0	10	0	0	0	0	0	4	4	0	5	1	2	3	0	1	0	4	1	2	0	1	0	0	0	3	0	0	0	0	2	4	0	0	0	3	3	1	0	0	0
OTU_1617	0	0	0	0	0	0	0	0	0	0	2	0	0	0	0	0	3	0	15	4	4	4	0	0	3	0	1	0	0	0	2	0	0	0	0	0	0	0	1	0	4	0	0	0	0	0	0	0	0
OTU_1618	0	0	0	0	0	0	0	0	0	1	0	0	0	0	0	0	0	0	0	0	0	0	2	0	0	0	0	0	0	0	0	0	0	0	0	0	4	0	0	0	0	1	0	0	0	0	0	0	0
OTU_1619	0	0	0	0	0	0	0	0	0	0	1	0	3	1	5	0	0	4	0	0	1	0	0	3	2	0	0	0	0	1	0	0	0	0	0	4	0	4	1	0	0	0	0	3	1	0	0	1	0
OTU_1620	0	0	0	0	0	0	0	0	0	0	0	0	0	0	0	0	0	0	0	0	0	0	1	0	1	0	0	0	0	0	0	0	0	0	0	0	1	0	0	0	0	0	0	0	0	0	0	0	5
OTU_1621	0	0	0	0	0	0	0	0	0	0	0	0	1	0	0	1	0	0	1	0	4	5	0	4	3	6	2	10	0	4	0	0	0	8	0	4	0	9	22	1	0	0	0	2	0	1	2	4	0
OTU_1622	0	0	0	0	0	0	0	0	0	0	0	0	0	0	0	0	0	0	0	0	0	0	3	0	0	0	0	0	0	0	0	0	0	0	0	1	0	0	0	0	0	1	0	0	1	0	0	0	0
OTU_1623	0	0	0	0	0	0	0	0	0	0	0	0	0	0	0	0	0	0	0	0	0	0	6	0	0	0	0	0	0	0	0	0	0	0	2	0	4	0	0	0	0	5	0	0	0	0	0	0	6
OTU_1624	0	0	0	0	0	0	0	0	0	0	20	1	3	0	0	5	1	0	0	0	2	0	1	2	2	2	6	2	1	7	2	0	0	0	0	1	0	4	2	0	1	0	0	0	2	4	6	1	0
OTU_1625	0	0	0	0	0	0	0	0	0	1	0	0	0	1	0	3	2	5	0	3	1	5	1	1	2	0	1	0	0	2	1	0	0	0	2	0	12	0	0	0	1	3	6	0	1	0	1	0	0
OTU_1626	0	0	0	0	0	0	0	0	0	0	0	0	0	0	1	2	1	0	2	2	0	1	0	0	0	4	3	1	1	3	0	0	1	0	0	1	1	2	1	0	1	0	0	3	1	1	2	1	0
OTU_1627	0	0	0	0	0	0	0	0	0	0	0	5	0	0	0	0	1	0	0	0	0	1	0	0	0	0	0	0	0	0	0	0	0	0	0	0	1	0	0	1	13	12	0	0	0	0	0	0	2
OTU_1628	0	0	0	0	0	1	0	1	0	0	2	0	16	1	2	0	0	4	0	0	0	0	0	0	0	0	0	0	0	0	0	1	0	0	0	0	0	0	0	0	0	2	1	0	0	0	0	0	1
OTU_1629	0	13	0	11	0	2	0	1	0	0	1	22	0	0	0	0	0	0	0	0	0	0	0	0	0	1	0	0	0	0	0	0	0	0	0	0	0	0	0	0	0	0	0	0	0	0	0	0	0
OTU_1630	0	0	3	0	0	0	1	0	0	0	0	1	0	0	0	3	3	0	6	3	6	3	0	1	0	7	2	4	0	0	0	0	0	2	1	6	0	0	0	0	0	0	0	1	3	0	0	0	0
OTU_1631	0	0	0	0	7	0	0	0	0	0	0	0	0	0	0	0	0	0	0	0	1	0	0	0	0	0	0	0	3	1	0	0	1	0	0	3	0	1	2	1	0	0	0	9	0	2	0	0	0
OTU_1632	0	2	0	1	0	0	0	0	0	0	0	14	0	0	0	0	0	0	0	0	0	0	0	0	0	0	0	0	0	0	0	0	0	0	0	0	0	0	0	0	2	6	0	0	0	0	0	0	0
OTU_1633	0	0	0	0	0	0	0	0	0	0	0	0	0	0	0	0	1	0	0	0	0	0	0	0	0	1	0	0	2	0	1	0	0	1	2	0	0	0	0	0	1	0	0	0	0	0	0	0	0
OTU_1634	0	0	0	0	0	1	0	0	0	0	8	0	0	0	2	0	2	2	1	0	0	0	1	3	0	0	1	0	0	1	0	0	0	0	1	1	1	2	0	0	0	0	4	0	1	2	0	1	0
OTU_1635	0	0	0	0	1	0	0	0	0	0	0	0	0	0	0	0	0	0	0	0	0	0	0	0	0	0	0	0	0	0	0	0	1	0	0	0	0	0	1	0	0	0	0	0	0	0	1	1	3
OTU_1636	0	0	0	2	12	2	0	0	7	0	0	1	0	0	0	0	0	0	0	0	0	0	0	0	0	0	0	0	0	0	0	0	1	0	0	0	0	0	0	1	0	0	0	0	0	0	0	0	0
OTU_1637	0	0	0	0	0	0	0	0	0	0	0	0	0	0	0	10	18	0	8	9	5	5	1	8	3	6	0	3	0	8	0	0	0	12	0	0	0	0	0	0	0	0	0	0	0	0	0	0	0
OTU_1638	0	0	0	0	0	0	0	0	0	0	0	0	4	5	1	3	3	2	1	3	1	0	0	0	0	0	1	1	2	1	0	1	0	4	0	0	0	0	0	0	0	0	3	1	2	2	1	1	0
OTU_1639	0	0	0	0	0	0	0	0	0	0	0	0	0	0	0	3	0	0	3	0	0	0	0	4	9	3	0	0	0	7	0	0	0	0	1	0	0	0	0	0	0	0	0	0	16	7	0	9	0
OTU_1640	0	0	0	0	0	0	0	0	0	0	1	0	1	0	0	3	1	16	0	1	0	0	0	0	0	0	0	0	0	0	0	0	0	0	0	0	0	0	1	0	0	0	14	0	0	0	0	0	0
OTU_1641	0	0	0	0	0	0	0	0	0	6	0	0	1	0	0	0	0	0	0	0	0	0	0	0	0	0	1	0	0	0	0	0	0	0	0	0	12	0	0	0	0	0	0	0	0	0	0	0	0
OTU_1642	0	0	0	0	0	0	0	0	0	0	0	0	0	0	0	5	0	0	4	0	0	0	0	0	0	1	0	0	1	0	0	0	0	0	0	3	0	3	3	0	0	0	0	0	2	1	2	0	0
OTU_1643	0	0	0	0	0	0	0	0	0	1	0	0	2	0	0	2	5	0	3	9	5	7	0	2	0	1	4	5	3	2	0	0	0	1	4	0	0	0	0	0	0	0	1	1	2	0	3	3	0
OTU_1644	0	0	0	0	0	0	0	0	0	0	0	0	0	1	1	0	5	0	2	1	3	5	35	1	4	0	1	1	0	1	18	0	0	0	0	0	2	0	0	0	0	0	0	0	0	0	1	0	0
OTU_1645	0	0	0	0	1	0	0	1	0	48	1	1	20	2	10	0	0	0	0	0	0	0	0	0	0	0	0	0	0	0	0	0	0	0	0	0	0	0	0	1	0	0	1	0	0	0	0	0	0
OTU_1646	0	0	0	0	0	0	0	0	0	0	0	0	0	0	0	2	0	0	0	2	0	0	0	3	4	4	4	0	3	0	0	0	0	1	0	1	0	0	3	1	0	5	0	0	2	0	1	0	0
OTU_1647	0	0	0	0	2	0	0	0	0	0	0	0	0	0	0	0	1	0	0	4	1	1	0	5	1	1	0	4	1	1	0	0	0	1	4	0	0	0	1	4	1	0	0	2	1	12	2	0	0
OTU_1648	0	0	0	0	0	0	0	0	0	0	0	0	0	3	1	0	0	0	5	1	0	1	0	0	0	0	1	0	0	0	0	0	0	0	0	3	0	1	0	5	0	0	0	0	0	0	0	0	0
OTU_1649	0	0	0	0	0	0	0	0	0	0	0	0	0	0	0	1	4	0	6	1	8	2	0	7	1	3	8	9	13	3	21	5	0	2	0	0	0	0	0	0	0	0	0	0	2	0	4	0	0
OTU_1650	0	0	0	0	0	0	0	0	0	0	1	0	4	0	0	4	1	9	1	0	3	0	0	0	1	1	0	1	1	0	0	0	0	3	0	1	0	0	1	0	0	0	16	1	1	3	0	0	0
OTU_1651	0	0	0	0	0	0	0	0	0	0	0	0	0	0	0	4	0	0	0	1	0	0	18	0	0	0	0	0	0	0	0	0	1	0	0	0	5	0	0	0	15	1	0	0	0	0	0	0	6
OTU_1652	0	0	0	0	0	0	0	0	0	0	1	0	0	2	0	0	1	12	0	0	1	1	0	0	0	1	1	0	0	0	0	0	0	1	3	0	0	0	0	0	0	0	6	0	0	2	0	0	0
OTU_1653	0	0	0	0	0	0	0	0	0	0	0	0	9	1	1	1	0	10	0	0	0	0	0	0	0	0	0	1	1	0	0	0	0	0	0	0	0	0	0	0	0	0	12	0	0	0	0	0	0
OTU_1654	0	0	0	0	0	0	0	0	0	0	0	0	0	2	1	5	3	0	7	6	3	2	1	1	3	0	1	2	0	1	0	0	0	0	0	0	0	0	0	0	0	0	0	1	0	0	2	0	0
OTU_1655	5	87	0	4	0	2	0	0	1	0	0	0	0	0	0	0	0	0	0	0	0	0	0	0	0	0	0	0	0	0	0	0	0	0	0	0	0	0	0	1	1	0	0	0	0	0	0	0	0
OTU_1656	0	0	0	0	0	0	0	0	0	0	0	0	0	1	0	1	1	0	0	1	1	3	0	3	5	8	6	11	0	3	0	0	0	0	0	1	0	0	0	0	0	0	0	0	0	4	6	0	0
OTU_1657	0	0	0	0	0	0	0	0	0	0	0	0	0	8	0	0	7	0	0	7	5	0	0	2	11	0	8	0	0	3	0	0	0	1	0	8	0	0	0	0	2	0	0	0	3	1	0	0	0
OTU_1658	0	0	0	0	0	0	0	0	0	0	1	0	0	0	0	2	0	2	0	0	0	0	0	0	0	0	0	1	3	0	0	1	1	0	1	0	0	4	0	2	0	0	0	1	2	8	1	2	0
OTU_1659	0	0	0	0	0	0	0	0	0	0	0	0	0	0	0	0	7	0	5	4	4	0	0	1	3	5	0	5	1	2	0	1	0	3	0	22	0	1	0	0	0	0	0	1	3	0	4	0	0
OTU_1660	0	0	0	0	0	0	0	0	0	0	0	0	0	0	0	5	0	0	0	0	0	0	0	0	0	0	4	0	0	0	2	0	0	0	0	0	0	8	0	0	0	0	0	10	5	0	1	0	0
OTU_1661	0	0	0	0	0	0	0	0	0	0	0	0	0	1	0	0	0	1	0	0	0	0	0	0	0	0	0	0	0	0	0	0	1	0	3	1	0	0	0	0	0	1	1	0	0	0	3	0	1
OTU_1662	0	0	0	0	0	0	0	0	0	2	0	0	0	0	0	0	0	0	0	0	0	0	0	0	0	0	0	0	0	0	0	0	0	0	0	1	0	0	0	0	0	1	0	0	0	0	0	0	4
OTU_1663	0	0	0	0	0	0	0	0	0	0	0	0	0	1	0	0	1	0	2	0	2	1	0	0	4	0	2	0	0	9	20	0	1	0	8	2	0	0	0	0	5	0	0	0	0	1	0	0	0
OTU_1664	0	0	0	0	0	0	0	1	0	0	0	0	18	0	1	0	0	0	11	0	0	0	0	0	0	0	0	0	0	0	0	0	0	0	0	0	0	0	0	0	0	0	0	0	75	0	2	2	0
OTU_1665	0	0	0	0	1	0	0	4	0	1	1	0	9	1	2	0	0	1	0	0	0	1	0	1	0	0	0	0	0	0	0	0	0	1	0	0	0	4	4	0	0	0	3	0	0	3	3	1	0
OTU_1666	0	0	0	0	0	0	0	0	0	0	0	0	0	0	0	2	2	0	0	1	2	3	2	2	1	3	2	6	1	5	1	1	1	0	1	2	0	1	0	0	6	2	0	0	0	0	0	0	0
OTU_1667	0	0	0	0	0	0	2	0	0	0	0	0	6	9	0	0	0	3	0	0	0	0	0	0	0	0	0	0	0	0	0	0	0	0	0	0	0	0	0	0	0	0	4	0	0	0	0	0	0
OTU_1668	0	0	0	0	0	0	0	0	0	2	0	0	0	0	0	0	0	0	0	0	0	0	0	0	0	0	0	0	0	0	4	0	0	0	2	0	1	0	0	0	0	3	0	0	0	0	0	0	0
OTU_1669	0	0	1	0	1	0	0	0	0	1	0	0	0	0	0	1	1	0	4	0	1	0	1	0	1	3	2	3	0	2	0	2	1	0	0	1	0	2	0	0	0	0	0	3	2	2	0	0	0
OTU_1670	0	0	0	0	0	0	0	0	0	0	0	0	0	2	0	0	0	4	0	0	0	0	0	0	0	0	0	0	0	0	0	0	2	1	1	0	0	0	0	6	2	0	1	0	0	0	2	0	0
OTU_1671	0	25	36	38	0	0	0	17	0	0	0	0	1	0	0	0	0	0	0	0	0	0	1	0	0	0	0	0	0	0	0	0	0	0	0	0	0	1	0	0	0	0	0	0	0	0	0	0	0
OTU_1672	0	0	0	0	0	0	0	76	0	0	0	0	0	0	0	0	0	4	0	0	1	3	0	0	1	0	0	0	0	0	0	0	0	1	0	0	0	0	0	0	0	0	2	0	0	0	0	0	0
OTU_1673	13	0	2	3	0	0	38	0	0	0	0	1	0	0	0	0	0	2	0	0	0	0	0	0	0	0	0	0	0	0	0	0	0	0	0	0	0	0	0	0	0	0	1	0	0	0	0	0	0
OTU_1674	0	1	0	0	1	0	0	0	0	0	1	0	3	0	0	4	1	0	0	3	0	0	5	0	0	4	0	0	0	1	0	0	0	0	0	0	1	0	1	0	0	0	0	0	1	2	0	0	0
OTU_1675	0	0	0	0	0	0	0	0	0	0	0	0	0	0	0	0	0	1	0	0	0	0	3	0	0	0	0	1	1	0	1	0	0	0	0	0	1	0	0	0	1	4	0	0	0	0	0	0	0
OTU_1676	0	0	0	0	0	0	0	0	0	0	0	0	0	0	0	0	0	0	0	0	0	0	1	0	1	0	1	0	0	0	0	0	0	0	7	0	0	0	0	0	0	1	0	0	0	0	0	0	2
OTU_1677	0	0	0	0	0	0	0	0	0	0	1	0	2	0	0	1	2	0	6	6	7	29	0	3	2	2	3	3	7	1	1	7	0	17	1	3	0	4	0	0	0	2	0	5	1	1	1	0	0
OTU_1678	0	0	0	0	0	0	0	0	0	0	0	0	0	1	0	1	0	0	1	1	2	3	0	1	1	4	5	0	0	0	2	1	1	1	1	4	0	0	2	1	0	0	0	1	0	5	8	2	0
OTU_1679	0	0	0	1	2	0	0	0	0	0	0	0	4	1	0	0	1	4	0	2	0	0	0	4	1	1	1	0	0	0	0	10	0	4	0	1	0	0	0	0	0	0	3	4	3	10	4	1	0
OTU_1680	0	0	0	0	0	0	0	0	0	0	0	0	0	0	0	3	1	0	0	6	2	4	0	0	0	0	0	6	0	10	0	0	0	3	1	0	0	0	1	0	0	0	0	0	0	0	0	0	0
OTU_1681	0	0	0	0	0	0	0	0	0	0	0	0	0	0	0	0	11	0	1	1	8	0	0	3	0	0	2	2	0	4	0	0	0	7	0	0	0	0	0	0	0	0	0	0	0	0	0	0	0
OTU_1682	0	0	0	0	0	0	0	0	0	0	4	0	0	0	0	2	0	3	2	1	0	2	0	0	0	3	3	1	1	1	0	0	0	3	0	1	0	0	0	0	0	0	2	2	1	0	0	1	0
OTU_1683	0	0	0	0	0	0	0	0	0	0	0	0	0	0	0	0	0	0	0	1	0	0	1	0	0	0	0	0	0	0	0	1	0	0	0	1	5	0	0	0	0	0	0	0	1	0	0	0	4
OTU_1684	0	0	0	0	0	0	0	0	0	0	0	0	0	0	0	0	0	0	0	0	0	0	0	0	0	0	0	0	0	0	1	0	0	0	0	0	4	0	0	0	2	0	0	0	0	0	0	0	1
OTU_1685	0	0	0	0	0	0	0	0	0	0	0	0	0	0	0	1	5	1	1	0	1	0	0	8	1	4	1	1	13	1	0	0	0	3	0	0	0	1	1	0	0	0	0	0	16	0	4	5	0
OTU_1686	0	0	0	0	0	0	0	0	0	0	0	0	0	0	0	5	7	0	0	7	0	0	0	2	0	7	4	0	1	6	6	0	0	5	1	1	0	4	0	0	0	0	0	0	1	0	1	0	0
OTU_1687	0	0	0	0	0	0	0	0	0	0	5	0	0	0	0	3	13	0	6	6	0	2	0	0	0	0	0	1	0	0	0	0	0	0	0	0	0	0	0	0	5	0	0	0	2	0	2	0	0
OTU_1688	0	0	0	0	0	0	0	0	0	0	6	0	1	0	2	0	1	1	0	1	0	0	0	0	0	1	0	1	0	0	7	7	0	0	0	1	4	5	0	0	0	0	0	0	1	1	0	0	1
OTU_1689	0	0	0	0	0	1	0	1	0	1	2	0	2	0	0	0	1	0	0	0	0	0	0	1	0	0	1	0	0	0	0	1	2	1	5	4	1	0	1	1	0	0	1	2	3	1	5	1	0
OTU_1690	0	0	0	0	0	0	0	0	0	0	0	0	0	0	0	0	0	0	0	0	0	0	0	0	0	0	0	1	0	1	0	0	3	0	0	0	0	3	3	0	0	11	0	0	0	0	0	0	0
OTU_1691	0	0	0	0	1	0	0	0	0	0	0	0	0	0	0	0	0	0	0	0	0	0	1	0	0	0	0	0	0	0	0	0	0	0	0	0	0	0	0	0	0	0	0	1	0	0	0	1	16
OTU_1692	0	1	3	0	0	0	1	32	62	0	0	0	0	0	0	0	0	0	0	0	0	0	0	0	0	0	0	0	0	0	0	0	0	0	0	0	0	0	0	0	0	0	0	1	0	0	0	0	0
OTU_1693	0	0	0	0	0	0	0	0	0	0	0	0	0	0	1	0	0	0	0	0	0	0	0	0	0	0	0	0	0	0	6	2	0	0	8	0	0	0	0	0	0	0	0	0	1	1	1	1	0
OTU_1694	0	0	0	0	0	0	0	8	0	0	2	0	0	2	1	1	1	11	0	0	0	0	0	0	2	1	1	1	1	1	0	1	0	0	0	0	0	2	0	0	0	0	3	0	0	0	4	1	0
OTU_1695	0	0	0	0	0	0	0	0	0	0	0	0	0	0	0	3	2	0	4	2	13	2	2	0	1	5	3	5	0	3	0	0	0	2	0	2	0	0	0	0	0	0	0	1	1	1	0	0	0
OTU_1696	1	1	3	0	0	8	4	8	0	0	2	0	0	1	0	0	0	1	2	0	0	1	0	0	0	1	0	3	1	0	0	2	0	0	1	1	0	0	1	1	1	0	1	0	0	0	0	3	0
OTU_1697	0	0	0	0	0	0	0	0	0	0	0	0	0	0	0	0	0	0	0	0	0	0	0	0	0	0	0	0	0	0	0	2	1	0	2	0	6	0	0	0	0	2	0	0	0	0	0	0	3
OTU_1698	0	0	0	0	0	0	0	0	0	0	0	0	0	0	0	0	0	0	0	0	0	0	13	0	0	0	0	0	0	0	0	0	0	0	0	0	12	0	0	0	0	0	0	0	0	0	0	0	12
OTU_1699	0	0	0	0	0	0	0	0	0	0	0	0	0	1	1	6	6	0	8	10	13	1	3	2	18	3	2	6	0	2	0	0	0	5	0	0	0	0	4	0	0	0	0	0	0	0	0	0	0
OTU_1700	0	0	0	0	0	0	0	3	0	0	0	0	0	1	1	0	0	0	0	0	2	0	0	0	0	2	0	0	1	0	0	1	1	3	1	0	1	0	0	2	0	0	1	0	1	0	0	2	0
OTU_1701	0	0	0	0	0	0	0	0	0	2	24	0	4	6	3	4	2	0	2	0	1	0	0	0	1	0	2	0	4	0	0	0	0	0	2	4	0	8	5	2	0	0	0	3	0	0	4	0	0
OTU_1702	0	0	0	0	0	0	0	0	0	0	0	0	0	0	0	2	1	0	4	1	1	1	0	0	0	2	0	0	4	0	0	0	0	1	0	0	0	0	0	0	1	0	0	3	2	2	2	2	0
OTU_1703	0	0	0	0	0	0	0	0	0	1	0	0	0	7	0	0	1	0	2	1	6	4	0	0	0	0	1	1	0	3	0	0	0	3	0	0	0	0	0	0	1	0	0	0	1	1	1	1	0
OTU_1704	0	0	0	0	2	0	0	0	1	0	0	0	0	0	0	0	2	1	0	0	1	0	0	0	1	0	0	0	1	0	7	3	0	1	0	0	6	0	0	0	0	0	0	0	0	0	0	0	1
OTU_1705	0	0	0	0	0	0	0	0	0	0	0	0	0	7	0	0	0	10	0	1	0	0	0	0	0	0	0	0	0	3	0	0	0	0	0	0	0	0	0	0	0	0	2	0	0	0	0	0	0
OTU_1706	0	0	0	0	0	0	0	0	1	0	0	0	0	0	0	0	0	0	0	0	0	0	2	0	0	0	0	0	0	0	0	0	0	0	0	0	0	0	0	0	0	0	0	0	0	0	0	0	3
OTU_1707	0	4	38	0	0	19	2	1	1	0	0	3	0	0	0	0	0	0	0	0	1	0	0	0	0	0	0	0	0	0	0	0	0	0	0	0	0	0	0	0	0	0	0	0	0	0	0	0	0
OTU_1708	0	1	0	0	0	0	0	0	0	0	0	0	0	1	3	4	2	5	0	5	2	3	0	4	6	0	0	1	0	0	0	0	0	20	2	10	0	0	0	0	1	0	4	0	1	1	5	1	0
OTU_1709	0	0	0	0	0	0	0	0	0	0	0	0	0	0	0	0	0	0	0	0	0	0	3	0	0	0	1	0	0	0	0	0	0	0	0	0	6	0	0	0	0	2	0	0	0	0	0	0	3
OTU_1710	48	16	9	0	0	0	0	8	2	0	0	0	0	0	0	0	0	0	0	0	0	0	0	0	0	0	0	0	0	0	0	0	0	0	0	0	0	0	0	0	0	0	0	0	0	0	0	0	0
OTU_1711	0	0	0	0	0	0	0	0	0	0	0	0	0	4	0	0	2	0	0	2	0	2	0	2	2	2	0	0	0	1	0	0	0	2	4	1	0	0	1	2	0	0	0	0	2	0	0	10	0
OTU_1712	0	0	0	0	0	0	0	0	0	0	0	0	0	0	0	6	3	0	7	3	1	3	0	0	0	2	0	0	0	4	0	0	0	0	7	20	0	0	0	0	0	0	0	0	1	5	2	0	0
OTU_1713	0	0	0	0	0	0	0	0	0	3	0	0	1	1	0	0	0	6	6	1	6	0	0	3	1	3	1	3	5	0	0	4	0	0	0	1	0	0	0	0	0	0	2	0	2	0	0	7	0
OTU_1714	0	0	0	0	0	0	0	0	0	0	0	0	0	1	1	0	0	0	0	0	0	1	0	0	2	0	1	0	1	0	0	1	1	0	3	1	0	2	0	3	1	0	0	3	2	1	7	4	0
OTU_1715	0	0	0	0	2	0	0	0	0	0	4	0	0	0	1	1	4	0	0	0	1	0	0	0	4	0	0	0	0	55	0	0	1	1	2	2	0	4	5	0	0	0	0	1	0	0	0	1	0
OTU_1716	0	0	1	0	0	0	0	0	0	0	4	0	2	1	0	2	3	1	0	1	2	0	0	0	0	0	1	0	0	1	0	0	0	3	0	1	0	0	0	0	0	1	1	0	3	1	6	0	0
OTU_1717	0	0	4	0	0	0	0	4	2	0	0	0	0	0	0	1	11	0	3	1	2	5	2	3	3	4	1	1	0	3	0	0	0	2	0	0	0	0	0	0	0	0	0	0	1	0	1	0	0
OTU_1718	0	0	0	0	0	1	0	0	0	3	0	0	0	1	0	2	1	0	2	4	2	2	0	1	1	3	0	0	0	0	0	0	0	2	1	1	2	0	2	0	0	0	1	0	4	1	0	2	0
OTU_1719	0	0	0	0	0	0	0	0	0	0	0	0	0	0	0	3	4	0	0	0	0	0	0	2	2	15	0	1	0	0	1	0	0	0	0	0	0	0	2	0	0	0	0	5	2	2	0	0	0
OTU_1720	0	0	0	0	0	0	0	0	0	0	0	0	0	0	0	2	18	0	11	4	24	3	0	0	0	0	2	0	0	1	0	0	0	0	0	0	0	0	0	0	0	0	0	0	0	0	0	0	0
OTU_1721	0	0	0	0	0	0	0	1	0	0	0	0	0	0	0	2	0	5	0	0	0	0	0	0	0	1	1	1	6	1	0	1	1	0	0	1	0	6	2	0	0	0	4	6	2	2	1	1	0
OTU_1722	0	0	10	0	0	20	19	0	59	0	0	0	0	0	0	0	0	0	0	0	0	0	0	0	0	0	0	0	0	0	0	0	0	0	0	0	0	0	0	0	0	0	1	0	0	0	2	0	0
OTU_1723	0	18	6	0	0	2	1	0	3	0	0	3	0	0	0	1	1	0	0	0	0	0	0	2	1	1	2	5	2	0	0	0	0	0	0	0	0	0	0	0	0	0	0	2	1	2	0	2	0
OTU_1724	0	0	0	0	0	0	0	0	0	0	0	0	0	0	0	1	14	0	9	1	12	0	0	2	8	2	2	4	0	1	0	0	0	1	0	0	0	0	0	0	0	0	0	0	4	0	1	0	0
OTU_1725	0	0	0	0	0	0	0	0	0	0	0	0	0	1	0	0	0	2	1	1	5	0	0	5	3	0	3	4	0	3	0	0	0	7	0	2	0	0	0	0	0	0	0	0	3	0	2	0	0
OTU_1726	0	0	0	0	0	0	0	0	0	0	0	0	0	0	0	0	0	0	0	0	0	0	0	0	0	0	0	0	0	0	0	0	1	0	0	0	0	0	0	0	0	2	0	0	0	0	0	0	1
OTU_1727	0	0	0	0	0	0	0	0	0	0	0	0	0	0	0	1	9	0	3	2	4	1	0	1	2	0	1	0	0	0	0	0	0	3	0	11	0	0	0	0	0	0	0	0	3	0	0	0	0
OTU_1728	0	0	0	0	0	4	4	0	0	0	23	0	0	0	2	1	0	7	0	0	0	0	0	0	0	0	0	1	0	0	0	0	0	0	3	0	0	4	1	0	0	0	15	1	0	0	0	0	0
OTU_1729	2	0	1	1	0	0	3	5	0	0	1	0	0	1	0	1	0	5	2	2	2	3	0	0	1	0	1	2	1	1	1	1	0	1	0	0	0	2	1	0	1	0	1	4	3	0	0	1	0
OTU_1730	0	0	0	0	0	0	0	0	0	0	0	0	0	0	0	0	3	0	0	1	5	2	0	0	1	2	0	3	0	0	0	0	0	1	0	13	0	0	2	2	4	0	0	1	0	0	13	0	0
OTU_1731	0	0	0	0	0	0	0	0	0	0	2	0	0	2	0	2	0	0	1	3	2	6	2	5	1	3	0	0	0	1	0	0	0	0	0	3	0	0	1	0	0	0	0	0	1	7	2	0	0
OTU_1732	0	0	0	0	0	0	0	0	0	0	0	0	0	0	0	2	3	0	0	4	0	5	0	7	0	8	14	1	11	1	1	0	0	0	0	9	0	0	1	0	0	0	0	2	0	0	3	0	0
OTU_1733	0	0	0	0	0	0	0	0	0	0	0	0	0	0	0	37	13	0	7	0	0	6	0	0	1	1	5	6	2	4	0	0	0	0	0	0	0	4	3	0	0	0	0	0	1	3	1	0	0
OTU_1734	0	0	0	0	0	0	0	0	0	0	0	0	0	0	0	0	0	0	0	0	1	0	1	0	0	0	0	0	0	0	0	0	1	0	0	0	1	0	1	0	0	1	0	0	0	1	0	0	15
OTU_1735	0	0	0	0	4	0	0	0	0	0	0	0	0	0	0	2	7	0	3	0	4	0	0	0	0	3	4	0	0	3	0	3	0	7	0	2	0	0	0	0	0	0	0	0	5	3	0	0	0
OTU_1736	0	0	0	0	0	0	0	0	0	0	0	0	0	0	0	0	0	0	0	0	0	1	1	0	0	0	0	0	0	0	0	0	0	0	0	0	3	0	0	0	0	0	0	0	0	0	0	0	8
OTU_1737	0	0	0	0	0	0	0	0	0	0	0	0	0	0	0	1	17	0	0	13	1	0	0	8	5	5	6	5	0	0	0	0	0	1	0	0	0	0	0	0	0	0	0	0	0	0	0	0	0
OTU_1738	0	0	0	0	0	0	0	0	0	0	0	0	0	0	2	2	0	0	0	3	2	1	1	4	10	0	0	0	0	4	0	0	1	0	0	4	0	0	0	0	2	0	0	0	1	0	0	0	0
OTU_1739	0	0	0	0	0	0	0	0	0	0	0	0	0	0	0	0	0	1	0	4	2	0	0	1	3	13	2	3	0	1	0	0	0	3	7	1	0	0	0	0	0	0	1	0	3	0	7	1	0
OTU_1740	0	0	0	0	0	0	0	0	0	0	0	0	0	0	0	8	6	0	3	1	2	1	0	5	6	4	6	3	2	3	9	0	0	8	5	4	0	0	2	0	2	0	0	2	0	1	0	0	0
OTU_1741	0	0	0	0	0	0	0	0	0	0	0	0	0	0	0	0	0	0	0	0	0	0	2	0	0	0	1	0	2	0	2	0	1	0	0	0	0	0	0	0	0	2	1	0	0	0	0	0	0
OTU_1742	0	0	78	0	0	1	5	0	0	0	0	1	0	0	0	0	0	0	0	0	0	0	0	0	0	0	0	0	0	0	0	0	0	0	0	0	0	0	0	0	0	0	1	0	0	0	0	0	0
OTU_1743	0	0	0	0	0	0	0	0	0	0	0	0	0	0	0	0	0	0	0	0	0	0	0	0	1	0	0	0	0	0	0	0	0	0	0	0	0	0	0	0	1	0	0	0	7	0	0	6	0
OTU_1744	0	0	0	0	0	0	0	0	0	0	0	0	0	0	0	2	0	0	3	1	0	0	0	3	0	2	2	5	1	2	0	0	0	0	1	4	0	1	0	0	0	0	0	3	0	0	2	1	0
OTU_1745	0	0	3	0	0	47	0	14	0	0	0	0	1	0	0	0	0	4	0	0	0	0	1	0	0	0	0	0	0	0	0	0	0	0	0	0	0	0	0	0	0	0	5	0	0	0	0	0	0
OTU_1746	0	0	0	0	6	0	0	0	0	0	0	0	0	0	0	0	0	0	0	0	0	0	0	1	0	0	0	0	0	0	0	0	4	3	0	0	0	0	0	0	0	0	0	1	0	0	0	1	0
OTU_1747	0	0	0	0	2	0	0	0	0	0	0	0	0	0	0	0	0	0	0	0	0	0	0	0	0	0	0	0	0	0	0	0	0	0	0	0	0	0	0	0	0	0	0	0	0	0	0	5	0
OTU_1748	0	0	0	0	0	0	0	0	0	0	0	0	0	0	0	5	3	0	0	6	3	4	0	2	0	8	6	3	6	4	0	0	0	23	0	9	0	0	3	0	0	0	0	1	0	4	1	0	0
OTU_1749	0	0	0	0	0	0	0	0	0	0	0	0	0	0	0	1	0	0	1	1	0	0	12	0	0	0	0	1	0	0	1	0	0	0	1	0	11	0	0	0	0	0	0	0	0	0	0	0	3
OTU_1750	0	0	0	0	0	0	0	0	0	0	0	0	0	0	0	1	0	0	24	1	0	2	0	1	2	8	5	3	0	0	0	0	0	20	1	7	0	5	0	0	0	0	0	0	0	0	0	0	0
OTU_1751	0	0	0	0	0	0	0	0	0	0	0	0	0	0	0	0	0	0	0	1	0	0	0	0	0	0	0	0	0	0	0	0	0	0	0	0	3	0	0	0	1	1	0	0	0	0	0	0	0
OTU_1752	0	0	0	0	0	0	0	0	0	0	0	0	0	0	0	0	0	0	0	0	0	0	1	0	0	0	0	0	0	0	0	1	0	0	3	0	1	0	0	0	1	1	0	0	0	0	0	0	2
OTU_1753	0	0	0	0	1	0	0	0	0	0	0	0	0	1	0	0	0	0	0	0	0	0	0	0	0	0	0	0	0	0	0	0	1	0	0	0	0	0	0	0	0	6	0	0	0	0	0	0	1
OTU_1754	0	0	0	0	0	0	0	0	0	0	0	0	0	0	0	0	0	0	0	0	0	0	0	0	0	0	0	0	0	0	0	0	0	0	3	12	0	0	0	0	0	0	0	0	0	0	27	4	0
OTU_1755	0	0	0	0	8	0	0	0	0	0	1	0	0	3	0	0	0	0	0	0	0	0	0	0	0	0	0	0	0	0	0	2	0	0	0	0	0	0	0	0	0	0	0	0	0	4	0	1	0
OTU_1756	42	3	1	20	0	5	1	0	30	0	0	1	0	0	0	0	0	0	0	0	0	0	0	0	0	0	0	0	0	0	0	0	0	0	0	0	0	0	0	0	0	0	0	0	0	0	0	0	0
OTU_1757	3	0	0	0	0	1	2	2	0	0	1	0	1	17	0	0	0	2	0	0	0	0	0	0	0	0	0	0	0	0	0	0	0	0	0	0	0	0	0	0	0	0	2	0	0	0	0	0	0
OTU_1758	0	0	0	0	0	0	0	0	0	0	0	0	1	0	0	0	0	0	0	0	4	0	0	7	4	0	2	0	0	2	0	0	0	2	0	0	0	0	0	0	0	0	0	0	1	0	2	0	0
OTU_1759	0	0	0	0	1	0	0	0	0	1	0	0	0	0	0	0	0	0	0	0	0	0	2	0	0	0	0	0	0	0	0	2	0	0	0	0	6	0	0	0	2	1	0	0	0	0	2	0	0
OTU_1760	0	0	0	0	0	0	0	0	0	0	0	0	0	0	0	0	0	0	0	0	0	0	2	0	0	0	0	0	0	0	0	0	0	0	0	0	4	0	0	0	0	0	0	0	0	0	0	0	6
OTU_1761	0	0	0	0	0	0	0	0	0	0	1	0	0	0	0	0	0	0	0	0	0	0	0	0	0	0	0	0	0	0	0	0	0	0	0	0	1	0	0	2	0	0	0	0	1	0	0	0	0
OTU_1762	2	0	0	0	0	0	0	0	0	0	0	0	0	0	0	4	0	0	1	4	1	7	1	3	3	7	2	2	5	7	1	0	0	0	0	1	0	0	0	0	0	0	0	0	0	2	0	0	0
OTU_1763	0	0	0	0	0	0	0	0	0	0	0	0	0	0	0	1	0	0	1	0	0	0	23	0	0	1	1	0	2	0	0	0	0	0	0	0	1	0	0	0	0	0	0	0	0	0	0	0	0
OTU_1764	0	0	0	0	0	0	0	0	0	0	1	0	0	0	0	2	0	0	1	3	0	1	4	0	1	0	1	0	1	0	0	0	2	0	0	1	0	1	1	2	0	2	0	0	0	0	2	0	0
OTU_1765	0	0	0	0	0	0	0	3	0	0	0	0	2	5	0	0	0	8	0	0	0	0	0	0	0	0	0	0	0	0	0	0	0	0	0	0	0	0	0	0	0	0	4	0	1	0	0	0	0
OTU_1766	0	0	0	0	0	0	0	0	0	0	0	0	0	0	0	1	0	0	0	0	6	0	0	0	0	0	0	0	0	0	0	1	0	0	0	0	0	0	0	0	0	0	0	0	0	0	0	0	0
OTU_1767	0	0	0	0	0	0	0	0	0	0	0	0	0	0	0	0	1	4	0	1	0	0	3	1	1	1	0	0	3	0	0	0	0	0	0	4	0	0	1	0	2	0	4	1	0	0	1	2	0
OTU_1768	0	0	0	0	0	0	0	0	0	0	0	0	0	0	0	2	1	0	2	1	2	1	0	3	2	1	1	8	6	2	2	0	0	6	2	1	0	2	1	0	1	0	0	2	1	4	4	0	0
OTU_1769	1	0	0	0	0	0	8	0	0	0	1	0	2	1	4	0	1	1	0	0	0	0	0	0	0	0	0	0	0	0	0	0	2	0	0	2	0	0	5	0	0	0	3	9	0	0	0	0	0
OTU_1770	0	0	0	0	0	0	1	0	0	0	11	7	0	0	5	0	0	0	0	0	0	0	0	0	0	0	0	0	0	0	0	2	0	0	0	0	0	16	5	0	0	0	0	0	1	0	2	0	0
OTU_1771	5	23	5	3	0	32	0	0	11	0	0	2	0	0	0	0	0	0	0	0	0	0	0	1	0	0	0	0	0	0	0	0	0	0	0	0	0	0	0	0	1	0	0	0	0	0	0	0	0
OTU_1772	0	0	0	0	0	0	0	0	0	0	0	0	1	0	0	0	0	0	0	0	0	0	3	0	0	0	0	0	0	0	1	2	0	0	0	0	4	0	0	0	0	0	0	0	0	0	0	0	2
OTU_1773	0	0	0	0	0	1	0	3	0	0	2	0	0	0	1	1	1	1	10	0	3	1	0	0	1	2	2	2	0	2	0	0	0	1	0	2	0	0	0	1	0	0	2	0	1	3	1	0	0
OTU_1774	0	0	0	0	0	1	0	1	0	0	0	0	0	0	0	2	5	0	0	0	7	0	0	4	6	1	2	12	0	1	1	0	0	3	2	0	0	0	0	0	0	0	0	0	0	1	3	6	0
OTU_1775	0	0	0	0	0	0	0	0	0	0	0	0	0	0	0	3	6	0	0	1	2	0	0	12	1	2	9	0	3	0	0	0	0	0	4	0	0	3	0	0	0	0	0	3	0	4	0	0	0
OTU_1776	0	0	0	0	0	0	0	0	0	0	4	0	1	1	0	0	0	6	0	0	0	0	0	0	1	1	0	0	0	0	0	3	0	0	2	0	0	0	0	0	0	0	3	0	0	0	0	0	0
OTU_1777	0	0	0	0	0	0	0	0	0	2	0	0	0	5	1	0	1	0	2	1	0	0	0	0	0	0	1	0	0	0	0	0	0	1	2	1	0	1	0	5	0	0	0	0	3	0	3	0	0
OTU_1778	0	0	0	0	0	0	0	0	0	0	0	0	0	0	0	0	0	0	0	0	0	0	9	0	0	0	0	1	0	0	0	0	0	0	0	0	13	0	0	0	0	0	0	0	0	0	0	0	1
OTU_1779	0	0	0	0	0	0	0	6	0	0	2	14	2	1	3	0	0	3	0	0	0	0	0	0	0	1	0	0	0	0	0	0	0	0	0	0	0	2	0	1	1	0	0	0	0	1	0	0	0
OTU_1780	0	0	0	0	0	0	0	0	0	0	0	0	0	0	0	0	0	0	1	0	1	0	2	0	0	0	0	0	0	0	0	0	1	0	0	0	5	0	0	0	0	0	0	0	0	0	0	0	8
OTU_1781	0	0	0	0	0	0	0	0	0	0	0	0	0	0	0	0	0	0	0	0	0	0	0	0	0	0	0	0	0	0	0	0	0	0	0	0	1	0	0	0	0	1	0	0	0	0	0	0	10
OTU_1782	0	0	0	0	0	0	0	0	0	38	4	0	3	2	9	0	1	2	1	0	0	1	0	0	1	1	0	0	1	0	0	0	0	0	0	2	0	0	0	0	0	0	0	0	0	0	0	0	0
OTU_1783	0	0	0	0	0	15	9	2	0	0	4	0	1	5	3	0	0	3	1	1	1	2	0	1	1	1	4	1	3	0	0	0	0	0	0	0	0	0	1	0	0	0	3	0	0	0	0	0	0
OTU_1784	0	0	0	0	0	2	0	0	1	0	0	19	0	0	0	0	0	0	0	0	0	0	0	0	0	0	0	0	0	0	0	0	0	0	0	0	0	0	0	0	0	0	0	0	0	0	0	0	0
OTU_1785	0	0	0	0	0	0	0	0	0	0	0	0	0	0	0	0	0	0	0	0	0	0	1	0	0	0	0	0	1	0	1	0	0	0	0	0	0	1	0	0	0	0	0	0	0	0	0	0	0
OTU_1786	0	0	0	0	0	0	0	0	0	0	0	0	0	0	2	0	0	0	0	0	0	0	0	0	0	0	0	0	0	0	0	0	3	0	9	0	0	1	1	2	12	2	0	0	0	2	0	0	0
OTU_1787	0	0	0	0	0	0	0	0	0	0	0	0	0	0	0	2	1	0	0	2	3	10	0	0	2	15	3	3	1	1	0	0	0	7	1	0	0	0	5	0	0	0	0	2	1	0	2	0	0
OTU_1788	0	0	0	0	0	0	0	0	0	0	1	0	0	0	0	4	1	0	1	5	2	2	0	0	5	2	4	3	1	1	0	0	0	5	0	0	0	0	0	0	0	0	0	0	1	3	1	0	0
OTU_1789	0	0	0	0	0	0	0	0	0	0	2	0	2	0	0	2	0	0	3	10	11	5	0	0	1	2	1	0	1	0	1	0	0	0	0	0	0	0	1	1	3	0	0	0	0	1	1	3	0
OTU_1790	0	0	0	0	0	0	0	0	0	0	0	0	7	1	0	0	1	1	0	4	4	0	0	5	4	3	0	10	1	2	0	0	0	5	0	0	0	1	4	0	0	0	0	3	0	2	0	4	0
OTU_1791	0	0	0	0	1	0	0	1	0	3	0	2	0	0	0	0	0	0	0	0	1	1	8	0	0	0	0	0	0	0	6	0	0	0	0	0	11	0	1	0	1	2	0	1	0	0	0	0	0
OTU_1792	0	0	0	0	0	0	0	0	0	1	0	0	0	0	7	0	1	1	0	0	0	0	2	2	2	0	1	0	0	0	0	1	1	0	1	2	0	12	5	0	0	0	0	1	0	3	2	1	0
OTU_1793	0	0	0	0	0	0	0	0	0	0	0	0	0	0	0	0	0	0	0	0	0	0	2	0	1	0	0	0	0	0	8	0	2	0	0	0	2	0	0	0	0	0	0	0	0	0	0	0	5
OTU_1794	0	0	0	0	0	0	0	0	0	0	0	0	0	0	0	0	0	0	0	0	0	0	0	0	0	0	0	0	0	0	1	11	0	0	0	0	1	0	0	0	0	0	0	1	2	0	0	0	0
OTU_1795	0	0	0	0	0	0	0	0	0	0	0	0	0	2	0	3	2	0	1	4	7	3	0	1	1	2	2	0	2	0	0	1	0	0	4	0	0	0	1	0	0	0	0	1	1	2	2	1	0
OTU_1796	0	0	0	1	0	0	0	0	0	0	0	0	0	0	0	0	0	0	3	2	1	2	0	1	3	8	5	1	0	2	0	0	0	1	2	6	0	0	0	0	1	0	0	3	0	0	1	0	0
OTU_1797	3	0	2	0	0	0	0	5	0	0	2	0	0	1	3	0	4	3	1	1	0	3	0	1	0	3	0	1	1	2	0	0	0	1	0	0	0	3	1	0	0	0	2	1	4	0	1	0	0
OTU_1798	0	0	0	0	0	0	0	0	0	0	0	0	0	0	0	0	0	0	0	1	2	0	0	2	0	0	0	0	0	0	0	0	0	0	0	0	0	0	0	0	0	0	0	0	0	1	0	0	0
OTU_1799	0	0	0	0	0	0	0	0	0	0	0	0	1	4	1	0	0	16	0	1	0	0	1	0	0	0	0	0	0	0	0	0	0	0	0	0	0	0	0	0	0	0	8	0	0	0	0	0	0
OTU_1800	0	0	0	0	0	1	0	0	0	0	0	0	1	0	0	0	0	0	2	0	0	0	1	0	0	0	0	0	0	0	0	0	0	0	0	0	1	0	0	0	0	0	1	0	0	0	0	1	4
OTU_1801	0	0	0	0	0	0	0	0	0	0	5	0	0	0	0	0	0	2	2	1	0	0	0	0	0	0	0	1	1	0	0	0	0	0	0	2	0	0	0	0	0	0	2	7	2	1	2	0	0
OTU_1802	0	0	0	0	0	0	0	0	0	6	2	0	0	0	0	0	0	6	0	1	0	0	1	1	1	0	0	0	0	1	1	0	0	0	0	0	1	0	1	0	0	0	1	0	0	1	1	0	0
OTU_1803	0	0	0	0	0	0	0	0	0	2	0	0	2	1	3	0	2	0	0	2	3	5	15	1	3	0	1	0	0	1	1	0	0	0	2	0	0	0	0	0	10	0	2	0	0	0	0	0	0
OTU_1804	0	0	0	0	0	0	0	0	0	0	0	0	0	2	0	0	0	0	0	0	0	0	0	0	0	0	0	0	0	0	0	0	4	0	1	3	0	1	2	0	1	0	1	0	3	0	1	4	0
OTU_1805	0	0	0	0	0	0	0	0	0	0	11	0	5	0	1	0	0	2	2	0	4	2	1	0	2	0	0	0	2	0	0	0	0	0	0	2	0	0	3	0	0	0	1	2	3	0	2	1	0
OTU_1806	0	0	0	0	0	0	0	0	0	0	0	0	0	0	0	0	0	0	0	0	0	0	0	0	0	1	1	0	0	0	0	0	1	0	0	0	2	0	0	0	0	1	0	0	0	0	0	0	2
OTU_1807	0	0	0	0	0	0	0	0	0	0	10	0	29	0	0	0	0	4	0	0	0	0	0	0	0	0	0	0	0	1	0	0	0	0	0	0	0	0	1	0	0	0	5	0	1	0	0	0	0
OTU_1808	0	0	0	0	0	0	1	0	0	0	0	0	0	0	0	0	0	0	0	0	0	1	1	0	0	0	0	0	0	0	0	0	0	0	0	0	2	0	0	0	0	2	0	0	0	0	0	0	5
OTU_1809	0	0	0	0	0	0	0	0	0	1	1	0	1	0	1	0	0	1	1	0	0	1	1	0	2	0	0	0	0	0	0	1	2	0	2	0	0	0	0	1	1	0	1	3	1	0	1	2	0
OTU_1810	0	0	0	0	0	0	0	0	0	1	0	0	0	1	2	0	1	0	1	1	0	0	16	0	0	0	0	0	3	0	0	0	1	0	0	0	12	0	2	0	1	2	0	1	0	0	0	2	3
OTU_1811	0	0	0	0	0	0	0	0	0	0	0	0	0	0	0	0	0	0	1	0	0	0	0	0	0	0	0	0	0	0	3	2	4	0	4	0	0	0	0	0	0	0	0	0	0	0	1	1	1
OTU_1812	0	0	0	0	0	0	0	0	0	0	0	0	0	0	0	4	2	0	2	1	5	3	0	0	0	5	0	0	0	0	0	0	0	0	7	1	0	0	7	6	1	0	0	1	4	1	0	0	0
OTU_1813	0	0	0	0	0	0	0	0	0	0	0	0	0	0	0	5	2	0	7	2	1	12	0	2	5	3	5	1	1	4	0	0	0	1	0	2	0	0	0	0	0	0	0	0	0	0	0	0	0
OTU_1814	0	0	0	0	0	0	0	0	0	1	1	0	8	0	1	0	1	0	1	0	0	0	0	1	3	0	0	0	0	0	1	4	1	0	0	0	0	0	1	0	0	0	0	1	4	1	0	0	0
OTU_1815	0	0	0	0	0	0	0	0	0	0	0	0	0	0	0	0	0	0	0	0	0	0	1	3	2	0	0	0	0	1	2	0	1	0	0	6	2	7	0	0	1	3	0	1	1	1	0	0	2
OTU_1816	0	0	0	0	6	0	0	0	0	0	0	0	0	0	0	0	0	0	0	0	0	0	0	0	0	0	0	0	0	0	0	0	0	0	0	0	0	0	0	0	0	0	0	0	5	0	0	0	0
OTU_1817	0	0	0	0	2	0	0	0	0	0	0	0	0	0	0	0	0	0	0	0	0	0	0	0	0	0	1	0	0	0	0	0	0	0	0	0	0	0	0	0	0	0	0	0	0	1	1	0	0
OTU_1818	0	0	0	0	0	0	0	0	0	0	0	0	0	0	0	1	0	0	2	9	8	3	0	2	1	0	2	11	0	5	2	0	0	0	0	0	0	0	0	0	1	0	0	0	4	0	1	0	0
OTU_1819	0	0	0	0	0	0	0	0	0	0	1	0	1	3	1	1	3	1	0	1	0	0	11	1	0	2	0	1	2	0	0	0	0	0	2	1	0	0	0	1	2	0	0	0	0	1	1	0	0
OTU_1820	0	0	0	0	5	0	0	0	0	12	2	0	0	0	2	1	0	0	0	0	0	0	0	0	0	2	1	1	6	1	0	0	1	0	1	0	0	0	0	1	1	0	0	0	1	1	0	0	0
OTU_1821	0	0	0	0	1	0	0	0	0	0	2	0	1	0	0	0	0	1	2	0	0	0	0	0	0	1	1	0	1	0	0	1	1	0	0	0	0	0	0	0	0	0	0	0	0	2	3	0	7
OTU_1822	0	0	0	0	0	0	0	0	0	0	0	0	0	0	0	0	1	0	0	0	0	0	25	0	0	1	0	1	3	0	2	4	0	0	0	0	36	0	0	0	2	0	0	0	0	0	0	0	0
OTU_1823	0	0	0	0	0	0	0	0	0	0	0	0	0	0	0	1	1	0	0	0	0	0	7	0	0	0	0	0	0	0	0	0	0	0	0	0	10	1	0	0	0	3	0	0	0	0	0	0	1
OTU_1824	0	0	0	0	0	0	0	0	0	0	0	9	0	0	0	0	0	0	1	3	0	0	0	0	0	0	0	2	0	2	0	0	0	0	0	0	0	0	0	0	0	0	0	0	0	0	0	0	0
OTU_1825	0	0	0	0	0	1	0	0	0	0	0	0	0	0	0	3	0	0	0	0	0	1	0	0	0	0	0	0	0	0	0	0	0	0	0	0	0	0	0	0	0	3	0	0	0	0	0	0	0
OTU_1826	0	0	0	0	0	0	0	0	0	0	0	0	0	0	1	0	0	0	0	0	1	0	0	0	1	0	0	0	1	0	2	1	0	0	0	0	1	0	0	0	0	1	0	0	0	0	1	0	0
OTU_1827	0	0	0	0	0	0	0	0	0	0	0	0	0	2	0	0	0	0	0	0	0	0	0	0	0	0	0	0	0	0	0	0	0	0	0	0	7	0	0	0	0	3	0	0	0	0	0	0	1
OTU_1828	0	0	0	0	0	0	0	0	0	0	0	0	0	1	0	0	0	0	0	0	0	0	4	3	3	0	0	0	0	0	1	0	4	0	0	0	2	0	0	0	0	0	0	0	0	0	0	1	0
OTU_1829	0	0	0	0	0	0	0	0	0	0	19	0	0	0	0	0	0	0	0	0	0	0	0	4	0	0	0	0	0	0	0	0	0	21	0	0	0	0	0	0	0	0	0	0	0	0	0	0	0
OTU_1830	0	0	0	3	0	0	0	0	0	0	0	0	0	0	0	0	0	0	0	0	0	0	0	0	0	0	0	0	0	0	2	0	16	0	1	0	0	0	0	0	1	0	0	0	0	0	0	2	0
OTU_1831	0	0	0	0	0	0	0	0	0	0	0	0	0	0	0	1	0	0	0	0	0	0	3	0	0	0	0	0	0	0	0	0	0	0	0	0	1	0	0	0	0	0	0	0	0	0	0	0	16
OTU_1832	0	0	0	0	4	0	0	0	0	1	1	0	0	0	0	1	1	2	3	0	0	0	0	0	0	0	2	0	0	2	0	0	3	0	1	0	0	0	0	3	0	1	1	0	0	0	1	0	0
OTU_1833	0	0	0	0	0	5	3	0	0	0	0	0	0	1	0	4	1	0	2	2	3	4	0	0	3	1	3	1	2	2	0	2	0	3	0	0	0	0	0	0	0	0	0	0	0	0	0	0	0
OTU_1834	0	0	0	0	0	0	0	0	0	0	0	0	0	0	2	1	1	0	0	0	0	0	2	2	1	1	2	0	5	0	2	0	7	0	2	0	1	0	0	2	2	0	0	0	3	0	1	1	0
OTU_1835	0	0	0	0	0	0	0	3	0	3	2	0	5	1	0	0	0	1	0	0	0	0	3	0	0	0	0	0	0	0	0	0	1	0	1	0	0	0	0	0	1	0	0	0	1	0	0	0	0
OTU_1836	0	0	0	0	0	0	0	0	0	0	0	0	0	0	0	0	0	0	0	0	0	0	0	0	0	0	0	0	0	0	1	0	2	0	0	0	8	0	0	0	2	0	0	0	0	0	1	0	4
OTU_1837	0	0	0	0	2	0	0	0	0	0	0	0	0	0	0	0	0	0	0	0	0	0	0	0	0	0	0	0	0	0	0	0	0	0	0	0	6	0	0	0	0	0	0	0	0	0	0	1	3
OTU_1838	0	0	0	0	0	0	0	0	0	0	0	0	0	0	0	1	0	0	0	0	0	0	26	0	0	0	0	0	0	0	0	0	0	0	0	0	3	0	0	0	0	0	0	0	0	0	0	0	1
OTU_1839	0	0	0	0	0	0	0	0	0	0	0	0	0	1	0	0	0	0	0	0	0	0	5	0	0	0	0	0	0	0	0	0	2	0	0	0	3	0	0	0	0	1	0	0	0	0	0	0	6
OTU_1840	0	0	0	0	0	0	0	0	0	3	0	0	4	0	3	1	1	7	1	4	2	1	0	1	0	0	0	0	0	9	0	0	0	0	2	0	0	0	0	0	0	0	7	0	0	0	0	4	0
OTU_1841	0	0	0	0	0	0	0	0	0	0	0	0	0	0	0	0	5	0	0	2	2	0	0	0	1	1	1	0	0	0	0	0	14	0	2	7	0	0	0	0	0	0	0	0	0	2	1	0	0
OTU_1842	0	0	0	0	1	0	0	0	0	0	0	0	0	0	0	0	0	0	0	0	0	0	37	0	0	0	0	0	0	1	0	0	0	0	0	0	10	0	0	0	0	0	0	0	0	0	0	0	4
OTU_1843	0	0	0	0	0	0	0	0	0	0	0	0	0	0	0	0	0	0	0	0	0	0	4	0	0	0	0	0	0	0	0	0	0	0	0	0	3	0	0	0	0	0	0	0	0	0	0	0	1
OTU_1844	0	0	0	0	0	0	0	0	0	0	0	0	0	0	0	0	0	0	0	0	0	0	0	0	0	0	0	0	0	0	0	0	0	0	0	0	0	0	0	0	0	0	0	0	10	13	16	15	0
OTU_1845	1	0	0	0	0	0	0	0	0	0	0	0	0	0	0	0	0	0	0	0	0	0	0	0	0	0	0	0	0	0	0	0	0	0	0	0	0	0	1	0	45	0	0	0	0	0	0	0	0
OTU_1846	0	0	0	0	0	0	0	0	0	1	0	0	0	0	0	5	1	0	3	3	1	5	0	0	2	3	11	0	3	0	0	0	0	9	0	1	0	0	2	0	0	0	0	2	0	5	3	1	0
OTU_1847	0	0	0	0	0	0	0	0	0	0	0	0	0	0	0	6	1	0	3	2	3	0	2	0	1	10	14	2	0	1	18	0	0	0	2	0	0	0	0	0	0	0	0	0	0	0	0	0	0
OTU_1848	0	0	0	0	0	0	0	0	0	0	0	0	0	0	0	0	0	0	0	0	0	0	0	7	10	6	0	1	13	0	0	0	0	0	0	0	0	0	0	0	0	0	0	0	7	4	2	0	0
OTU_1849	0	0	0	0	0	0	0	0	0	0	0	0	0	0	0	0	0	0	2	1	4	2	0	3	1	6	2	3	1	3	0	0	0	0	0	1	0	0	0	0	0	0	0	0	0	0	4	0	0
OTU_1850	0	0	0	0	0	0	0	0	0	1	1	0	0	3	7	0	6	3	0	0	0	0	0	2	0	1	1	1	2	3	4	6	0	0	2	2	0	0	1	0	1	0	0	2	2	2	1	1	0
OTU_1851	0	0	0	0	0	0	0	0	0	0	0	0	0	0	0	2	1	0	2	3	0	0	0	3	4	1	2	0	1	3	0	0	2	5	0	1	0	0	0	1	0	0	0	0	0	7	5	0	0
OTU_1852	0	0	0	0	0	0	0	0	0	0	0	0	0	0	0	0	0	0	0	1	0	0	1	0	0	0	0	0	0	0	0	1	1	0	0	0	0	0	1	0	1	0	0	0	0	0	0	0	0
OTU_1853	0	0	0	0	0	0	0	0	0	0	0	0	0	0	0	0	0	0	0	0	0	0	0	0	0	0	0	0	0	0	0	2	0	1	1	0	0	0	2	0	0	0	0	0	0	0	0	0	7
OTU_1854	2	3	4	17	0	0	0	0	4	0	0	15	0	0	0	0	0	0	0	0	0	0	0	0	0	0	0	0	0	0	0	0	0	0	0	0	0	0	0	0	0	0	0	0	0	0	0	0	0
OTU_1855	0	0	0	0	0	0	0	0	0	0	0	0	0	0	2	0	0	3	0	0	0	0	0	0	0	1	1	0	0	0	0	0	7	4	3	1	0	3	1	1	0	0	5	4	1	1	0	1	0
OTU_1856	0	0	0	0	0	0	0	0	0	2	1	0	0	1	4	4	1	0	1	2	3	5	0	1	4	1	5	0	0	2	3	0	0	0	0	5	0	0	0	0	0	0	1	0	0	0	0	0	0
OTU_1857	2	0	0	0	0	0	0	0	0	0	7	0	4	0	2	1	2	2	0	0	5	0	0	0	5	4	0	0	4	3	0	0	1	1	0	0	0	0	0	0	0	0	1	0	0	1	3	0	0
OTU_1858	0	0	0	0	0	0	0	11	0	1	0	0	0	0	0	3	4	0	20	0	0	8	0	0	1	5	0	0	0	2	0	2	0	0	0	0	0	0	0	0	0	0	4	0	1	0	3	1	0
OTU_1859	0	0	34	0	0	0	0	0	0	0	0	0	0	0	2	0	0	0	2	2	0	0	0	1	0	0	1	0	0	0	0	0	0	1	1	0	0	0	0	0	0	0	0	0	0	2	1	0	0
OTU_1860	0	3	1	2	1	1	2	2	5	0	1	2	1	0	0	3	2	2	1	0	2	2	0	0	2	2	0	1	0	1	0	1	0	2	0	0	0	2	1	1	0	0	1	0	0	0	3	0	0
OTU_1861	0	0	0	0	0	0	0	0	0	0	0	0	0	0	0	0	4	0	0	2	0	0	4	1	0	0	0	0	0	0	0	0	0	0	0	0	1	0	0	0	18	0	0	0	0	0	0	0	1
OTU_1862	0	0	0	0	0	0	0	0	0	0	0	0	0	0	1	0	0	0	0	0	0	0	0	0	0	0	4	0	0	0	0	0	0	0	0	0	0	1	0	4	0	0	0	0	7	0	2	3	0
OTU_1863	0	0	0	0	9	0	0	3	0	0	0	0	0	0	0	0	0	0	0	0	0	0	0	0	0	0	0	0	0	0	0	0	0	0	0	0	0	0	0	0	0	0	0	1	0	0	0	0	1
OTU_1864	0	0	0	0	0	0	0	0	0	0	0	0	0	6	0	0	0	2	0	0	0	0	0	0	0	0	1	0	0	0	0	0	0	0	0	0	0	0	0	0	0	0	1	0	0	0	0	0	0
OTU_1865	0	0	0	0	0	0	0	0	0	0	0	0	10	0	0	0	0	12	0	0	7	0	0	0	0	0	0	0	0	0	0	0	0	0	0	0	0	0	0	0	0	0	17	0	0	0	0	0	0
OTU_1866	0	0	0	0	0	0	0	0	0	0	3	0	0	1	2	0	0	1	1	0	0	0	0	0	0	0	0	0	0	0	0	0	0	0	3	0	0	2	1	3	3	1	2	0	0	1	2	0	0
OTU_1867	0	0	0	0	0	0	0	0	0	0	0	0	0	0	0	0	0	0	1	0	0	2	5	0	0	0	0	0	0	0	1	0	0	0	0	0	1	0	0	0	2	5	0	0	0	0	2	0	0
OTU_1868	0	0	0	0	0	0	0	0	0	0	0	0	0	0	0	0	0	0	1	1	0	0	8	1	0	0	0	0	0	0	0	0	1	0	0	0	6	0	0	0	0	0	0	0	0	0	0	0	0
OTU_1869	0	0	0	0	0	0	0	0	0	0	0	0	0	3	0	0	0	0	0	0	0	0	2	0	0	0	0	0	0	0	1	0	0	0	0	0	0	0	0	0	0	13	0	0	0	0	0	0	0
OTU_1870	0	0	0	0	1	0	0	0	0	0	0	0	0	0	0	0	0	0	0	1	0	0	0	0	0	1	0	0	0	0	0	6	1	0	1	1	0	1	0	2	0	0	0	4	0	2	2	0	0
OTU_1871	35	8	7	0	0	9	0	0	0	0	0	11	0	0	0	0	0	0	0	0	0	0	0	0	0	0	0	0	0	0	0	0	1	0	0	0	0	0	0	0	0	0	0	0	0	0	0	0	0
OTU_1872	0	0	3	0	0	1	0	0	0	0	1	0	1	0	2	1	0	1	1	0	0	0	0	0	0	0	0	0	1	0	0	0	0	0	5	0	0	0	0	0	1	1	4	2	3	1	0	1	0
OTU_1873	0	0	0	0	0	0	0	0	0	1	0	0	0	1	2	1	1	0	0	4	4	5	7	0	2	2	1	1	1	1	0	0	0	0	0	1	0	0	0	1	0	0	0	0	0	1	2	1	0
OTU_1874	0	0	0	0	0	0	0	0	0	0	0	0	0	0	0	1	4	0	1	3	5	0	0	0	0	2	3	0	0	1	0	0	0	1	2	5	0	0	0	0	1	0	0	0	0	0	0	0	0
OTU_1875	0	0	0	0	0	0	0	0	0	0	0	0	0	0	0	8	4	0	3	1	3	0	0	0	1	11	7	4	0	3	0	0	0	0	0	0	0	0	0	2	0	0	0	3	0	0	4	0	0
OTU_1876	0	0	0	0	0	0	0	0	0	0	0	0	0	1	0	1	0	0	6	6	6	0	2	2	2	0	0	0	0	2	0	0	0	0	0	0	0	0	0	3	0	0	0	0	2	0	0	0	0
OTU_1877	0	0	0	0	0	0	0	0	0	0	0	0	0	0	0	0	0	0	0	0	0	0	0	0	0	0	0	0	0	0	0	0	0	0	0	0	0	0	0	0	0	0	0	0	0	0	0	0	3
OTU_1878	4	0	4	0	0	1	0	0	5	0	0	0	0	0	0	1	0	0	1	1	0	0	0	0	0	1	0	0	0	0	0	0	0	0	0	0	0	0	0	4	0	0	0	0	5	0	0	0	0
OTU_1879	1	0	0	0	0	0	0	0	0	0	0	0	0	0	0	6	1	0	0	0	0	0	0	1	1	1	2	5	3	4	0	0	0	4	0	1	0	0	0	0	0	0	0	4	2	0	6	0	0
OTU_1880	0	0	0	0	1	0	0	0	0	0	0	0	0	2	1	0	0	0	0	0	0	0	0	0	0	0	0	1	0	0	0	2	0	2	1	1	0	0	0	2	0	0	0	1	2	0	0	6	0
OTU_1881	0	0	0	0	0	0	0	0	0	0	0	0	0	0	0	1	0	0	1	0	0	0	3	0	0	0	0	0	0	0	0	0	0	0	0	0	3	0	0	0	5	0	0	0	1	0	1	0	0
OTU_1882	0	0	0	0	0	0	0	0	0	0	0	0	0	0	0	0	0	0	0	1	1	0	0	0	0	0	0	0	1	2	1	0	0	0	0	0	0	0	0	0	15	1	0	0	1	0	0	0	0
OTU_1883	0	0	0	0	1	0	0	0	0	0	0	0	0	2	1	0	0	0	2	0	0	0	0	1	0	0	1	0	0	0	0	0	4	0	0	2	0	1	0	3	0	0	0	0	1	0	0	0	0
OTU_1884	0	0	0	0	0	0	0	0	0	0	0	0	0	0	0	0	0	0	0	0	1	0	0	0	0	0	1	0	0	0	0	0	0	0	0	0	0	0	0	0	0	0	0	32	0	8	6	16	0
OTU_1885	0	0	0	0	0	1	0	0	0	0	0	0	0	0	0	0	1	0	0	0	0	0	1	0	0	0	0	0	0	0	4	0	0	0	0	0	34	0	0	0	1	0	0	0	0	0	1	0	0
OTU_1886	0	0	0	0	0	0	0	0	0	1	2	0	0	0	0	3	1	0	0	1	2	0	3	1	0	0	1	2	1	0	0	0	6	0	1	1	2	1	0	0	0	0	0	1	0	0	1	0	0
OTU_1887	0	0	0	0	0	0	0	0	0	0	1	0	0	0	0	0	0	2	0	0	0	0	0	0	1	1	0	0	0	0	0	0	0	0	0	2	0	3	2	1	0	0	3	6	2	6	5	0	0
OTU_1888	0	0	0	0	0	0	0	0	0	0	0	0	1	0	0	0	2	2	0	3	0	0	0	0	0	0	0	0	0	1	3	0	0	0	0	0	0	0	0	0	0	0	3	0	0	0	0	13	0
OTU_1889	0	0	0	0	0	0	0	0	0	0	0	0	0	0	0	0	0	0	0	0	0	4	26	2	1	0	0	1	0	0	0	0	0	2	1	10	0	0	0	0	0	0	0	0	0	4	1	0	0
OTU_1890	0	0	0	0	0	0	0	0	0	0	1	0	0	0	0	3	0	0	0	5	2	3	0	0	1	2	1	0	3	0	0	1	0	0	3	0	0	0	1	3	0	0	0	0	3	0	1	1	0
OTU_1891	0	0	0	0	0	0	0	0	0	0	0	0	0	0	1	1	1	0	0	0	1	0	6	0	0	0	0	0	0	0	0	0	0	0	0	0	8	0	0	0	1	1	0	0	0	0	0	0	7
OTU_1892	0	0	0	0	0	0	0	0	0	0	0	0	0	2	1	0	1	1	2	0	1	0	0	0	0	1	0	1	0	0	0	1	3	0	0	1	0	1	0	7	1	0	2	1	1	0	3	1	0
OTU_1893	0	0	0	0	1	0	0	0	0	0	0	0	1	1	0	0	0	0	0	0	0	0	0	0	0	0	0	0	0	0	3	1	0	0	0	0	0	0	1	0	0	0	0	0	0	0	0	0	2
OTU_1894	0	0	0	2	0	1	0	0	0	0	0	0	1	0	0	0	0	0	0	0	0	0	3	0	0	0	0	0	0	0	0	0	0	0	0	0	0	0	0	0	0	0	0	0	0	0	0	0	4
OTU_1895	0	0	0	0	2	0	0	0	0	0	0	0	0	0	0	0	0	0	1	0	0	2	0	0	0	0	0	0	0	0	0	0	0	0	0	0	0	0	0	0	1	0	0	0	52	2	3	0	0
OTU_1896	0	0	0	0	0	0	0	0	0	0	0	0	2	9	0	0	0	0	0	0	2	0	0	0	1	0	0	0	0	0	0	0	0	0	0	6	0	0	0	4	9	0	1	0	0	0	0	0	0
OTU_1897	0	0	0	0	0	0	0	0	0	0	0	0	0	0	0	0	0	0	0	0	0	1	0	0	0	0	0	0	0	0	0	0	0	0	0	0	0	0	0	0	0	0	0	0	0	0	0	0	0
OTU_1898	0	0	0	0	0	0	0	0	0	0	0	0	0	0	0	0	0	8	0	0	0	0	0	3	1	1	1	1	1	0	0	1	0	0	0	0	0	0	0	0	0	0	5	0	0	0	0	0	0
OTU_1899	0	0	1	3	0	0	0	0	0	0	0	3	0	4	1	2	2	0	3	3	5	2	2	2	2	3	1	1	0	2	0	0	0	0	0	0	0	0	0	0	0	0	0	0	0	0	0	0	0
OTU_1900	2	0	2	0	0	0	1	11	0	0	1	0	0	6	0	0	0	4	0	0	0	0	0	0	0	0	0	0	0	0	0	0	0	0	0	0	0	0	0	0	0	0	2	0	0	0	0	0	0
OTU_1901	0	0	0	0	0	0	0	0	0	0	0	0	1	0	1	0	0	0	0	0	0	0	1	0	0	0	0	0	0	0	0	0	1	0	0	5	1	0	0	0	1	1	0	0	0	0	1	0	10
OTU_1902	0	0	0	0	0	0	0	16	0	0	0	0	0	0	0	1	1	4	2	0	1	1	0	0	0	1	0	2	0	0	0	0	0	1	0	0	0	0	1	0	0	1	3	1	0	0	1	0	0
OTU_1903	0	0	0	0	0	0	0	0	0	0	0	0	0	0	0	1	0	0	3	2	6	3	0	0	1	0	2	0	0	2	0	0	0	2	0	0	0	0	1	0	0	0	0	0	0	0	0	0	0
OTU_1904	0	0	0	0	0	0	0	0	0	3	0	0	0	0	1	0	1	0	1	0	1	1	1	2	0	1	1	0	2	3	12	0	3	0	1	1	0	0	0	0	3	0	2	0	1	0	2	0	0
OTU_1905	0	0	0	0	0	0	0	0	0	0	0	0	26	2	0	0	0	0	1	0	0	1	1	0	1	0	0	0	0	1	0	0	0	0	0	0	8	0	0	0	6	0	0	0	0	0	0	0	0
OTU_1906	0	0	0	0	0	0	0	0	0	5	0	0	0	1	0	9	3	0	10	2	4	0	0	1	0	2	0	0	0	0	0	0	0	11	0	0	0	0	0	0	0	0	0	0	1	0	0	0	0
OTU_1907	0	0	0	0	0	0	0	0	0	0	0	0	1	1	0	0	0	0	0	1	2	0	0	0	0	0	0	2	0	0	0	1	3	6	0	2	0	0	0	1	5	0	0	0	2	0	0	2	0
OTU_1908	0	0	0	0	0	0	0	0	0	0	0	0	0	0	0	0	0	0	0	0	0	0	0	0	0	0	0	0	0	0	0	0	1	0	5	1	0	4	6	19	0	0	0	0	0	0	0	0	0
OTU_1909	0	0	0	0	1	1	0	0	0	0	0	0	0	3	0	2	0	4	0	0	0	0	0	0	1	0	1	0	0	0	0	0	0	0	0	0	1	0	0	0	0	0	3	1	0	0	0	0	0
OTU_1910	0	0	0	0	0	0	0	0	0	0	0	0	0	0	0	3	0	0	4	2	4	4	0	3	4	4	1	21	3	1	1	0	0	13	0	1	0	0	0	0	0	0	0	1	3	1	2	1	0
OTU_1911	0	0	1	0	1	0	1	0	0	0	0	0	0	0	0	1	0	0	0	0	0	0	0	1	0	1	0	0	1	0	1	1	0	0	0	0	0	0	0	0	0	0	0	0	0	0	0	0	0
OTU_1912	0	0	0	0	0	0	0	0	0	0	0	0	0	0	0	2	2	1	1	2	3	2	0	3	2	1	4	4	1	0	0	0	0	0	1	1	0	5	6	0	0	0	0	4	1	0	1	5	0
OTU_1913	0	0	0	0	0	0	0	0	0	0	0	0	0	0	0	9	0	0	2	2	1	0	0	5	3	1	4	2	2	4	0	0	0	1	0	0	0	4	0	0	0	0	0	8	0	0	0	0	0
OTU_1914	0	0	0	0	0	0	0	0	0	0	0	0	0	0	10	0	0	0	2	4	1	0	0	1	0	0	1	2	0	0	0	0	3	0	0	4	0	0	1	1	0	0	0	0	0	2	0	0	0
OTU_1915	0	0	0	0	0	0	0	0	0	0	0	0	0	0	0	0	1	0	0	0	2	2	0	0	1	2	2	2	3	1	0	0	0	6	0	1	0	0	1	0	0	0	0	2	0	3	2	2	0
OTU_1916	0	0	0	0	0	0	0	0	0	0	0	0	0	2	0	5	6	0	10	1	2	1	1	4	9	0	7	6	1	6	1	0	0	1	0	0	0	0	0	0	0	0	3	0	0	0	4	0	0
OTU_1917	0	0	0	0	0	0	0	0	0	0	0	0	1	0	0	7	5	0	3	6	1	6	0	6	6	4	0	5	2	9	0	0	0	2	0	0	0	0	0	0	0	0	0	0	0	0	0	0	0
OTU_1918	4	5	2	0	0	0	0	0	0	0	0	0	0	1	3	0	1	0	0	0	0	0	0	0	0	0	0	0	0	0	7	0	0	0	5	3	0	0	0	0	0	0	0	2	0	1	4	8	3
OTU_1919	0	0	0	0	0	0	0	0	0	0	4	0	0	0	0	0	0	0	0	0	0	0	0	0	0	0	0	0	0	0	0	0	0	0	0	0	0	0	0	0	8	0	0	0	0	0	0	1	0
OTU_1920	0	0	0	0	0	1	0	0	0	0	0	2	0	1	2	0	3	1	1	2	1	3	0	0	0	0	0	0	0	0	0	0	0	0	0	0	2	0	0	1	0	0	1	0	0	0	0	0	0
OTU_1921	0	0	0	0	1	36	0	3	0	0	0	0	0	1	0	0	0	1	0	0	0	0	0	0	0	0	0	0	0	0	0	0	0	0	0	0	1	0	0	0	0	0	1	0	0	0	1	0	0
OTU_1922	0	0	0	0	1	0	0	0	0	0	0	0	0	0	0	0	0	0	0	0	0	0	0	0	0	0	0	0	0	0	0	0	0	0	0	0	0	1	0	0	0	12	0	0	0	0	1	0	0
OTU_1923	0	0	0	0	0	0	0	0	0	0	0	0	0	0	0	2	2	0	20	0	7	1	0	1	1	2	1	0	0	3	0	0	0	4	0	3	0	0	1	0	0	0	0	2	7	1	0	2	1
OTU_1924	0	0	0	0	0	0	0	0	0	0	0	0	0	0	0	1	0	0	0	0	0	0	0	0	0	0	0	0	0	0	0	2	0	0	0	0	0	1	2	0	0	0	0	1	0	0	0	0	1
OTU_1925	0	0	0	0	0	0	0	0	0	0	0	0	0	0	0	1	1	0	0	1	0	0	0	0	0	0	0	2	0	0	0	0	0	0	1	0	0	0	4	2	10	7	0	1	0	0	1	1	0
OTU_1926	0	0	0	0	1	0	0	0	0	2	0	0	0	2	0	4	1	0	2	0	2	3	0	0	0	0	0	0	0	0	0	0	0	2	8	1	0	0	0	0	0	0	0	2	7	0	2	0	0
OTU_1927	0	0	0	0	0	1	0	0	0	0	0	0	0	0	0	0	1	1	2	0	0	0	0	1	0	0	0	0	0	0	0	1	10	0	0	0	0	0	0	0	0	0	0	0	1	0	0	0	0
OTU_1928	0	0	0	0	1	0	0	0	0	0	0	0	0	0	0	4	2	0	0	4	2	5	0	2	0	1	5	1	0	1	0	0	0	0	0	0	1	0	0	0	0	0	0	0	2	0	2	0	0
OTU_1929	0	0	0	0	0	0	0	0	0	0	0	0	0	0	0	0	0	0	0	1	1	0	0	0	0	0	0	5	0	1	0	0	0	1	0	2	0	0	0	0	0	0	0	0	12	1	0	10	0
OTU_1930	3	2	3	1	0	0	0	0	0	0	0	0	0	0	3	0	0	0	0	0	0	0	0	0	0	0	0	0	0	0	9	0	0	0	9	2	1	0	0	0	0	0	0	0	0	1	1	4	6
OTU_1931	0	0	0	0	0	0	6	0	4	0	0	3	0	0	0	0	0	0	0	0	0	0	0	0	0	0	0	0	0	0	0	0	0	0	0	0	0	0	0	0	0	0	0	0	0	7	0	23	0
OTU_1932	0	0	0	0	3	0	0	0	0	0	0	2	0	0	0	0	0	0	0	0	0	0	0	0	0	0	0	0	0	0	0	0	0	0	0	0	0	0	0	0	0	0	0	0	0	0	0	0	0
OTU_1933	0	0	0	0	0	0	0	0	0	0	0	0	0	3	0	1	0	0	0	2	0	7	3	0	3	3	1	1	3	6	1	0	0	0	0	0	0	0	0	0	0	0	0	0	0	0	0	0	0
OTU_1934	0	0	0	0	0	0	0	0	0	0	0	0	0	0	0	3	7	0	2	4	0	0	0	1	3	3	4	0	2	2	0	0	0	0	0	2	0	3	1	0	0	0	0	0	0	0	2	0	0
OTU_1935	0	0	0	0	0	0	0	0	0	0	0	0	0	0	0	0	0	0	0	0	0	0	0	1	0	0	0	0	0	0	0	0	0	0	4	2	0	3	3	2	1	0	0	1	4	0	2	4	0
OTU_1936	0	0	0	0	0	0	0	0	0	0	8	0	1	0	3	0	0	0	0	0	0	0	0	0	0	1	2	0	1	0	0	1	2	0	1	1	0	0	0	0	0	0	3	1	2	3	0	0	0
OTU_1937	0	0	0	0	0	0	0	0	0	0	0	0	0	0	1	2	2	0	2	0	4	0	1	1	2	1	1	5	0	1	0	1	0	3	1	1	0	0	0	0	2	3	1	0	2	0	0	0	0
OTU_1938	0	0	0	0	1	0	0	0	0	1	2	0	0	0	0	0	0	0	0	0	0	0	0	0	0	0	0	0	0	0	2	2	0	0	4	2	3	0	1	0	2	3	0	1	0	0	0	0	1
OTU_1939	0	0	0	0	0	0	0	0	1	0	0	0	0	2	0	0	0	2	0	0	0	1	3	0	0	0	0	0	1	0	0	0	0	0	0	0	1	0	0	0	0	2	2	0	1	4	0	0	0
OTU_1940	0	0	0	0	0	0	0	0	0	0	0	0	0	0	0	0	1	0	0	0	0	0	2	0	0	0	0	0	0	0	0	0	0	0	0	1	3	0	0	0	0	0	0	0	0	0	0	0	0
OTU_1941	0	0	0	0	0	0	0	0	0	0	0	0	0	0	0	0	0	0	0	0	5	0	0	0	0	0	0	0	0	0	0	24	0	1	1	0	0	0	0	0	0	0	0	0	0	12	0	0	0
OTU_1942	0	0	0	0	0	0	0	0	0	0	0	0	0	0	0	0	0	0	0	0	0	0	5	0	0	0	0	0	0	0	0	0	0	0	0	0	0	0	0	0	6	0	0	0	0	0	0	0	0
OTU_1943	0	0	0	0	0	0	0	0	0	0	0	0	0	0	0	0	0	0	0	0	0	0	2	0	0	1	1	0	0	0	0	0	0	0	0	0	0	0	0	0	0	0	0	0	0	0	2	1	3
OTU_1944	0	0	0	0	0	0	0	0	0	0	0	0	0	0	0	2	1	0	0	2	0	0	28	0	0	1	0	0	0	1	3	0	0	0	0	0	0	0	0	0	0	0	0	0	0	0	0	0	0
OTU_1945	0	0	0	0	0	0	0	0	0	0	0	0	0	0	0	1	5	0	1	11	0	2	1	3	3	3	5	0	5	1	1	0	0	4	4	0	0	0	0	2	0	0	0	0	3	0	1	0	0
OTU_1946	0	0	0	0	0	0	1	0	0	0	0	0	0	0	0	3	8	0	6	5	4	1	0	5	5	16	0	6	0	3	1	0	0	2	0	0	0	0	0	0	0	0	0	0	1	0	0	0	0
OTU_1947	0	0	0	0	0	0	0	0	0	0	0	0	0	0	0	0	1	0	1	0	0	0	2	0	0	0	0	0	0	0	0	4	0	0	0	0	0	0	0	0	0	0	0	0	0	0	0	0	3
OTU_1948	0	0	1	4	0	4	0	0	0	0	0	0	1	0	0	0	1	0	0	0	0	0	0	2	0	0	1	1	1	0	1	0	0	0	0	0	1	1	0	0	0	0	0	0	0	0	0	0	0
OTU_1949	0	0	1	0	5	2	4	0	2	0	0	0	0	0	0	0	0	0	0	0	0	0	0	0	0	0	0	0	0	0	0	0	0	0	0	0	0	0	0	1	0	0	0	0	0	0	0	0	0
OTU_1950	0	0	0	0	0	0	0	0	0	0	0	0	0	1	0	0	3	0	3	5	3	6	0	0	0	2	1	1	0	3	0	0	0	2	0	0	0	0	0	0	0	0	0	0	0	0	0	0	0
OTU_1951	0	0	0	0	3	0	0	0	0	0	0	0	3	0	0	0	0	0	0	0	0	0	0	0	3	3	0	0	0	0	0	0	1	4	1	7	3	4	14	1	0	0	0	0	3	4	0	0	0
OTU_1952	0	0	0	0	0	0	0	0	0	0	0	0	0	0	0	0	0	0	0	0	0	0	0	0	0	0	0	0	0	0	0	0	0	0	0	0	0	0	0	0	0	0	0	0	0	0	0	0	0
OTU_1953	0	0	0	0	0	0	0	0	0	0	0	0	3	1	1	0	0	7	0	1	1	0	0	0	0	0	0	2	0	1	0	0	0	0	0	0	0	0	0	0	0	0	7	0	1	0	0	1	0
OTU_1954	0	0	0	0	0	0	0	0	0	0	0	0	0	6	0	0	0	0	0	1	0	0	0	0	1	0	0	0	0	0	0	0	0	0	0	0	0	2	0	0	2	0	0	0	0	1	0	0	0
OTU_1955	0	0	0	0	3	0	0	0	0	0	0	0	0	0	1	2	0	0	1	2	2	3	0	0	3	1	0	1	2	0	0	0	0	7	1	0	0	0	0	0	0	0	0	0	1	0	0	0	0
OTU_1956	0	0	0	0	0	0	0	0	0	0	0	0	0	0	0	1	0	0	0	0	0	0	1	0	2	0	0	1	0	3	2	2	0	0	0	0	0	0	0	0	0	0	0	0	2	0	0	2	0
OTU_1957	1	1	0	1	0	0	0	1	1	0	0	0	0	0	1	1	0	0	0	0	0	0	0	0	1	1	0	0	0	1	4	2	6	0	0	1	0	0	1	1	5	0	0	3	0	3	2	0	0
OTU_1958	0	0	0	0	0	0	0	0	0	0	0	0	0	0	0	0	0	0	0	0	0	0	0	73	0	3	0	0	2	14	4	0	0	0	0	0	0	0	0	0	0	0	0	0	0	0	0	0	0
OTU_1959	0	0	0	0	0	0	0	0	0	0	0	0	0	0	0	0	0	0	0	0	0	0	0	0	0	1	0	0	0	0	0	0	0	0	0	0	0	0	0	0	3	7	0	0	0	0	0	0	0
OTU_1960	0	0	0	0	0	57	0	0	0	0	0	0	0	0	0	0	0	0	0	0	0	0	0	0	0	0	0	0	0	0	0	0	0	0	0	0	0	0	0	2	28	1	0	0	0	0	0	0	0
OTU_1961	0	0	0	0	0	0	0	0	0	0	0	0	0	0	0	1	7	0	0	3	1	4	0	1	0	3	3	4	0	1	4	0	0	0	0	0	0	0	1	0	0	0	0	0	0	0	0	0	0
OTU_1962	0	0	0	0	0	0	0	0	0	0	2	0	1	2	0	1	0	1	0	0	0	1	0	1	2	0	0	0	0	1	0	0	1	0	2	0	0	0	3	0	1	0	5	0	1	0	5	0	0
OTU_1963	0	0	0	0	0	0	0	0	0	0	0	0	0	0	0	1	6	0	2	0	8	1	0	1	2	1	3	4	1	0	3	2	1	1	0	3	0	0	2	0	0	0	0	1	0	1	0	1	0
OTU_1964	0	0	0	0	0	0	0	0	0	0	2	0	0	3	3	0	0	0	0	1	0	0	0	0	2	0	0	1	0	0	0	0	0	0	2	1	0	5	5	0	0	0	0	0	0	2	0	2	0
OTU_1965	0	0	0	0	1	0	0	0	0	0	0	0	0	0	1	0	0	0	0	2	0	0	8	0	0	0	1	2	0	0	2	0	0	0	1	0	7	1	1	2	2	1	0	1	0	0	0	0	2
OTU_1966	0	0	0	0	0	0	0	0	0	0	0	0	0	0	0	0	0	0	1	0	0	0	0	0	0	0	0	1	0	0	0	0	0	0	0	1	0	0	7	0	0	0	0	0	2	1	4	1	0
OTU_1967	0	0	0	0	0	2	0	0	0	0	0	0	0	7	0	0	0	0	1	0	0	0	0	0	1	0	0	0	0	0	1	0	0	1	0	0	0	0	1	0	0	0	0	0	0	0	0	0	0
OTU_1968	0	0	0	0	0	0	0	0	0	0	0	0	0	0	0	0	0	0	0	0	0	0	0	0	0	0	0	0	0	0	0	0	0	0	0	0	0	1	0	0	0	0	0	0	0	0	0	0	0
OTU_1969	0	0	0	0	0	0	0	0	0	0	0	0	0	0	0	0	0	0	0	0	3	0	0	7	0	3	2	0	1	2	0	0	0	5	0	6	0	1	1	0	0	0	0	4	0	1	1	1	0
OTU_1970	0	0	0	0	0	0	0	0	0	0	0	0	0	0	0	1	0	0	0	0	0	0	0	0	2	0	0	0	1	1	0	0	3	0	0	0	1	0	0	0	0	0	0	0	0	0	0	0	0
OTU_1971	0	0	0	0	0	0	0	0	0	3	0	0	0	0	0	1	0	0	0	1	0	0	0	1	0	0	0	0	0	0	0	0	0	0	0	0	2	0	0	0	0	0	0	0	0	0	0	0	0
OTU_1972	0	0	0	0	0	0	0	0	0	0	1	0	2	0	0	0	0	7	0	0	1	0	0	4	2	0	1	0	0	1	0	0	0	0	0	3	0	0	0	1	1	0	2	0	2	3	0	0	0
OTU_1973	21	0	3	108	0	0	0	0	0	0	1	0	1	0	0	0	0	0	0	0	0	0	0	1	0	2	0	0	0	0	0	0	0	0	0	0	0	0	0	0	0	0	0	0	0	1	0	0	0
OTU_1974	0	0	0	0	0	0	0	0	0	0	1	0	0	0	0	0	0	0	0	0	0	0	0	0	0	0	0	0	0	0	0	2	0	0	5	0	0	0	0	0	0	1	0	1	0	1	0	0	0
OTU_1975	0	0	0	0	1	0	0	0	0	2	0	0	0	0	0	0	0	0	0	0	0	0	0	0	0	0	0	0	0	0	0	0	3	0	0	0	1	0	0	4	1	1	0	0	0	0	0	0	6
OTU_1976	0	0	0	0	8	0	0	0	0	0	0	0	0	0	0	0	0	0	0	0	0	0	0	0	0	0	0	0	0	0	0	0	3	0	0	0	0	11	0	0	2	0	0	0	1	0	0	0	0
OTU_1977	0	0	0	0	0	0	0	0	0	0	5	0	0	1	3	1	0	2	0	0	0	0	0	1	2	0	2	1	0	0	0	0	1	0	0	0	0	4	0	0	1	0	1	1	5	3	0	3	0
OTU_1978	0	0	0	0	0	0	0	4	0	1	0	0	1	5	1	0	0	2	0	1	0	0	0	0	0	0	0	0	0	0	0	0	1	0	0	0	0	0	0	1	0	0	2	0	1	1	1	1	0
OTU_1979	0	0	0	0	1	0	0	0	0	0	0	1	0	0	0	0	0	0	0	0	0	0	0	0	0	0	0	0	0	0	0	0	0	0	0	0	0	0	0	0	0	2	0	0	0	0	0	0	1
OTU_1980	0	0	0	0	0	0	1	0	0	0	0	0	0	0	0	2	0	3	0	1	4	0	0	1	3	5	2	1	0	2	0	0	0	1	0	1	0	0	0	0	0	1	6	0	1	2	1	1	0
OTU_1981	0	0	0	0	0	0	0	0	0	0	0	0	0	9	4	1	0	2	0	0	0	0	0	0	0	0	0	0	0	0	0	0	0	0	1	0	0	1	4	0	0	0	1	0	0	0	0	0	0
OTU_1982	0	0	0	0	0	0	0	0	0	0	0	0	0	0	1	0	0	0	0	0	0	0	0	0	0	0	0	0	0	0	0	0	0	0	0	0	7	0	1	0	1	0	0	0	0	0	0	0	2
OTU_1983	0	0	0	0	0	0	0	0	0	1	0	0	0	0	0	0	0	0	0	0	0	0	0	0	0	0	0	0	0	0	0	0	0	0	0	0	0	0	0	0	0	0	0	0	0	0	0	0	0
OTU_1984	0	0	0	0	0	0	0	0	0	0	0	0	0	0	0	0	0	0	0	0	0	0	0	0	0	0	0	0	0	0	0	0	5	0	1	0	0	0	1	0	2	8	0	0	0	0	0	1	5
OTU_1985	0	0	0	0	0	0	0	0	0	0	0	0	0	0	0	2	0	0	0	0	0	1	0	1	0	1	0	0	0	0	0	0	0	0	0	0	0	0	0	3	4	1	1	0	4	2	2	4	0
OTU_1986	0	0	0	0	0	0	0	0	0	2	2	0	15	0	0	2	3	0	1	2	4	5	0	2	1	0	1	0	5	0	1	0	0	2	0	6	0	2	2	0	1	0	0	1	0	0	0	0	0
OTU_1987	0	0	0	0	0	0	0	0	0	0	0	0	0	0	0	0	0	0	0	0	0	0	0	2	1	3	0	0	3	2	0	0	0	0	0	0	0	9	4	0	0	0	0	0	3	2	2	0	0
OTU_1988	0	0	0	0	1	0	0	0	0	3	2	0	2	0	1	0	0	1	1	0	0	1	2	0	1	0	1	0	0	0	0	1	2	0	1	1	0	0	0	1	0	0	0	0	4	0	0	1	0
OTU_1989	0	0	0	0	0	0	0	0	0	0	0	0	0	0	0	0	0	1	1	0	1	2	19	0	0	0	1	0	0	0	5	1	0	0	0	0	3	0	0	0	0	0	0	0	0	0	0	0	1
OTU_1990	0	0	0	0	0	0	0	0	0	0	2	0	0	0	0	1	2	0	4	3	6	0	0	0	12	0	5	5	0	10	0	0	0	1	1	0	0	1	0	0	0	0	0	2	0	0	1	1	0
OTU_1991	0	0	0	0	0	0	0	0	0	0	1	0	0	1	7	4	0	3	1	2	3	4	3	4	2	0	2	3	2	3	2	0	2	0	0	5	0	2	0	0	0	0	1	0	0	1	0	0	0
OTU_1992	0	0	0	0	0	0	0	0	0	0	0	0	0	0	0	1	0	0	1	1	2	2	0	8	4	4	8	1	9	0	2	5	0	5	0	0	0	0	0	0	0	0	0	0	0	0	0	0	0
OTU_1993	0	0	0	0	0	0	0	1	0	0	0	0	0	1	0	1	0	1	1	0	0	0	0	2	1	3	1	4	5	2	0	0	0	1	0	1	0	0	1	0	1	0	1	1	5	1	0	1	0
OTU_1994	0	0	0	0	0	0	0	0	0	0	0	0	0	0	1	0	1	0	2	1	1	2	0	0	0	0	1	1	0	1	0	0	0	0	4	2	0	0	5	1	0	1	0	0	1	0	0	3	0
OTU_1995	0	0	0	0	0	0	0	0	0	1	0	0	0	0	1	0	1	0	0	0	0	0	10	0	1	1	1	0	0	2	0	0	0	0	0	0	4	0	0	0	0	1	0	0	1	0	0	0	3
OTU_1996	2	0	0	3	0	0	0	0	1	0	0	17	0	0	0	0	0	0	0	1	1	0	4	0	0	0	1	0	0	1	1	0	0	0	0	0	0	0	0	0	0	0	0	0	0	0	0	0	0
OTU_1997	0	0	0	0	0	0	0	0	0	0	0	0	0	0	0	0	0	0	0	0	0	0	1	0	0	0	0	0	0	0	0	0	0	0	0	0	2	0	0	0	0	0	0	0	0	0	0	0	2
[truncated: 2,684 more rows]
[truncated: 47 more columns]
