# Supplementary material for: Dynamic changes in fecal bacterial microbiota of dairy cattle across the production line
Source: BMC Microbiol. 2022 May 14;22:132. doi: 10.1186/s12866-022-02549-3 (PMC9107139; doi:10.1186/s12866-022-02549-3)
Supplement: Supplementary file 4 — Additional file 4: Supplementary file 2. SparCC table. Table of calculated SparCC correlations and pseudo p-values for 61 OTUs that had strong correlations with at least one other OTU. [file 12866_2022_2549_MOESM4_ESM.xlsx]

## Sheet: Additional file 6_Supplementary
Supplementry file 2: Table of calculated SparCC correlations and pseudo p-values for 61 OTUs that had strong correlations with at least one other OTU
# In each cell, the number before comma is the SparCC correlation and the number after comma is the pseudo p-value calculated with SparCC
OTU_ID	OTU_1	OTU_2	OTU_3	OTU_4	OTU_9	OTU_12	OTU_17	OTU_18	OTU_24	OTU_25	OTU_31	OTU_33	OTU_36	OTU_37	OTU_39	OTU_41	OTU_42	OTU_43	OTU_47	OTU_57	OTU_58	OTU_68	OTU_69	OTU_70	OTU_73	OTU_81	OTU_83	OTU_84	OTU_88	OTU_92	OTU_94	OTU_103	OTU_116	OTU_119	OTU_121	OTU_139	OTU_140	OTU_141	OTU_148	OTU_162	OTU_184	OTU_188	OTU_194	OTU_197	OTU_200	OTU_242	OTU_246	OTU_250	OTU_272
OTU_1	1, 1	-0.043, 0.6931	0.7689, 0.0099	0.9047, 0.0099	-0.4236, 0.0099	-0.2293, 0.0198	-0.4817, 0.0099	-0.1323, 0.198	0.6937, 0.0099	0.8036, 0.0099	-0.5691, 0.0099	0.8889, 0.0099	0.7905, 0.0099	0.8736, 0.0099	0.8155, 0.0099	0.6811, 0.0099	0.6751, 0.0099	-0.2334, 0.0594	-0.3569, 0.0099	-0.1084, 0.2376	0.7265, 0.0099	0.1059, 0.2574	0.7249, 0.0099	-0.5273, 0.0099	0.8069, 0.0099	-0.5409, 0.0099	0.8183, 0.0099	0.7056, 0.0099	0.6927, 0.0099	0.0908, 0.3267	0.806, 0.0099	0.3582, 0.0099	-0.5248, 0.0099	0.7031, 0.0099	0.7963, 0.0099	0.6845, 0.0099	0.7316, 0.0099	0.8096, 0.0099	0.72, 0.0099	0.1443, 0.1584	0.7209, 0.0099	0.7005, 0.0099	0.7455, 0.0099	0.7482, 0.0099	0.3265, 0.0099	0.7544, 0.0099	0.7512, 0.0099	0.6806, 0.0099	0.7204, 0.0099
OTU_2	-0.043, 0.6931	1, 1	-0.0976, 0.3168	0.1326, 0.2772	0.1762, 0.1782	0.0698, 0.5545	0.4107, 0.0099	-0.1124, 0.2673	0.0697, 0.495	0.0911, 0.4059	0.3699, 0.0099	0.0444, 0.6535	-0.0726, 0.5347	0.043, 0.703	-0.0497, 0.6634	0.0498, 0.5842	-0.1141, 0.2871	0.0735, 0.5446	0.1921, 0.0891	-0.1217, 0.1584	-0.0321, 0.7426	-0.7051, 0.0099	-0.0729, 0.495	0.3001, 0.0198	0.0273, 0.7921	0.3135, 0.0099	-0.0717, 0.495	0.0926, 0.3267	-0.0221, 0.7921	-0.6739, 0.0099	-0.02, 0.8218	-0.0021, 0.9901	0.2338, 0.0099	-0.1286, 0.2772	-0.0539, 0.5545	-0.102, 0.2772	-0.0904, 0.3861	-0.1446, 0.0891	0.106, 0.297	-0.6839, 0.0099	-0.121, 0.1782	-0.1467, 0.1188	-0.0881, 0.4158	-0.0919, 0.2871	-0.0844, 0.4059	-0.082, 0.2871	-0.1501, 0.099	-0.1445, 0.099	-0.113, 0.2376
OTU_3	0.7689, 0.0099	-0.0976, 0.3168	1, 1	0.6966, 0.0099	-0.5264, 0.0099	-0.1493, 0.1683	-0.451, 0.0099	-0.0517, 0.6238	0.5609, 0.0099	0.6526, 0.0099	-0.5036, 0.0099	0.664, 0.0099	0.7211, 0.0099	0.6619, 0.0099	0.6904, 0.0099	0.5779, 0.0099	0.5531, 0.0099	-0.1823, 0.0693	-0.4172, 0.0099	-0.0245, 0.8218	0.5764, 0.0099	0.1181, 0.2574	0.602, 0.0099	-0.4479, 0.0099	0.6796, 0.0099	-0.4912, 0.0099	0.6821, 0.0099	0.6306, 0.0099	0.5652, 0.0099	0.1125, 0.2079	0.6911, 0.0099	0.2392, 0.0396	-0.411, 0.0099	0.7525, 0.0099	0.6456, 0.0099	0.6099, 0.0099	0.6081, 0.0099	0.6716, 0.0099	0.6011, 0.0099	0.109, 0.198	0.6555, 0.0099	0.6752, 0.0099	0.6516, 0.0099	0.6907, 0.0099	0.2524, 0.0198	0.6629, 0.0099	0.6827, 0.0099	0.6952, 0.0099	0.5202, 0.0099
OTU_4	0.9047, 0.0099	0.1326, 0.2772	0.6966, 0.0099	1, 1	-0.2893, 0.0297	-0.1406, 0.1683	-0.3215, 0.0099	-0.1414, 0.2079	0.7233, 0.0099	0.7387, 0.0099	-0.4237, 0.0099	0.8635, 0.0099	0.7039, 0.0099	0.8222, 0.0099	0.7417, 0.0099	0.6097, 0.0099	0.6212, 0.0099	-0.1621, 0.099	-0.2168, 0.0297	-0.1327, 0.0891	0.6673, 0.0099	-0.0844, 0.3465	0.6406, 0.0099	-0.4224, 0.0099	0.7453, 0.0099	-0.4229, 0.0099	0.7488, 0.0099	0.6695, 0.0099	0.6547, 0.0099	-0.0721, 0.5149	0.7129, 0.0099	0.4279, 0.0099	-0.4261, 0.0099	0.6143, 0.0099	0.7511, 0.0099	0.6326, 0.0099	0.6623, 0.0099	0.7507, 0.0099	0.694, 0.0099	-0.0383, 0.6931	0.637, 0.0099	0.6167, 0.0099	0.6548, 0.0099	0.6813, 0.0099	0.3652, 0.0099	0.6684, 0.0099	0.652, 0.0099	0.6046, 0.0099	0.6502, 0.0099
OTU_9	-0.4236, 0.0099	0.1762, 0.1782	-0.5264, 0.0099	-0.2893, 0.0297	1, 1	0.3685, 0.0099	0.3216, 0.0099	0.177, 0.0792	-0.1087, 0.3069	-0.4952, 0.0099	0.3995, 0.0099	-0.3693, 0.0099	-0.4839, 0.0099	-0.3936, 0.0099	-0.46, 0.0099	-0.3766, 0.0099	-0.3827, 0.0099	0.3675, 0.0099	0.7833, 0.0099	0.1145, 0.297	-0.391, 0.0099	-0.2338, 0.0198	-0.4033, 0.0099	0.3624, 0.0099	-0.5002, 0.0099	0.3903, 0.0099	-0.4337, 0.0099	-0.269, 0.0099	-0.462, 0.0099	-0.2468, 0.0198	-0.4851, 0.0099	-0.1188, 0.2376	0.2482, 0.0297	-0.4936, 0.0099	-0.4052, 0.0099	-0.421, 0.0099	-0.4074, 0.0099	-0.4365, 0.0099	-0.4284, 0.0099	-0.2005, 0.0297	-0.4819, 0.0099	-0.4815, 0.0099	-0.3405, 0.0099	-0.472, 0.0099	-0.1192, 0.2376	-0.413, 0.0099	-0.4953, 0.0099	-0.3815, 0.0099	-0.3341, 0.0099
OTU_12	-0.2293, 0.0198	0.0698, 0.5545	-0.1493, 0.1683	-0.1406, 0.1683	0.3685, 0.0099	1, 1	0.2689, 0.0198	0.079, 0.4059	-0.1268, 0.198	-0.3704, 0.0099	0.3327, 0.0099	-0.2507, 0.0198	-0.3404, 0.0099	-0.2401, 0.0297	-0.3392, 0.0099	-0.4724, 0.0099	-0.3105, 0.0099	0.8061, 0.0099	0.3413, 0.0099	0.0246, 0.7327	-0.1921, 0.099	-0.246, 0.0099	-0.3383, 0.0099	0.235, 0.0297	-0.3553, 0.0099	0.2498, 0.0297	-0.3484, 0.0099	-0.1705, 0.0891	-0.2137, 0.0297	-0.2246, 0.0198	-0.3016, 0.0099	-0.0271, 0.7624	0.1922, 0.0594	-0.2455, 0.0099	-0.2515, 0.0099	-0.353, 0.0099	-0.4, 0.0099	-0.3002, 0.0099	-0.2791, 0.0099	-0.1974, 0.0198	-0.3785, 0.0099	-0.36, 0.0099	-0.12, 0.1683	-0.3381, 0.0099	0.1136, 0.2871	-0.2869, 0.0099	-0.3373, 0.0099	-0.2175, 0.0198	-0.3229, 0.0099
OTU_17	-0.4817, 0.0099	0.4107, 0.0099	-0.451, 0.0099	-0.3215, 0.0099	0.3216, 0.0099	0.2689, 0.0198	1, 1	0.0169, 0.8416	-0.3, 0.0198	-0.4203, 0.0099	0.8491, 0.0099	-0.4374, 0.0099	-0.3978, 0.0099	-0.4031, 0.0099	-0.4152, 0.0099	-0.3978, 0.0099	-0.4084, 0.0099	0.2918, 0.0198	0.2425, 0.0495	-0.0241, 0.8416	-0.3589, 0.0099	-0.4503, 0.0099	-0.4685, 0.0099	0.6674, 0.0099	-0.4137, 0.0099	0.7117, 0.0099	-0.4609, 0.0099	-0.4119, 0.0099	-0.3614, 0.0099	-0.4135, 0.0099	-0.4667, 0.0099	-0.0475, 0.6931	0.69, 0.0099	-0.4185, 0.0099	-0.3871, 0.0099	-0.414, 0.0099	-0.4423, 0.0099	-0.4647, 0.0099	-0.335, 0.0099	-0.4281, 0.0099	-0.39, 0.0099	-0.358, 0.0099	-0.3981, 0.0099	-0.3893, 0.0099	-0.0316, 0.7921	-0.5038, 0.0099	-0.4623, 0.0099	-0.4722, 0.0099	-0.4306, 0.0099
OTU_18	-0.1323, 0.198	-0.1124, 0.2673	-0.0517, 0.6238	-0.1414, 0.2079	0.177, 0.0792	0.079, 0.4059	0.0169, 0.8416	1, 1	0.0792, 0.3465	-0.0328, 0.7525	0.0188, 0.8911	-0.0736, 0.4059	-0.0049, 0.9604	-0.2185, 0.0297	-0.023, 0.7327	0.0665, 0.3762	0.0026, 0.9505	0.1216, 0.2475	0.1015, 0.1782	0.7028, 0.0099	-0.2777, 0.0099	0.0962, 0.2871	-0.0075, 0.9208	-0.0728, 0.4455	-0.0767, 0.3861	0.0533, 0.5149	0.0034, 0.9802	0.087, 0.4257	-0.3044, 0.0099	0.0811, 0.3861	-0.0377, 0.6733	-0.2667, 0.0099	-0.0596, 0.505	-0.0646, 0.396	-0.1949, 0.0396	-0.0128, 0.9208	-0.0034, 0.9406	-0.1317, 0.0891	-0.0717, 0.4356	0.0436, 0.6337	-0.0253, 0.7327	0.0105, 0.9307	-0.1324, 0.0891	-0.0635, 0.495	-0.2491, 0.0099	0.0175, 0.8713	-0.0463, 0.6139	0.0848, 0.3564	-0.0904, 0.3168
OTU_24	0.6937, 0.0099	0.0697, 0.495	0.5609, 0.0099	0.7233, 0.0099	-0.1087, 0.3069	-0.1268, 0.198	-0.3, 0.0198	0.0792, 0.3465	1, 1	0.6012, 0.0099	-0.3779, 0.0099	0.6749, 0.0099	0.6067, 0.0099	0.5799, 0.0099	0.6006, 0.0099	0.5935, 0.0099	0.545, 0.0099	-0.1198, 0.3267	-0.1047, 0.4158	0.0606, 0.5347	0.4182, 0.0099	-0.0776, 0.4851	0.5609, 0.0099	-0.4289, 0.0099	0.5992, 0.0099	-0.3401, 0.0099	0.6373, 0.0099	0.6497, 0.0099	0.3951, 0.0099	-0.0769, 0.3762	0.595, 0.0099	0.1464, 0.1683	-0.4802, 0.0099	0.4982, 0.0099	0.5396, 0.0099	0.5073, 0.0099	0.5818, 0.0099	0.6047, 0.0099	0.5393, 0.0099	-0.0637, 0.4158	0.5164, 0.0099	0.5452, 0.0099	0.4715, 0.0099	0.5105, 0.0099	0.1159, 0.2475	0.5852, 0.0099	0.5298, 0.0099	0.5545, 0.0099	0.5272, 0.0099
OTU_25	0.8036, 0.0099	0.0911, 0.4059	0.6526, 0.0099	0.7387, 0.0099	-0.4952, 0.0099	-0.3704, 0.0099	-0.4203, 0.0099	-0.0328, 0.7525	0.6012, 0.0099	1, 1	-0.4866, 0.0099	0.7643, 0.0099	0.7269, 0.0099	0.7238, 0.0099	0.7767, 0.0099	0.7249, 0.0099	0.6838, 0.0099	-0.3624, 0.0099	-0.396, 0.0099	0.0306, 0.703	0.5733, 0.0099	0.0143, 0.901	0.7413, 0.0099	-0.4658, 0.0099	0.7849, 0.0099	-0.4831, 0.0099	0.7594, 0.0099	0.661, 0.0099	0.5912, 0.0099	0.012, 0.8911	0.8059, 0.0099	0.1947, 0.0495	-0.4357, 0.0099	0.5918, 0.0099	0.6896, 0.0099	0.6927, 0.0099	0.6962, 0.0099	0.6952, 0.0099	0.6748, 0.0099	0.013, 0.8317	0.6943, 0.0099	0.6691, 0.0099	0.5361, 0.0099	0.7007, 0.0099	0.1476, 0.099	0.7145, 0.0099	0.6947, 0.0099	0.6459, 0.0099	0.6145, 0.0099
OTU_31	-0.5691, 0.0099	0.3699, 0.0099	-0.5036, 0.0099	-0.4237, 0.0099	0.3995, 0.0099	0.3327, 0.0099	0.8491, 0.0099	0.0188, 0.8911	-0.3779, 0.0099	-0.4866, 0.0099	1, 1	-0.5269, 0.0099	-0.507, 0.0099	-0.4855, 0.0099	-0.5055, 0.0099	-0.4729, 0.0099	-0.4665, 0.0099	0.3351, 0.0099	0.3363, 0.0099	-0.0113, 0.9505	-0.4546, 0.0099	-0.4445, 0.0099	-0.5181, 0.0099	0.715, 0.0099	-0.5027, 0.0099	0.713, 0.0099	-0.5587, 0.0099	-0.4933, 0.0099	-0.4746, 0.0099	-0.4234, 0.0099	-0.5431, 0.0099	-0.1162, 0.2376	0.7001, 0.0099	-0.4915, 0.0099	-0.4964, 0.0099	-0.493, 0.0099	-0.5212, 0.0099	-0.521, 0.0099	-0.4114, 0.0099	-0.4381, 0.0099	-0.4802, 0.0099	-0.4726, 0.0099	-0.4645, 0.0099	-0.4937, 0.0099	-0.1019, 0.3168	-0.5597, 0.0099	-0.5453, 0.0099	-0.5394, 0.0099	-0.508, 0.0099
OTU_33	0.8889, 0.0099	0.0444, 0.6535	0.664, 0.0099	0.8635, 0.0099	-0.3693, 0.0099	-0.2507, 0.0198	-0.4374, 0.0099	-0.0736, 0.4059	0.6749, 0.0099	0.7643, 0.0099	-0.5269, 0.0099	1, 1	0.7222, 0.0099	0.8048, 0.0099	0.7407, 0.0099	0.6451, 0.0099	0.6386, 0.0099	-0.2586, 0.0198	-0.3198, 0.0099	-0.0547, 0.5842	0.6408, 0.0099	-9e-04, 0.9901	0.672, 0.0099	-0.5353, 0.0099	0.7349, 0.0099	-0.51, 0.0099	0.7582, 0.0099	0.673, 0.0099	0.6234, 0.0099	-0.015, 0.9109	0.7529, 0.0099	0.3315, 0.0099	-0.5037, 0.0099	0.586, 0.0099	0.7183, 0.0099	0.6325, 0.0099	0.6635, 0.0099	0.7144, 0.0099	0.6948, 0.0099	0.0093, 0.9208	0.6425, 0.0099	0.609, 0.0099	0.6378, 0.0099	0.6682, 0.0099	0.2691, 0.0198	0.6759, 0.0099	0.6674, 0.0099	0.6029, 0.0099	0.6723, 0.0099
OTU_36	0.7905, 0.0099	-0.0726, 0.5347	0.7211, 0.0099	0.7039, 0.0099	-0.4839, 0.0099	-0.3404, 0.0099	-0.3978, 0.0099	-0.0049, 0.9604	0.6067, 0.0099	0.7269, 0.0099	-0.507, 0.0099	0.7222, 0.0099	1, 1	0.68, 0.0099	0.7833, 0.0099	0.7432, 0.0099	0.6926, 0.0099	-0.3112, 0.0099	-0.4125, 0.0099	0.0298, 0.7228	0.5598, 0.0099	0.1944, 0.0396	0.6897, 0.0099	-0.4408, 0.0099	0.7607, 0.0099	-0.4799, 0.0099	0.7782, 0.0099	0.6466, 0.0099	0.5577, 0.0099	0.1773, 0.0297	0.7285, 0.0099	0.2105, 0.0693	-0.4355, 0.0099	0.7019, 0.0099	0.669, 0.0099	0.7236, 0.0099	0.7227, 0.0099	0.7003, 0.0099	0.6628, 0.0099	0.1797, 0.0099	0.7392, 0.0099	0.7347, 0.0099	0.5831, 0.0099	0.7655, 0.0099	0.16, 0.0693	0.7168, 0.0099	0.7476, 0.0099	0.724, 0.0099	0.6071, 0.0099
OTU_37	0.8736, 0.0099	0.043, 0.703	0.6619, 0.0099	0.8222, 0.0099	-0.3936, 0.0099	-0.2401, 0.0297	-0.4031, 0.0099	-0.2185, 0.0297	0.5799, 0.0099	0.7238, 0.0099	-0.4855, 0.0099	0.8048, 0.0099	0.68, 0.0099	1, 1	0.7016, 0.0099	0.5379, 0.0099	0.5278, 0.0099	-0.2493, 0.0396	-0.3558, 0.0198	-0.1974, 0.0495	0.732, 0.0099	-0.0128, 0.8614	0.5788, 0.0099	-0.4441, 0.0099	0.709, 0.0099	-0.4754, 0.0099	0.6708, 0.0099	0.6025, 0.0099	0.7126, 0.0099	0.0015, 1	0.688, 0.0099	0.4265, 0.0099	-0.4318, 0.0099	0.6091, 0.0099	0.7648, 0.0099	0.5591, 0.0099	0.5998, 0.0099	0.6939, 0.0099	0.6865, 0.0099	0.0168, 0.8317	0.6043, 0.0099	0.5893, 0.0099	0.717, 0.0099	0.646, 0.0099	0.3776, 0.0099	0.6283, 0.0099	0.6401, 0.0099	0.5886, 0.0099	0.5932, 0.0099
OTU_39	0.8155, 0.0099	-0.0497, 0.6634	0.6904, 0.0099	0.7417, 0.0099	-0.46, 0.0099	-0.3392, 0.0099	-0.4152, 0.0099	-0.023, 0.7327	0.6006, 0.0099	0.7767, 0.0099	-0.5055, 0.0099	0.7407, 0.0099	0.7833, 0.0099	0.7016, 0.0099	1, 1	0.7107, 0.0099	0.7024, 0.0099	-0.3335, 0.0099	-0.3571, 0.0099	0.0135, 0.8614	0.5894, 0.0099	0.1831, 0.0495	0.7309, 0.0099	-0.4757, 0.0099	0.7881, 0.0099	-0.4652, 0.0099	0.7802, 0.0099	0.669, 0.0099	0.5769, 0.0099	0.1688, 0.1188	0.7476, 0.0099	0.2143, 0.0297	-0.4412, 0.0099	0.6498, 0.0099	0.7115, 0.0099	0.7043, 0.0099	0.7254, 0.0099	0.7361, 0.0099	0.648, 0.0099	0.1937, 0.0396	0.7439, 0.0099	0.6991, 0.0099	0.5878, 0.0099	0.7484, 0.0099	0.1699, 0.0594	0.7431, 0.0099	0.741, 0.0099	0.6675, 0.0099	0.6332, 0.0099
OTU_41	0.6811, 0.0099	0.0498, 0.5842	0.5779, 0.0099	0.6097, 0.0099	-0.3766, 0.0099	-0.4724, 0.0099	-0.3978, 0.0099	0.0665, 0.3762	0.5935, 0.0099	0.7249, 0.0099	-0.4729, 0.0099	0.6451, 0.0099	0.7432, 0.0099	0.5379, 0.0099	0.7107, 0.0099	1, 1	0.6859, 0.0099	-0.4107, 0.0099	-0.2992, 0.0099	0.0914, 0.3267	0.3587, 0.0099	0.1328, 0.1584	0.6924, 0.0099	-0.4512, 0.0099	0.731, 0.0099	-0.4453, 0.0099	0.7237, 0.0099	0.6886, 0.0099	0.4291, 0.0099	0.1077, 0.2475	0.705, 0.0099	0.0134, 0.8911	-0.4302, 0.0099	0.6138, 0.0099	0.5435, 0.0099	0.6865, 0.0099	0.7199, 0.0099	0.6639, 0.0099	0.6346, 0.0099	0.1103, 0.2277	0.6719, 0.0099	0.6609, 0.0099	0.4565, 0.0099	0.6781, 0.0099	-0.0476, 0.5644	0.6892, 0.0099	0.6634, 0.0099	0.6212, 0.0099	0.5511, 0.0099
OTU_42	0.6751, 0.0099	-0.1141, 0.2871	0.5531, 0.0099	0.6212, 0.0099	-0.3827, 0.0099	-0.3105, 0.0099	-0.4084, 0.0099	0.0026, 0.9505	0.545, 0.0099	0.6838, 0.0099	-0.4665, 0.0099	0.6386, 0.0099	0.6926, 0.0099	0.5278, 0.0099	0.7024, 0.0099	0.6859, 0.0099	1, 1	-0.2911, 0.0099	-0.3229, 0.0099	0.0499, 0.5743	0.4128, 0.0099	0.206, 0.0198	0.7308, 0.0099	-0.47, 0.0099	0.6727, 0.0099	-0.4318, 0.0099	0.7071, 0.0099	0.6074, 0.0099	0.4351, 0.0099	0.1925, 0.0396	0.6776, 0.0099	0.1592, 0.0693	-0.4023, 0.0099	0.5654, 0.0099	0.5733, 0.0099	0.6882, 0.0099	0.6892, 0.0099	0.648, 0.0099	0.5563, 0.0099	0.1901, 0.0297	0.6739, 0.0099	0.6366, 0.0099	0.4153, 0.0099	0.6497, 0.0099	0.0808, 0.3168	0.6445, 0.0099	0.6693, 0.0099	0.622, 0.0099	0.5954, 0.0099
OTU_43	-0.2334, 0.0594	0.0735, 0.5446	-0.1823, 0.0693	-0.1621, 0.099	0.3675, 0.0099	0.8061, 0.0099	0.2918, 0.0198	0.1216, 0.2475	-0.1198, 0.3267	-0.3624, 0.0099	0.3351, 0.0099	-0.2586, 0.0198	-0.3112, 0.0099	-0.2493, 0.0396	-0.3335, 0.0099	-0.4107, 0.0099	-0.2911, 0.0099	1, 1	0.3527, 0.0099	0.0598, 0.5149	-0.2229, 0.0297	-0.2059, 0.0396	-0.3, 0.0099	0.2512, 0.0099	-0.319, 0.0099	0.2878, 0.0297	-0.3236, 0.0099	-0.1543, 0.1089	-0.2612, 0.0198	-0.205, 0.0099	-0.2974, 0.0099	-0.0622, 0.5941	0.2121, 0.0495	-0.2475, 0.0099	-0.2771, 0.0198	-0.325, 0.0099	-0.3754, 0.0099	-0.2963, 0.0099	-0.2601, 0.0198	-0.1609, 0.0396	-0.3213, 0.0099	-0.309, 0.0099	-0.1152, 0.2178	-0.2968, 0.0099	0.0556, 0.5941	-0.2738, 0.0099	-0.3236, 0.0099	-0.1982, 0.0396	-0.3538, 0.0099
OTU_47	-0.3569, 0.0099	0.1921, 0.0891	-0.4172, 0.0099	-0.2168, 0.0297	0.7833, 0.0099	0.3413, 0.0099	0.2425, 0.0495	0.1015, 0.1782	-0.1047, 0.4158	-0.396, 0.0099	0.3363, 0.0099	-0.3198, 0.0099	-0.4125, 0.0099	-0.3558, 0.0198	-0.3571, 0.0099	-0.2992, 0.0099	-0.3229, 0.0099	0.3527, 0.0099	1, 1	0.0611, 0.5446	-0.3966, 0.0099	-0.1671, 0.099	-0.3082, 0.0099	0.3393, 0.0099	-0.4309, 0.0099	0.3236, 0.0099	-0.346, 0.0099	-0.2094, 0.0297	-0.4217, 0.0099	-0.1715, 0.0891	-0.3913, 0.0099	-0.1495, 0.0792	0.2186, 0.0198	-0.4103, 0.0099	-0.3626, 0.0099	-0.3277, 0.0099	-0.3653, 0.0099	-0.3368, 0.0099	-0.3813, 0.0099	-0.1266, 0.1683	-0.3966, 0.0099	-0.4203, 0.0099	-0.279, 0.0099	-0.3663, 0.0099	-0.121, 0.1881	-0.3284, 0.0099	-0.4027, 0.0099	-0.3415, 0.0099	-0.2596, 0.0099
OTU_57	-0.1084, 0.2376	-0.1217, 0.1584	-0.0245, 0.8218	-0.1327, 0.0891	0.1145, 0.297	0.0246, 0.7327	-0.0241, 0.8416	0.7028, 0.0099	0.0606, 0.5347	0.0306, 0.703	-0.0113, 0.9505	-0.0547, 0.5842	0.0298, 0.7228	-0.1974, 0.0495	0.0135, 0.8614	0.0914, 0.3267	0.0499, 0.5743	0.0598, 0.5149	0.0611, 0.5446	1, 1	-0.2654, 0.0099	0.0956, 0.3366	0.0497, 0.5743	-0.0999, 0.3069	-0.0242, 0.7822	0.0049, 0.9901	0.0266, 0.7723	0.0797, 0.4158	-0.2802, 0.0099	0.0914, 0.2673	0.0399, 0.7525	-0.277, 0.0099	-0.0893, 0.2772	-0.0229, 0.802	-0.1514, 0.0792	0.0232, 0.7921	0.0347, 0.6634	-0.1037, 0.2079	-0.0296, 0.7525	0.0733, 0.4158	0.0252, 0.8218	0.0395, 0.6238	-0.1183, 0.1584	-0.0164, 0.8317	-0.241, 0.0198	0.0621, 0.4752	-0.0053, 0.9703	0.1066, 0.2277	-0.0804, 0.4455
OTU_58	0.7265, 0.0099	-0.0321, 0.7426	0.5764, 0.0099	0.6673, 0.0099	-0.391, 0.0099	-0.1921, 0.099	-0.3589, 0.0099	-0.2777, 0.0099	0.4182, 0.0099	0.5733, 0.0099	-0.4546, 0.0099	0.6408, 0.0099	0.5598, 0.0099	0.732, 0.0099	0.5894, 0.0099	0.3587, 0.0099	0.4128, 0.0099	-0.2229, 0.0297	-0.3966, 0.0099	-0.2654, 0.0099	1, 1	0.0284, 0.7822	0.4599, 0.0099	-0.4036, 0.0099	0.5814, 0.0099	-0.475, 0.0099	0.5386, 0.0099	0.4787, 0.0099	0.7045, 0.0099	0.0178, 0.8812	0.5237, 0.0099	0.5369, 0.0099	-0.3713, 0.0099	0.4931, 0.0099	0.7303, 0.0099	0.4669, 0.0099	0.4918, 0.0099	0.6129, 0.0099	0.5568, 0.0099	0.0564, 0.4257	0.4746, 0.0099	0.4563, 0.0099	0.5685, 0.0099	0.5459, 0.0099	0.512, 0.0099	0.4979, 0.0099	0.5116, 0.0099	0.4865, 0.0099	0.4915, 0.0099
OTU_68	0.1059, 0.2574	-0.7051, 0.0099	0.1181, 0.2574	-0.0844, 0.3465	-0.2338, 0.0198	-0.246, 0.0099	-0.4503, 0.0099	0.0962, 0.2871	-0.0776, 0.4851	0.0143, 0.901	-0.4445, 0.0099	-9e-04, 0.9901	0.1944, 0.0396	-0.0128, 0.8614	0.1831, 0.0495	0.1328, 0.1584	0.206, 0.0198	-0.2059, 0.0396	-0.1671, 0.099	0.0956, 0.3366	0.0284, 0.7822	1, 1	0.1977, 0.0396	-0.2761, 0.0099	0.0819, 0.4554	-0.3154, 0.0099	0.1749, 0.0396	-0.0368, 0.6832	0.0161, 0.8713	0.7523, 0.0099	0.0949, 0.2673	-0.1026, 0.2772	-0.2498, 0.0099	0.2013, 0.0297	0.0667, 0.4851	0.2368, 0.0495	0.2005, 0.0396	0.1748, 0.0297	-0.0107, 0.8812	0.7462, 0.0099	0.2393, 0.0099	0.22, 0.0297	0.1059, 0.2673	0.1971, 0.0198	-0.0847, 0.3861	0.1724, 0.0297	0.2737, 0.0198	0.2138, 0.0297	0.1681, 0.0693
OTU_69	0.7249, 0.0099	-0.0729, 0.495	0.602, 0.0099	0.6406, 0.0099	-0.4033, 0.0099	-0.3383, 0.0099	-0.4685, 0.0099	-0.0075, 0.9208	0.5609, 0.0099	0.7413, 0.0099	-0.5181, 0.0099	0.672, 0.0099	0.6897, 0.0099	0.5788, 0.0099	0.7309, 0.0099	0.6924, 0.0099	0.7308, 0.0099	-0.3, 0.0099	-0.3082, 0.0099	0.0497, 0.5743	0.4599, 0.0099	0.1977, 0.0396	1, 1	-0.4879, 0.0099	0.7131, 0.0099	-0.4693, 0.0099	0.7395, 0.0099	0.6131, 0.0099	0.5054, 0.0099	0.1773, 0.0495	0.7401, 0.0099	0.1809, 0.0594	-0.4406, 0.0099	0.5798, 0.0099	0.6047, 0.0099	0.6902, 0.0099	0.7153, 0.0099	0.6446, 0.0099	0.5391, 0.0099	0.201, 0.0297	0.6932, 0.0099	0.6466, 0.0099	0.5135, 0.0099	0.6644, 0.0099	0.1161, 0.2277	0.699, 0.0099	0.6728, 0.0099	0.6389, 0.0099	0.6067, 0.0099
OTU_70	-0.5273, 0.0099	0.3001, 0.0198	-0.4479, 0.0099	-0.4224, 0.0099	0.3624, 0.0099	0.235, 0.0297	0.6674, 0.0099	-0.0728, 0.4455	-0.4289, 0.0099	-0.4658, 0.0099	0.715, 0.0099	-0.5353, 0.0099	-0.4408, 0.0099	-0.4441, 0.0099	-0.4757, 0.0099	-0.4512, 0.0099	-0.47, 0.0099	0.2512, 0.0099	0.3393, 0.0099	-0.0999, 0.3069	-0.4036, 0.0099	-0.2761, 0.0099	-0.4879, 0.0099	1, 1	-0.4741, 0.0099	0.669, 0.0099	-0.5332, 0.0099	-0.5207, 0.0099	-0.4049, 0.0099	-0.2762, 0.0099	-0.5223, 0.0099	-0.0974, 0.2673	0.7107, 0.0099	-0.4072, 0.0099	-0.4538, 0.0099	-0.4539, 0.0099	-0.4866, 0.0099	-0.4845, 0.0099	-0.4455, 0.0099	-0.2878, 0.0099	-0.4361, 0.0099	-0.3931, 0.0099	-0.3721, 0.0099	-0.4333, 0.0099	-0.1117, 0.2673	-0.5411, 0.0099	-0.4526, 0.0099	-0.5156, 0.0099	-0.4845, 0.0099
OTU_73	0.8069, 0.0099	0.0273, 0.7921	0.6796, 0.0099	0.7453, 0.0099	-0.5002, 0.0099	-0.3553, 0.0099	-0.4137, 0.0099	-0.0767, 0.3861	0.5992, 0.0099	0.7849, 0.0099	-0.5027, 0.0099	0.7349, 0.0099	0.7607, 0.0099	0.709, 0.0099	0.7881, 0.0099	0.731, 0.0099	0.6727, 0.0099	-0.319, 0.0099	-0.4309, 0.0099	-0.0242, 0.7822	0.5814, 0.0099	0.0819, 0.4554	0.7131, 0.0099	-0.4741, 0.0099	1, 1	-0.4755, 0.0099	0.7645, 0.0099	0.6806, 0.0099	0.6268, 0.0099	0.0779, 0.3168	0.7798, 0.0099	0.2179, 0.0198	-0.4281, 0.0099	0.6421, 0.0099	0.6883, 0.0099	0.6956, 0.0099	0.7198, 0.0099	0.7334, 0.0099	0.6898, 0.0099	0.094, 0.3465	0.7128, 0.0099	0.6733, 0.0099	0.5949, 0.0099	0.7455, 0.0099	0.1596, 0.0891	0.7216, 0.0099	0.7231, 0.0099	0.6593, 0.0099	0.5856, 0.0099
OTU_81	-0.5409, 0.0099	0.3135, 0.0099	-0.4912, 0.0099	-0.4229, 0.0099	0.3903, 0.0099	0.2498, 0.0297	0.7117, 0.0099	0.0533, 0.5149	-0.3401, 0.0099	-0.4831, 0.0099	0.713, 0.0099	-0.51, 0.0099	-0.4799, 0.0099	-0.4754, 0.0099	-0.4652, 0.0099	-0.4453, 0.0099	-0.4318, 0.0099	0.2878, 0.0297	0.3236, 0.0099	0.0049, 0.9901	-0.475, 0.0099	-0.3154, 0.0099	-0.4693, 0.0099	0.669, 0.0099	-0.4755, 0.0099	1, 1	-0.5103, 0.0099	-0.4763, 0.0099	-0.4634, 0.0099	-0.3021, 0.0099	-0.4995, 0.0099	-0.1654, 0.1287	0.6255, 0.0099	-0.4735, 0.0099	-0.452, 0.0099	-0.438, 0.0099	-0.4771, 0.0099	-0.5029, 0.0099	-0.3948, 0.0099	-0.3254, 0.0099	-0.4238, 0.0099	-0.4001, 0.0099	-0.471, 0.0099	-0.4443, 0.0099	-0.2006, 0.0198	-0.5299, 0.0099	-0.4534, 0.0099	-0.4922, 0.0099	-0.4643, 0.0099
OTU_83	0.8183, 0.0099	-0.0717, 0.495	0.6821, 0.0099	0.7488, 0.0099	-0.4337, 0.0099	-0.3484, 0.0099	-0.4609, 0.0099	0.0034, 0.9802	0.6373, 0.0099	0.7594, 0.0099	-0.5587, 0.0099	0.7582, 0.0099	0.7782, 0.0099	0.6708, 0.0099	0.7802, 0.0099	0.7237, 0.0099	0.7071, 0.0099	-0.3236, 0.0099	-0.346, 0.0099	0.0266, 0.7723	0.5386, 0.0099	0.1749, 0.0396	0.7395, 0.0099	-0.5332, 0.0099	0.7645, 0.0099	-0.5103, 0.0099	1, 1	0.6762, 0.0099	0.5966, 0.0099	0.1736, 0.0396	0.7622, 0.0099	0.1687, 0.1188	-0.5007, 0.0099	0.6583, 0.0099	0.6828, 0.0099	0.716, 0.0099	0.7362, 0.0099	0.7326, 0.0099	0.6846, 0.0099	0.1771, 0.0198	0.7189, 0.0099	0.7101, 0.0099	0.5644, 0.0099	0.7408, 0.0099	0.131, 0.1584	0.73, 0.0099	0.7349, 0.0099	0.712, 0.0099	0.6795, 0.0099
OTU_84	0.7056, 0.0099	0.0926, 0.3267	0.6306, 0.0099	0.6695, 0.0099	-0.269, 0.0099	-0.1705, 0.0891	-0.4119, 0.0099	0.087, 0.4257	0.6497, 0.0099	0.661, 0.0099	-0.4933, 0.0099	0.673, 0.0099	0.6466, 0.0099	0.6025, 0.0099	0.669, 0.0099	0.6886, 0.0099	0.6074, 0.0099	-0.1543, 0.1089	-0.2094, 0.0297	0.0797, 0.4158	0.4787, 0.0099	-0.0368, 0.6832	0.6131, 0.0099	-0.5207, 0.0099	0.6806, 0.0099	-0.4763, 0.0099	0.6762, 0.0099	1, 1	0.5227, 0.0099	-0.0284, 0.7822	0.6816, 0.0099	0.1059, 0.3366	-0.489, 0.0099	0.5714, 0.0099	0.5749, 0.0099	0.564, 0.0099	0.5835, 0.0099	0.6039, 0.0099	0.5747, 0.0099	-0.0391, 0.6139	0.5715, 0.0099	0.5667, 0.0099	0.484, 0.0099	0.6095, 0.0099	0.1026, 0.3267	0.6511, 0.0099	0.5904, 0.0099	0.6155, 0.0099	0.5408, 0.0099
OTU_88	0.6927, 0.0099	-0.0221, 0.7921	0.5652, 0.0099	0.6547, 0.0099	-0.462, 0.0099	-0.2137, 0.0297	-0.3614, 0.0099	-0.3044, 0.0099	0.3951, 0.0099	0.5912, 0.0099	-0.4746, 0.0099	0.6234, 0.0099	0.5577, 0.0099	0.7126, 0.0099	0.5769, 0.0099	0.4291, 0.0099	0.4351, 0.0099	-0.2612, 0.0198	-0.4217, 0.0099	-0.2802, 0.0099	0.7045, 0.0099	0.0161, 0.8713	0.5054, 0.0099	-0.4049, 0.0099	0.6268, 0.0099	-0.4634, 0.0099	0.5966, 0.0099	0.5227, 0.0099	1, 1	0.0025, 0.9901	0.5789, 0.0099	0.4582, 0.0099	-0.3548, 0.0099	0.5324, 0.0099	0.7055, 0.0099	0.4716, 0.0099	0.514, 0.0099	0.598, 0.0099	0.5779, 0.0099	0.0679, 0.4455	0.5082, 0.0099	0.4948, 0.0099	0.5427, 0.0099	0.5745, 0.0099	0.4538, 0.0099	0.5137, 0.0099	0.534, 0.0099	0.4854, 0.0099	0.4901, 0.0099
OTU_92	0.0908, 0.3267	-0.6739, 0.0099	0.1125, 0.2079	-0.0721, 0.5149	-0.2468, 0.0198	-0.2246, 0.0198	-0.4135, 0.0099	0.0811, 0.3861	-0.0769, 0.3762	0.012, 0.8911	-0.4234, 0.0099	-0.015, 0.9109	0.1773, 0.0297	0.0015, 1	0.1688, 0.1188	0.1077, 0.2475	0.1925, 0.0396	-0.205, 0.0099	-0.1715, 0.0891	0.0914, 0.2673	0.0178, 0.8812	0.7523, 0.0099	0.1773, 0.0495	-0.2762, 0.0099	0.0779, 0.3168	-0.3021, 0.0099	0.1736, 0.0396	-0.0284, 0.7822	0.0025, 0.9901	1, 1	0.0968, 0.2574	-0.0897, 0.3069	-0.2436, 0.0099	0.2203, 0.0099	0.0918, 0.3168	0.2144, 0.0495	0.1857, 0.0495	0.1769, 0.0594	0.0172, 0.8416	0.7036, 0.0099	0.2393, 0.0099	0.213, 0.0297	0.1236, 0.1683	0.2084, 0.0099	-0.0446, 0.6238	0.1532, 0.0495	0.2727, 0.0198	0.1955, 0.0297	0.1943, 0.0198
OTU_94	0.806, 0.0099	-0.02, 0.8218	0.6911, 0.0099	0.7129, 0.0099	-0.4851, 0.0099	-0.3016, 0.0099	-0.4667, 0.0099	-0.0377, 0.6733	0.595, 0.0099	0.8059, 0.0099	-0.5431, 0.0099	0.7529, 0.0099	0.7285, 0.0099	0.688, 0.0099	0.7476, 0.0099	0.705, 0.0099	0.6776, 0.0099	-0.2974, 0.0099	-0.3913, 0.0099	0.0399, 0.7525	0.5237, 0.0099	0.0949, 0.2673	0.7401, 0.0099	-0.5223, 0.0099	0.7798, 0.0099	-0.4995, 0.0099	0.7622, 0.0099	0.6816, 0.0099	0.5789, 0.0099	0.0968, 0.2574	1, 1	0.1626, 0.0792	-0.4576, 0.0099	0.6252, 0.0099	0.6496, 0.0099	0.6904, 0.0099	0.7085, 0.0099	0.6932, 0.0099	0.6484, 0.0099	0.1028, 0.2673	0.687, 0.0099	0.6587, 0.0099	0.5757, 0.0099	0.6968, 0.0099	0.1126, 0.1683	0.7549, 0.0099	0.6949, 0.0099	0.6563, 0.0099	0.6458, 0.0099
OTU_103	0.3582, 0.0099	-0.0021, 0.9901	0.2392, 0.0396	0.4279, 0.0099	-0.1188, 0.2376	-0.0271, 0.7624	-0.0475, 0.6931	-0.2667, 0.0099	0.1464, 0.1683	0.1947, 0.0495	-0.1162, 0.2376	0.3315, 0.0099	0.2105, 0.0693	0.4265, 0.0099	0.2143, 0.0297	0.0134, 0.8911	0.1592, 0.0693	-0.0622, 0.5941	-0.1495, 0.0792	-0.277, 0.0099	0.5369, 0.0099	-0.1026, 0.2772	0.1809, 0.0594	-0.0974, 0.2673	0.2179, 0.0198	-0.1654, 0.1287	0.1687, 0.1188	0.1059, 0.3366	0.4582, 0.0099	-0.0897, 0.3069	0.1626, 0.0792	1, 1	-0.1, 0.297	0.1913, 0.0693	0.4508, 0.0099	0.1926, 0.0594	0.2001, 0.0495	0.2926, 0.0099	0.1897, 0.0594	-0.0587, 0.5644	0.1801, 0.0594	0.1345, 0.1386	0.282, 0.0099	0.2469, 0.0099	0.7026, 0.0099	0.1206, 0.2772	0.1747, 0.0495	0.1502, 0.099	0.2545, 0.0198
OTU_116	-0.5248, 0.0099	0.2338, 0.0099	-0.411, 0.0099	-0.4261, 0.0099	0.2482, 0.0297	0.1922, 0.0594	0.69, 0.0099	-0.0596, 0.505	-0.4802, 0.0099	-0.4357, 0.0099	0.7001, 0.0099	-0.5037, 0.0099	-0.4355, 0.0099	-0.4318, 0.0099	-0.4412, 0.0099	-0.4302, 0.0099	-0.4023, 0.0099	0.2121, 0.0495	0.2186, 0.0198	-0.0893, 0.2772	-0.3713, 0.0099	-0.2498, 0.0099	-0.4406, 0.0099	0.7107, 0.0099	-0.4281, 0.0099	0.6255, 0.0099	-0.5007, 0.0099	-0.489, 0.0099	-0.3548, 0.0099	-0.2436, 0.0099	-0.4576, 0.0099	-0.1, 0.297	1, 1	-0.403, 0.0099	-0.4081, 0.0099	-0.4175, 0.0099	-0.4606, 0.0099	-0.4552, 0.0099	-0.3784, 0.0099	-0.2847, 0.0099	-0.3855, 0.0099	-0.3751, 0.0099	-0.4225, 0.0099	-0.4041, 0.0099	-0.1009, 0.297	-0.4707, 0.0099	-0.4355, 0.0099	-0.4864, 0.0099	-0.461, 0.0099
OTU_119	0.7031, 0.0099	-0.1286, 0.2772	0.7525, 0.0099	0.6143, 0.0099	-0.4936, 0.0099	-0.2455, 0.0099	-0.4185, 0.0099	-0.0646, 0.396	0.4982, 0.0099	0.5918, 0.0099	-0.4915, 0.0099	0.586, 0.0099	0.7019, 0.0099	0.6091, 0.0099	0.6498, 0.0099	0.6138, 0.0099	0.5654, 0.0099	-0.2475, 0.0099	-0.4103, 0.0099	-0.0229, 0.802	0.4931, 0.0099	0.2013, 0.0297	0.5798, 0.0099	-0.4072, 0.0099	0.6421, 0.0099	-0.4735, 0.0099	0.6583, 0.0099	0.5714, 0.0099	0.5324, 0.0099	0.2203, 0.0099	0.6252, 0.0099	0.1913, 0.0693	-0.403, 0.0099	1, 1	0.6056, 0.0099	0.6011, 0.0099	0.6135, 0.0099	0.6185, 0.0099	0.5741, 0.0099	0.198, 0.0198	0.652, 0.0099	0.661, 0.0099	0.5781, 0.0099	0.6788, 0.0099	0.183, 0.0297	0.6111, 0.0099	0.6913, 0.0099	0.624, 0.0099	0.551, 0.0099
OTU_121	0.7963, 0.0099	-0.0539, 0.5545	0.6456, 0.0099	0.7511, 0.0099	-0.4052, 0.0099	-0.2515, 0.0099	-0.3871, 0.0099	-0.1949, 0.0396	0.5396, 0.0099	0.6896, 0.0099	-0.4964, 0.0099	0.7183, 0.0099	0.669, 0.0099	0.7648, 0.0099	0.7115, 0.0099	0.5435, 0.0099	0.5733, 0.0099	-0.2771, 0.0198	-0.3626, 0.0099	-0.1514, 0.0792	0.7303, 0.0099	0.0667, 0.4851	0.6047, 0.0099	-0.4538, 0.0099	0.6883, 0.0099	-0.452, 0.0099	0.6828, 0.0099	0.5749, 0.0099	0.7055, 0.0099	0.0918, 0.3168	0.6496, 0.0099	0.4508, 0.0099	-0.4081, 0.0099	0.6056, 0.0099	1, 1	0.6076, 0.0099	0.6274, 0.0099	0.6858, 0.0099	0.6114, 0.0099	0.0993, 0.2475	0.6404, 0.0099	0.6052, 0.0099	0.598, 0.0099	0.6611, 0.0099	0.4271, 0.0099	0.6146, 0.0099	0.6408, 0.0099	0.5721, 0.0099	0.5988, 0.0099
OTU_139	0.6845, 0.0099	-0.102, 0.2772	0.6099, 0.0099	0.6326, 0.0099	-0.421, 0.0099	-0.353, 0.0099	-0.414, 0.0099	-0.0128, 0.9208	0.5073, 0.0099	0.6927, 0.0099	-0.493, 0.0099	0.6325, 0.0099	0.7236, 0.0099	0.5591, 0.0099	0.7043, 0.0099	0.6865, 0.0099	0.6882, 0.0099	-0.325, 0.0099	-0.3277, 0.0099	0.0232, 0.7921	0.4669, 0.0099	0.2368, 0.0495	0.6902, 0.0099	-0.4539, 0.0099	0.6956, 0.0099	-0.438, 0.0099	0.716, 0.0099	0.564, 0.0099	0.4716, 0.0099	0.2144, 0.0495	0.6904, 0.0099	0.1926, 0.0594	-0.4175, 0.0099	0.6011, 0.0099	0.6076, 0.0099	1, 1	0.6732, 0.0099	0.647, 0.0099	0.5676, 0.0099	0.2373, 0.0099	0.6938, 0.0099	0.6668, 0.0099	0.4986, 0.0099	0.6943, 0.0099	0.1085, 0.2673	0.6505, 0.0099	0.7107, 0.0099	0.6252, 0.0099	0.6073, 0.0099
OTU_140	0.7316, 0.0099	-0.0904, 0.3861	0.6081, 0.0099	0.6623, 0.0099	-0.4074, 0.0099	-0.4, 0.0099	-0.4423, 0.0099	-0.0034, 0.9406	0.5818, 0.0099	0.6962, 0.0099	-0.5212, 0.0099	0.6635, 0.0099	0.7227, 0.0099	0.5998, 0.0099	0.7254, 0.0099	0.7199, 0.0099	0.6892, 0.0099	-0.3754, 0.0099	-0.3653, 0.0099	0.0347, 0.6634	0.4918, 0.0099	0.2005, 0.0396	0.7153, 0.0099	-0.4866, 0.0099	0.7198, 0.0099	-0.4771, 0.0099	0.7362, 0.0099	0.5835, 0.0099	0.514, 0.0099	0.1857, 0.0495	0.7085, 0.0099	0.2001, 0.0495	-0.4606, 0.0099	0.6135, 0.0099	0.6274, 0.0099	0.6732, 0.0099	1, 1	0.6887, 0.0099	0.5754, 0.0099	0.199, 0.0297	0.6916, 0.0099	0.6551, 0.0099	0.5153, 0.0099	0.6783, 0.0099	0.1409, 0.099	0.6752, 0.0099	0.6989, 0.0099	0.6079, 0.0099	0.6121, 0.0099
OTU_141	0.8096, 0.0099	-0.1446, 0.0891	0.6716, 0.0099	0.7507, 0.0099	-0.4365, 0.0099	-0.3002, 0.0099	-0.4647, 0.0099	-0.1317, 0.0891	0.6047, 0.0099	0.6952, 0.0099	-0.521, 0.0099	0.7144, 0.0099	0.7003, 0.0099	0.6939, 0.0099	0.7361, 0.0099	0.6639, 0.0099	0.648, 0.0099	-0.2963, 0.0099	-0.3368, 0.0099	-0.1037, 0.2079	0.6129, 0.0099	0.1748, 0.0297	0.6446, 0.0099	-0.4845, 0.0099	0.7334, 0.0099	-0.5029, 0.0099	0.7326, 0.0099	0.6039, 0.0099	0.598, 0.0099	0.1769, 0.0594	0.6932, 0.0099	0.2926, 0.0099	-0.4552, 0.0099	0.6185, 0.0099	0.6858, 0.0099	0.647, 0.0099	0.6887, 0.0099	1, 1	0.6468, 0.0099	0.1688, 0.0396	0.6602, 0.0099	0.6393, 0.0099	0.5616, 0.0099	0.6585, 0.0099	0.2482, 0.0099	0.6576, 0.0099	0.6743, 0.0099	0.5946, 0.0099	0.6191, 0.0099
OTU_148	0.72, 0.0099	0.106, 0.297	0.6011, 0.0099	0.694, 0.0099	-0.4284, 0.0099	-0.2791, 0.0099	-0.335, 0.0099	-0.0717, 0.4356	0.5393, 0.0099	0.6748, 0.0099	-0.4114, 0.0099	0.6948, 0.0099	0.6628, 0.0099	0.6865, 0.0099	0.648, 0.0099	0.6346, 0.0099	0.5563, 0.0099	-0.2601, 0.0198	-0.3813, 0.0099	-0.0296, 0.7525	0.5568, 0.0099	-0.0107, 0.8812	0.5391, 0.0099	-0.4455, 0.0099	0.6898, 0.0099	-0.3948, 0.0099	0.6846, 0.0099	0.5747, 0.0099	0.5779, 0.0099	0.0172, 0.8416	0.6484, 0.0099	0.1897, 0.0594	-0.3784, 0.0099	0.5741, 0.0099	0.6114, 0.0099	0.5676, 0.0099	0.5754, 0.0099	0.6468, 0.0099	1, 1	0.0154, 0.8713	0.5899, 0.0099	0.5632, 0.0099	0.5337, 0.0099	0.6326, 0.0099	0.16, 0.0792	0.5506, 0.0099	0.5952, 0.0099	0.5655, 0.0099	0.503, 0.0099
OTU_162	0.1443, 0.1584	-0.6839, 0.0099	0.109, 0.198	-0.0383, 0.6931	-0.2005, 0.0297	-0.1974, 0.0198	-0.4281, 0.0099	0.0436, 0.6337	-0.0637, 0.4158	0.013, 0.8317	-0.4381, 0.0099	0.0093, 0.9208	0.1797, 0.0099	0.0168, 0.8317	0.1937, 0.0396	0.1103, 0.2277	0.1901, 0.0297	-0.1609, 0.0396	-0.1266, 0.1683	0.0733, 0.4158	0.0564, 0.4257	0.7462, 0.0099	0.201, 0.0297	-0.2878, 0.0099	0.094, 0.3465	-0.3254, 0.0099	0.1771, 0.0198	-0.0391, 0.6139	0.0679, 0.4455	0.7036, 0.0099	0.1028, 0.2673	-0.0587, 0.5644	-0.2847, 0.0099	0.198, 0.0198	0.0993, 0.2475	0.2373, 0.0099	0.199, 0.0297	0.1688, 0.0396	0.0154, 0.8713	1, 1	0.2424, 0.0099	0.2015, 0.0099	0.1679, 0.0396	0.2166, 0.0198	-0.0226, 0.7921	0.19, 0.0198	0.2795, 0.0099	0.1981, 0.0099	0.189, 0.0198
OTU_184	0.7209, 0.0099	-0.121, 0.1782	0.6555, 0.0099	0.637, 0.0099	-0.4819, 0.0099	-0.3785, 0.0099	-0.39, 0.0099	-0.0253, 0.7327	0.5164, 0.0099	0.6943, 0.0099	-0.4802, 0.0099	0.6425, 0.0099	0.7392, 0.0099	0.6043, 0.0099	0.7439, 0.0099	0.6719, 0.0099	0.6739, 0.0099	-0.3213, 0.0099	-0.3966, 0.0099	0.0252, 0.8218	0.4746, 0.0099	0.2393, 0.0099	0.6932, 0.0099	-0.4361, 0.0099	0.7128, 0.0099	-0.4238, 0.0099	0.7189, 0.0099	0.5715, 0.0099	0.5082, 0.0099	0.2393, 0.0099	0.687, 0.0099	0.1801, 0.0594	-0.3855, 0.0099	0.652, 0.0099	0.6404, 0.0099	0.6938, 0.0099	0.6916, 0.0099	0.6602, 0.0099	0.5899, 0.0099	0.2424, 0.0099	1, 1	0.6963, 0.0099	0.5617, 0.0099	0.7083, 0.0099	0.1328, 0.0891	0.659, 0.0099	0.7367, 0.0099	0.6313, 0.0099	0.5901, 0.0099
OTU_188	0.7005, 0.0099	-0.1467, 0.1188	0.6752, 0.0099	0.6167, 0.0099	-0.4815, 0.0099	-0.36, 0.0099	-0.358, 0.0099	0.0105, 0.9307	0.5452, 0.0099	0.6691, 0.0099	-0.4726, 0.0099	0.609, 0.0099	0.7347, 0.0099	0.5893, 0.0099	0.6991, 0.0099	0.6609, 0.0099	0.6366, 0.0099	-0.309, 0.0099	-0.4203, 0.0099	0.0395, 0.6238	0.4563, 0.0099	0.22, 0.0297	0.6466, 0.0099	-0.3931, 0.0099	0.6733, 0.0099	-0.4001, 0.0099	0.7101, 0.0099	0.5667, 0.0099	0.4948, 0.0099	0.213, 0.0297	0.6587, 0.0099	0.1345, 0.1386	-0.3751, 0.0099	0.661, 0.0099	0.6052, 0.0099	0.6668, 0.0099	0.6551, 0.0099	0.6393, 0.0099	0.5632, 0.0099	0.2015, 0.0099	0.6963, 0.0099	1, 1	0.53, 0.0099	0.6855, 0.0099	0.1066, 0.2673	0.6305, 0.0099	0.7234, 0.0099	0.6605, 0.0099	0.5419, 0.0099
OTU_194	0.7455, 0.0099	-0.0881, 0.4158	0.6516, 0.0099	0.6548, 0.0099	-0.3405, 0.0099	-0.12, 0.1683	-0.3981, 0.0099	-0.1324, 0.0891	0.4715, 0.0099	0.5361, 0.0099	-0.4645, 0.0099	0.6378, 0.0099	0.5831, 0.0099	0.717, 0.0099	0.5878, 0.0099	0.4565, 0.0099	0.4153, 0.0099	-0.1152, 0.2178	-0.279, 0.0099	-0.1183, 0.1584	0.5685, 0.0099	0.1059, 0.2673	0.5135, 0.0099	-0.3721, 0.0099	0.5949, 0.0099	-0.471, 0.0099	0.5644, 0.0099	0.484, 0.0099	0.5427, 0.0099	0.1236, 0.1683	0.5757, 0.0099	0.282, 0.0099	-0.4225, 0.0099	0.5781, 0.0099	0.598, 0.0099	0.4986, 0.0099	0.5153, 0.0099	0.5616, 0.0099	0.5337, 0.0099	0.1679, 0.0396	0.5617, 0.0099	0.53, 0.0099	1, 1	0.5691, 0.0099	0.2499, 0.0099	0.5747, 0.0099	0.5587, 0.0099	0.5537, 0.0099	0.4761, 0.0099
OTU_197	0.7482, 0.0099	-0.0919, 0.2871	0.6907, 0.0099	0.6813, 0.0099	-0.472, 0.0099	-0.3381, 0.0099	-0.3893, 0.0099	-0.0635, 0.495	0.5105, 0.0099	0.7007, 0.0099	-0.4937, 0.0099	0.6682, 0.0099	0.7655, 0.0099	0.646, 0.0099	0.7484, 0.0099	0.6781, 0.0099	0.6497, 0.0099	-0.2968, 0.0099	-0.3663, 0.0099	-0.0164, 0.8317	0.5459, 0.0099	0.1971, 0.0198	0.6644, 0.0099	-0.4333, 0.0099	0.7455, 0.0099	-0.4443, 0.0099	0.7408, 0.0099	0.6095, 0.0099	0.5745, 0.0099	0.2084, 0.0099	0.6968, 0.0099	0.2469, 0.0099	-0.4041, 0.0099	0.6788, 0.0099	0.6611, 0.0099	0.6943, 0.0099	0.6783, 0.0099	0.6585, 0.0099	0.6326, 0.0099	0.2166, 0.0198	0.7083, 0.0099	0.6855, 0.0099	0.5691, 0.0099	1, 1	0.2212, 0.0099	0.6832, 0.0099	0.7244, 0.0099	0.6872, 0.0099	0.5905, 0.0099
OTU_200	0.3265, 0.0099	-0.0844, 0.4059	0.2524, 0.0198	0.3652, 0.0099	-0.1192, 0.2376	0.1136, 0.2871	-0.0316, 0.7921	-0.2491, 0.0099	0.1159, 0.2475	0.1476, 0.099	-0.1019, 0.3168	0.2691, 0.0198	0.16, 0.0693	0.3776, 0.0099	0.1699, 0.0594	-0.0476, 0.5644	0.0808, 0.3168	0.0556, 0.5941	-0.121, 0.1881	-0.241, 0.0198	0.512, 0.0099	-0.0847, 0.3861	0.1161, 0.2277	-0.1117, 0.2673	0.1596, 0.0891	-0.2006, 0.0198	0.131, 0.1584	0.1026, 0.3267	0.4538, 0.0099	-0.0446, 0.6238	0.1126, 0.1683	0.7026, 0.0099	-0.1009, 0.297	0.183, 0.0297	0.4271, 0.0099	0.1085, 0.2673	0.1409, 0.099	0.2482, 0.0099	0.16, 0.0792	-0.0226, 0.7921	0.1328, 0.0891	0.1066, 0.2673	0.2499, 0.0099	0.2212, 0.0099	1, 1	0.1066, 0.2376	0.1519, 0.0693	0.129, 0.1287	0.1701, 0.1089
OTU_242	0.7544, 0.0099	-0.082, 0.2871	0.6629, 0.0099	0.6684, 0.0099	-0.413, 0.0099	-0.2869, 0.0099	-0.5038, 0.0099	0.0175, 0.8713	0.5852, 0.0099	0.7145, 0.0099	-0.5597, 0.0099	0.6759, 0.0099	0.7168, 0.0099	0.6283, 0.0099	0.7431, 0.0099	0.6892, 0.0099	0.6445, 0.0099	-0.2738, 0.0099	-0.3284, 0.0099	0.0621, 0.4752	0.4979, 0.0099	0.1724, 0.0297	0.699, 0.0099	-0.5411, 0.0099	0.7216, 0.0099	-0.5299, 0.0099	0.73, 0.0099	0.6511, 0.0099	0.5137, 0.0099	0.1532, 0.0495	0.7549, 0.0099	0.1206, 0.2772	-0.4707, 0.0099	0.6111, 0.0099	0.6146, 0.0099	0.6505, 0.0099	0.6752, 0.0099	0.6576, 0.0099	0.5506, 0.0099	0.19, 0.0198	0.659, 0.0099	0.6305, 0.0099	0.5747, 0.0099	0.6832, 0.0099	0.1066, 0.2376	1, 1	0.6645, 0.0099	0.681, 0.0099	0.5828, 0.0099
OTU_246	0.7512, 0.0099	-0.1501, 0.099	0.6827, 0.0099	0.652, 0.0099	-0.4953, 0.0099	-0.3373, 0.0099	-0.4623, 0.0099	-0.0463, 0.6139	0.5298, 0.0099	0.6947, 0.0099	-0.5453, 0.0099	0.6674, 0.0099	0.7476, 0.0099	0.6401, 0.0099	0.741, 0.0099	0.6634, 0.0099	0.6693, 0.0099	-0.3236, 0.0099	-0.4027, 0.0099	-0.0053, 0.9703	0.5116, 0.0099	0.2737, 0.0198	0.6728, 0.0099	-0.4526, 0.0099	0.7231, 0.0099	-0.4534, 0.0099	0.7349, 0.0099	0.5904, 0.0099	0.534, 0.0099	0.2727, 0.0198	0.6949, 0.0099	0.1747, 0.0495	-0.4355, 0.0099	0.6913, 0.0099	0.6408, 0.0099	0.7107, 0.0099	0.6989, 0.0099	0.6743, 0.0099	0.5952, 0.0099	0.2795, 0.0099	0.7367, 0.0099	0.7234, 0.0099	0.5587, 0.0099	0.7244, 0.0099	0.1519, 0.0693	0.6645, 0.0099	1, 1	0.6682, 0.0099	0.576, 0.0099
OTU_250	0.6806, 0.0099	-0.1445, 0.099	0.6952, 0.0099	0.6046, 0.0099	-0.3815, 0.0099	-0.2175, 0.0198	-0.4722, 0.0099	0.0848, 0.3564	0.5545, 0.0099	0.6459, 0.0099	-0.5394, 0.0099	0.6029, 0.0099	0.724, 0.0099	0.5886, 0.0099	0.6675, 0.0099	0.6212, 0.0099	0.622, 0.0099	-0.1982, 0.0396	-0.3415, 0.0099	0.1066, 0.2277	0.4865, 0.0099	0.2138, 0.0297	0.6389, 0.0099	-0.5156, 0.0099	0.6593, 0.0099	-0.4922, 0.0099	0.712, 0.0099	0.6155, 0.0099	0.4854, 0.0099	0.1955, 0.0297	0.6563, 0.0099	0.1502, 0.099	-0.4864, 0.0099	0.624, 0.0099	0.5721, 0.0099	0.6252, 0.0099	0.6079, 0.0099	0.5946, 0.0099	0.5655, 0.0099	0.1981, 0.0099	0.6313, 0.0099	0.6605, 0.0099	0.5537, 0.0099	0.6872, 0.0099	0.129, 0.1287	0.681, 0.0099	0.6682, 0.0099	1, 1	0.4969, 0.0099
OTU_272	0.7204, 0.0099	-0.113, 0.2376	0.5202, 0.0099	0.6502, 0.0099	-0.3341, 0.0099	-0.3229, 0.0099	-0.4306, 0.0099	-0.0904, 0.3168	0.5272, 0.0099	0.6145, 0.0099	-0.508, 0.0099	0.6723, 0.0099	0.6071, 0.0099	0.5932, 0.0099	0.6332, 0.0099	0.5511, 0.0099	0.5954, 0.0099	-0.3538, 0.0099	-0.2596, 0.0099	-0.0804, 0.4455	0.4915, 0.0099	0.1681, 0.0693	0.6067, 0.0099	-0.4845, 0.0099	0.5856, 0.0099	-0.4643, 0.0099	0.6795, 0.0099	0.5408, 0.0099	0.4901, 0.0099	0.1943, 0.0198	0.6458, 0.0099	0.2545, 0.0198	-0.461, 0.0099	0.551, 0.0099	0.5988, 0.0099	0.6073, 0.0099	0.6121, 0.0099	0.6191, 0.0099	0.503, 0.0099	0.189, 0.0198	0.5901, 0.0099	0.5419, 0.0099	0.4761, 0.0099	0.5905, 0.0099	0.1701, 0.1089	0.5828, 0.0099	0.576, 0.0099	0.4969, 0.0099	1, 1
OTU_290	0.7364, 0.0099	-0.1332, 0.1584	0.7027, 0.0099	0.6512, 0.0099	-0.5077, 0.0099	-0.3224, 0.0099	-0.4339, 0.0099	-0.0674, 0.4554	0.5293, 0.0099	0.6842, 0.0099	-0.5345, 0.0099	0.6389, 0.0099	0.7411, 0.0099	0.6681, 0.0099	0.7119, 0.0099	0.6169, 0.0099	0.6022, 0.0099	-0.3303, 0.0099	-0.4253, 0.0099	-0.0363, 0.7228	0.5277, 0.0099	0.2269, 0.0099	0.6386, 0.0099	-0.458, 0.0099	0.7161, 0.0099	-0.4618, 0.0099	0.6899, 0.0099	0.5772, 0.0099	0.5803, 0.0099	0.245, 0.0099	0.6765, 0.0099	0.1846, 0.0396	-0.4357, 0.0099	0.6868, 0.0099	0.6541, 0.0099	0.6617, 0.0099	0.645, 0.0099	0.6569, 0.0099	0.588, 0.0099	0.2319, 0.0198	0.6847, 0.0099	0.6916, 0.0099	0.5917, 0.0099	0.7094, 0.0099	0.1743, 0.0297	0.6559, 0.0099	0.7329, 0.0099	0.6689, 0.0099	0.5736, 0.0099
OTU_299	0.7517, 0.0099	-0.1497, 0.1485	0.6121, 0.0099	0.6492, 0.0099	-0.4504, 0.0099	-0.2927, 0.0099	-0.4299, 0.0099	-0.0967, 0.2871	0.5108, 0.0099	0.643, 0.0099	-0.5395, 0.0099	0.6323, 0.0099	0.6802, 0.0099	0.6714, 0.0099	0.6813, 0.0099	0.5719, 0.0099	0.5802, 0.0099	-0.2596, 0.0099	-0.3926, 0.0099	-0.1036, 0.2178	0.6265, 0.0099	0.2168, 0.0198	0.619, 0.0099	-0.4634, 0.0099	0.6819, 0.0099	-0.454, 0.0099	0.6737, 0.0099	0.5644, 0.0099	0.6009, 0.0099	0.2111, 0.0495	0.6605, 0.0099	0.343, 0.0099	-0.4049, 0.0099	0.5952, 0.0099	0.6933, 0.0099	0.6199, 0.0099	0.6118, 0.0099	0.6556, 0.0099	0.6071, 0.0099	0.2186, 0.0099	0.6533, 0.0099	0.6274, 0.0099	0.5345, 0.0099	0.6752, 0.0099	0.2972, 0.0099	0.6018, 0.0099	0.673, 0.0099	0.6079, 0.0099	0.5295, 0.0099
OTU_301	0.7012, 0.0099	-0.122, 0.1881	0.6245, 0.0099	0.6162, 0.0099	-0.4599, 0.0099	-0.3527, 0.0099	-0.4021, 0.0099	-0.0519, 0.6634	0.4776, 0.0099	0.6391, 0.0099	-0.4756, 0.0099	0.616, 0.0099	0.7215, 0.0099	0.5899, 0.0099	0.7189, 0.0099	0.6689, 0.0099	0.6683, 0.0099	-0.3084, 0.0099	-0.3821, 0.0099	-0.0095, 0.9505	0.4966, 0.0099	0.273, 0.0099	0.6792, 0.0099	-0.4198, 0.0099	0.6911, 0.0099	-0.4309, 0.0099	0.7042, 0.0099	0.5461, 0.0099	0.5004, 0.0099	0.2465, 0.0198	0.6646, 0.0099	0.2043, 0.0198	-0.3941, 0.0099	0.6292, 0.0099	0.6213, 0.0099	0.7035, 0.0099	0.6703, 0.0099	0.6237, 0.0099	0.5687, 0.0099	0.2733, 0.0099	0.7074, 0.0099	0.6578, 0.0099	0.5324, 0.0099	0.7178, 0.0099	0.1225, 0.1188	0.6603, 0.0099	0.6969, 0.0099	0.6404, 0.0099	0.5878, 0.0099
OTU_304	0.7438, 0.0099	-0.1387, 0.0594	0.6488, 0.0099	0.6498, 0.0099	-0.4722, 0.0099	-0.2867, 0.0099	-0.4513, 0.0099	-0.0347, 0.7228	0.515, 0.0099	0.6788, 0.0099	-0.5253, 0.0099	0.6716, 0.0099	0.7256, 0.0099	0.6751, 0.0099	0.6906, 0.0099	0.6121, 0.0099	0.605, 0.0099	-0.2664, 0.0198	-0.3933, 0.0099	0.007, 0.9307	0.5852, 0.0099	0.1946, 0.0099	0.6364, 0.0099	-0.5013, 0.0099	0.6845, 0.0099	-0.5212, 0.0099	0.7116, 0.0099	0.5726, 0.0099	0.6009, 0.0099	0.1711, 0.0594	0.6714, 0.0099	0.2473, 0.0099	-0.4434, 0.0099	0.6214, 0.0099	0.6607, 0.0099	0.6362, 0.0099	0.6276, 0.0099	0.6521, 0.0099	0.6479, 0.0099	0.1792, 0.0594	0.6659, 0.0099	0.6515, 0.0099	0.5647, 0.0099	0.6871, 0.0099	0.2332, 0.0198	0.6395, 0.0099	0.6653, 0.0099	0.6598, 0.0099	0.5473, 0.0099
OTU_329	0.7378, 0.0099	-0.1241, 0.2079	0.5596, 0.0099	0.6426, 0.0099	-0.4332, 0.0099	-0.2774, 0.0099	-0.4165, 0.0099	-0.0636, 0.4554	0.4985, 0.0099	0.6311, 0.0099	-0.5047, 0.0099	0.672, 0.0099	0.6474, 0.0099	0.6156, 0.0099	0.6663, 0.0099	0.579, 0.0099	0.6237, 0.0099	-0.2783, 0.0198	-0.3613, 0.0099	-0.069, 0.4752	0.5547, 0.0099	0.1937, 0.0198	0.6239, 0.0099	-0.4812, 0.0099	0.6408, 0.0099	-0.4633, 0.0099	0.6957, 0.0099	0.5807, 0.0099	0.5715, 0.0099	0.1745, 0.0198	0.6638, 0.0099	0.2555, 0.0099	-0.4566, 0.0099	0.5599, 0.0099	0.6391, 0.0099	0.616, 0.0099	0.6186, 0.0099	0.6426, 0.0099	0.5705, 0.0099	0.1872, 0.0594	0.6259, 0.0099	0.6045, 0.0099	0.5334, 0.0099	0.6386, 0.0099	0.2171, 0.0396	0.6082, 0.0099	0.6413, 0.0099	0.5777, 0.0099	0.614, 0.0099
OTU_374	0.7082, 0.0099	-0.1088, 0.2079	0.6522, 0.0099	0.6329, 0.0099	-0.5286, 0.0099	-0.3173, 0.0099	-0.4205, 0.0099	-0.1245, 0.2178	0.4652, 0.0099	0.671, 0.0099	-0.5008, 0.0099	0.6323, 0.0099	0.6784, 0.0099	0.6708, 0.0099	0.6533, 0.0099	0.4982, 0.0099	0.5328, 0.0099	-0.3136, 0.0099	-0.4182, 0.0099	-0.072, 0.3861	0.555, 0.0099	0.1971, 0.0297	0.577, 0.0099	-0.426, 0.0099	0.6608, 0.0099	-0.4618, 0.0099	0.6645, 0.0099	0.5099, 0.0099	0.5949, 0.0099	0.1716, 0.0792	0.6378, 0.0099	0.2715, 0.0099	-0.4096, 0.0099	0.605, 0.0099	0.627, 0.0099	0.6328, 0.0099	0.5819, 0.0099	0.6083, 0.0099	0.5589, 0.0099	0.2079, 0.0198	0.6535, 0.0099	0.6324, 0.0099	0.5646, 0.0099	0.6795, 0.0099	0.2293, 0.0198	0.59, 0.0099	0.67, 0.0099	0.624, 0.0099	0.5526, 0.0099
OTU_410	0.7345, 0.0099	-0.156, 0.1386	0.6534, 0.0099	0.6308, 0.0099	-0.4993, 0.0099	-0.3773, 0.0099	-0.4335, 0.0099	-0.0519, 0.5743	0.5194, 0.0099	0.6706, 0.0099	-0.5209, 0.0099	0.6524, 0.0099	0.7138, 0.0099	0.6437, 0.0099	0.7413, 0.0099	0.6281, 0.0099	0.6298, 0.0099	-0.3589, 0.0099	-0.4265, 0.0099	-0.0082, 0.9307	0.5499, 0.0099	0.2552, 0.0198	0.6652, 0.0099	-0.4624, 0.0099	0.6867, 0.0099	-0.4504, 0.0099	0.7172, 0.0099	0.5678, 0.0099	0.5656, 0.0099	0.2384, 0.0198	0.6718, 0.0099	0.2309, 0.0198	-0.438, 0.0099	0.6458, 0.0099	0.687, 0.0099	0.6896, 0.0099	0.6709, 0.0099	0.6593, 0.0099	0.5863, 0.0099	0.268, 0.0099	0.7044, 0.0099	0.6924, 0.0099	0.5463, 0.0099	0.7209, 0.0099	0.2001, 0.0594	0.6481, 0.0099	0.7149, 0.0099	0.6522, 0.0099	0.622, 0.0099
OTU_440	0.705, 0.0099	-0.1454, 0.099	0.652, 0.0099	0.6014, 0.0099	-0.4417, 0.0099	-0.3315, 0.0099	-0.4437, 0.0099	0.0032, 0.9802	0.5589, 0.0099	0.6535, 0.0099	-0.517, 0.0099	0.6267, 0.0099	0.7301, 0.0099	0.5894, 0.0099	0.7143, 0.0099	0.6577, 0.0099	0.6679, 0.0099	-0.2998, 0.0099	-0.3782, 0.0099	0.0638, 0.4455	0.4476, 0.0099	0.2444, 0.0099	0.6645, 0.0099	-0.4424, 0.0099	0.6608, 0.0099	-0.4576, 0.0099	0.6981, 0.0099	0.5759, 0.0099	0.4809, 0.0099	0.2458, 0.0099	0.6467, 0.0099	0.1618, 0.0297	-0.4449, 0.0099	0.6395, 0.0099	0.5983, 0.0099	0.6698, 0.0099	0.684, 0.0099	0.6267, 0.0099	0.5458, 0.0099	0.2806, 0.0099	0.6779, 0.0099	0.6795, 0.0099	0.5183, 0.0099	0.6772, 0.0099	0.1241, 0.1287	0.658, 0.0099	0.7013, 0.0099	0.6574, 0.0099	0.5566, 0.0099
OTU_442	0.7164, 0.0099	-0.1102, 0.2673	0.615, 0.0099	0.6336, 0.0099	-0.468, 0.0099	-0.3343, 0.0099	-0.3835, 0.0099	-0.1505, 0.099	0.5035, 0.0099	0.6326, 0.0099	-0.464, 0.0099	0.6293, 0.0099	0.6536, 0.0099	0.6549, 0.0099	0.6521, 0.0099	0.51, 0.0099	0.4952, 0.0099	-0.3315, 0.0099	-0.4071, 0.0099	-0.0967, 0.198	0.5735, 0.0099	0.1567, 0.0495	0.5624, 0.0099	-0.3869, 0.0099	0.6634, 0.0099	-0.4499, 0.0099	0.6502, 0.0099	0.5084, 0.0099	0.5874, 0.0099	0.1591, 0.0891	0.6036, 0.0099	0.2685, 0.0099	-0.3783, 0.0099	0.5792, 0.0099	0.6196, 0.0099	0.5882, 0.0099	0.5692, 0.0099	0.6183, 0.0099	0.5296, 0.0099	0.1556, 0.0594	0.6014, 0.0099	0.6192, 0.0099	0.5799, 0.0099	0.6671, 0.0099	0.249, 0.0297	0.5932, 0.0099	0.6279, 0.0099	0.5933, 0.0099	0.5347, 0.0099
OTU_497	0.7202, 0.0099	-0.1631, 0.0495	0.6427, 0.0099	0.6366, 0.0099	-0.4166, 0.0099	-0.329, 0.0099	-0.4907, 0.0099	-0.044, 0.5941	0.5323, 0.0099	0.6641, 0.0099	-0.5528, 0.0099	0.6395, 0.0099	0.7089, 0.0099	0.615, 0.0099	0.6928, 0.0099	0.6619, 0.0099	0.6756, 0.0099	-0.3142, 0.0099	-0.3639, 0.0099	-0.0224, 0.7624	0.5052, 0.0099	0.2458, 0.0099	0.6837, 0.0099	-0.4813, 0.0099	0.6811, 0.0099	-0.4927, 0.0099	0.691, 0.0099	0.5768, 0.0099	0.526, 0.0099	0.2376, 0.0198	0.6736, 0.0099	0.2064, 0.0099	-0.4558, 0.0099	0.6569, 0.0099	0.634, 0.0099	0.6576, 0.0099	0.6744, 0.0099	0.6513, 0.0099	0.5558, 0.0099	0.2281, 0.0099	0.6963, 0.0099	0.653, 0.0099	0.527, 0.0099	0.6681, 0.0099	0.1505, 0.0792	0.6749, 0.0099	0.6991, 0.0099	0.6374, 0.0099	0.576, 0.0099
OTU_528	0.6715, 0.0099	-0.1748, 0.1089	0.6333, 0.0099	0.5781, 0.0099	-0.4748, 0.0099	-0.2902, 0.0099	-0.4022, 0.0099	-0.0095, 0.9208	0.4964, 0.0099	0.6096, 0.0099	-0.4844, 0.0099	0.5962, 0.0099	0.7037, 0.0099	0.59, 0.0099	0.665, 0.0099	0.5883, 0.0099	0.5927, 0.0099	-0.2833, 0.0099	-0.384, 0.0099	0.0474, 0.5644	0.4529, 0.0099	0.2734, 0.0099	0.6003, 0.0099	-0.4136, 0.0099	0.6516, 0.0099	-0.4178, 0.0099	0.6466, 0.0099	0.5304, 0.0099	0.496, 0.0099	0.2703, 0.0099	0.6129, 0.0099	0.1687, 0.0693	-0.3956, 0.0099	0.6311, 0.0099	0.5865, 0.0099	0.6213, 0.0099	0.6232, 0.0099	0.6069, 0.0099	0.5449, 0.0099	0.2719, 0.0099	0.6762, 0.0099	0.6629, 0.0099	0.5394, 0.0099	0.6562, 0.0099	0.1777, 0.0396	0.5882, 0.0099	0.6861, 0.0099	0.6215, 0.0099	0.4955, 0.0099
OTU_591	0.7209, 0.0099	-0.1791, 0.0396	0.6418, 0.0099	0.6166, 0.0099	-0.4492, 0.0099	-0.2405, 0.0198	-0.5213, 0.0099	-0.0895, 0.2772	0.5257, 0.0099	0.5827, 0.0099	-0.5696, 0.0099	0.6224, 0.0099	0.6558, 0.0099	0.6286, 0.0099	0.647, 0.0099	0.5311, 0.0099	0.5513, 0.0099	-0.2521, 0.0099	-0.3673, 0.0099	-0.0619, 0.4752	0.4986, 0.0099	0.2417, 0.0099	0.5875, 0.0099	-0.5164, 0.0099	0.634, 0.0099	-0.5056, 0.0099	0.6517, 0.0099	0.5485, 0.0099	0.5384, 0.0099	0.2321, 0.0099	0.6447, 0.0099	0.185, 0.0297	-0.5031, 0.0099	0.5834, 0.0099	0.5858, 0.0099	0.5966, 0.0099	0.5958, 0.0099	0.6188, 0.0099	0.5473, 0.0099	0.2554, 0.0099	0.6183, 0.0099	0.6115, 0.0099	0.592, 0.0099	0.6237, 0.0099	0.1668, 0.0693	0.6068, 0.0099	0.6515, 0.0099	0.6167, 0.0099	0.5362, 0.0099
[truncated: 12 more columns]
