# Supplementary material for: Dynamic changes in fecal bacterial microbiota of dairy cattle across the production line
Source: BMC Microbiol. 2022 May 14;22:132. doi: 10.1186/s12866-022-02549-3 (PMC9107139; doi:10.1186/s12866-022-02549-3)
Supplement: Supplementary file 5 — Additional file 5: Supplementary file 3. Taxonomic table. Table of taxonomic classification of 61 strongly correlated OTUs. [file 12866_2022_2549_MOESM5_ESM.xlsx]

## Sheet: New_Additional file 7_Supplemen
Supplementry file 3: Table of taxonomic classification of 61 strongly correlated ASVs
Kingdom	Phylum	Class	Order	Family	Genus	OTU_ID
Bacteria	Patescibacteria	Saccharimonadia	Saccharimonadales	Saccharimonadaceae	Candidatus_Saccharimonas	OTU_1
Bacteria	Firmicutes	Clostridia	Clostridiales	Ruminococcaceae	Ruminococcaceae_UCG-005	OTU_2
Bacteria	Firmicutes	Clostridia	Clostridiales	Ruminococcaceae	Ruminococcus_2	OTU_3
Bacteria	Patescibacteria	Saccharimonadia	Saccharimonadales	Saccharimonadaceae	Candidatus_Saccharimonas	OTU_4
Bacteria	Bacteroidetes	Bacteroidia	Bacteroidales	Muribaculaceae	[f]Muribaculaceae	OTU_9
Bacteria	Bacteroidetes	Bacteroidia	Bacteroidales	Muribaculaceae	[f]Muribaculaceae	OTU_12
Bacteria	Bacteroidetes	Bacteroidia	Bacteroidales	Bacteroidaceae	Bacteroides	OTU_17
Bacteria	Bacteroidetes	Bacteroidia	Bacteroidales	Prevotellaceae	[f]Prevotellaceae	OTU_18
Bacteria	Firmicutes	Clostridia	Clostridiales	Ruminococcaceae	[f]Ruminococcaceae	OTU_24
Bacteria	Patescibacteria	Saccharimonadia	Saccharimonadales	Saccharimonadaceae	Candidatus_Saccharimonas	OTU_25
Bacteria	Bacteroidetes	Bacteroidia	Bacteroidales	Bacteroidaceae	Bacteroides	OTU_31
Bacteria	Patescibacteria	Saccharimonadia	Saccharimonadales	Saccharimonadaceae	Candidatus_Saccharimonas	OTU_33
Bacteria	Firmicutes	Erysipelotrichia	Erysipelotrichales	Erysipelotrichaceae	[f]Erysipelotrichaceae	OTU_36
Bacteria	Patescibacteria	Saccharimonadia	Saccharimonadales	Saccharimonadaceae	Candidatus_Saccharimonas	OTU_37
Bacteria	Firmicutes	Clostridia	Clostridiales	Ruminococcaceae	[f]Ruminococcaceae	OTU_39
Bacteria	Firmicutes	Clostridia	Clostridiales	Ruminococcaceae	Ruminococcaceae_NK4A214_group	OTU_41
Bacteria	Firmicutes	Clostridia	Clostridiales	Ruminococcaceae	Ruminococcaceae_UCG-014	OTU_42
Bacteria	Bacteroidetes	Bacteroidia	Bacteroidales	[o]Bacteroidales	[o]Bacteroidales	OTU_43
Bacteria	Bacteroidetes	Bacteroidia	Bacteroidales	Muribaculaceae	[f]Muribaculaceae	OTU_47
Bacteria	Bacteroidetes	Bacteroidia	Bacteroidales	Prevotellaceae	Prevotellaceae_UCG-001	OTU_57
Bacteria	Firmicutes	Clostridia	Clostridiales	Christensenellaceae	Christensenellaceae_R-7_group	OTU_58
Bacteria	Bacteroidetes	Bacteroidia	Bacteroidales	Bacteroidaceae	Bacteroides	OTU_68
Bacteria	Firmicutes	Clostridia	Clostridiales	Ruminococcaceae	Ruminococcaceae_UCG-014	OTU_69
Bacteria	Bacteroidetes	Bacteroidia	Bacteroidales	Bacteroidaceae	Bacteroides	OTU_70
Bacteria	Firmicutes	Clostridia	Clostridiales	Ruminococcaceae	Saccharofermentans	OTU_73
Bacteria	Bacteroidetes	Bacteroidia	Bacteroidales	[o]Bacteroidales	[o]Bacteroidales	OTU_81
Bacteria	Firmicutes	Erysipelotrichia	Erysipelotrichales	Erysipelotrichaceae	Erysipelotrichaceae_UCG-008	OTU_83
Bacteria	Firmicutes	Clostridia	Clostridiales	Family_XIII	[f]Family_XIII	OTU_84
Bacteria	Firmicutes	Clostridia	Clostridiales	Christensenellaceae	Christensenellaceae_R-7_group	OTU_88
Bacteria	Bacteroidetes	Bacteroidia	Bacteroidales	Rikenellaceae	Rikenellaceae_RC9_gut_group	OTU_92
Bacteria	Patescibacteria	Saccharimonadia	Saccharimonadales	Saccharimonadaceae	Candidatus_Saccharimonas	OTU_94
Bacteria	Cyanobacteria	Melainabacteria	Gastranaerophilales	[o]Gastranaerophilales	[o]Gastranaerophilales	OTU_103
Bacteria	Bacteroidetes	Bacteroidia	Bacteroidales	Bacteroidaceae	Bacteroides	OTU_116
Bacteria	Firmicutes	Clostridia	Clostridiales	Ruminococcaceae	Ruminococcus_2	OTU_119
Bacteria	Firmicutes	Clostridia	Clostridiales	Christensenellaceae	Christensenellaceae_R-7_group	OTU_121
Bacteria	Firmicutes	Clostridia	Clostridiales	Lachnospiraceae	[f]Lachnospiraceae	OTU_139
Bacteria	Firmicutes	Clostridia	Clostridiales	Ruminococcaceae	Ruminococcaceae_UCG-014	OTU_140
Bacteria	Patescibacteria	Saccharimonadia	Saccharimonadales	Saccharimonadaceae	Candidatus_Saccharimonas	OTU_141
Bacteria	Firmicutes	Clostridia	Clostridiales	Christensenellaceae	Christensenellaceae_R-7_group	OTU_148
Bacteria	Bacteroidetes	Bacteroidia	Bacteroidales	Marinifilaceae	Odoribacter	OTU_162
Bacteria	Firmicutes	Clostridia	Clostridiales	Lachnospiraceae	[f]Lachnospiraceae	OTU_184
Bacteria	Firmicutes	Clostridia	Clostridiales	Lachnospiraceae	Lachnospiraceae_NK3A20_group	OTU_188
Bacteria	Patescibacteria	Saccharimonadia	Saccharimonadales	Saccharimonadaceae	Candidatus_Saccharimonas	OTU_194
Bacteria	Firmicutes	Clostridia	Clostridiales	Family_XIII	Family_XIII_AD3011_group	OTU_197
Bacteria	Cyanobacteria	Melainabacteria	Gastranaerophilales	[o]Gastranaerophilales	[o]Gastranaerophilales	OTU_200
Bacteria	Firmicutes	Erysipelotrichia	Erysipelotrichales	Erysipelotrichaceae	[f]Erysipelotrichaceae	OTU_242
Bacteria	Firmicutes	Clostridia	Clostridiales	Family_XIII	Mogibacterium	OTU_246
Bacteria	Firmicutes	Erysipelotrichia	Erysipelotrichales	Erysipelotrichaceae	Erysipelotrichaceae_UCG-009	OTU_250
Bacteria	Patescibacteria	Saccharimonadia	Saccharimonadales	Saccharimonadaceae	Candidatus_Saccharimonas	OTU_272
Bacteria	Firmicutes	Clostridia	Clostridiales	Christensenellaceae	Christensenellaceae_R-7_group	OTU_290
Bacteria	Firmicutes	Clostridia	Clostridiales	Christensenellaceae	Christensenellaceae_R-7_group	OTU_299
Bacteria	Firmicutes	Erysipelotrichia	Erysipelotrichales	Erysipelotrichaceae	[f]Erysipelotrichaceae	OTU_301
Bacteria	Firmicutes	Clostridia	Clostridiales	Family_XIII	Family_XIII_AD3011_group	OTU_304
Bacteria	Patescibacteria	Saccharimonadia	Saccharimonadales	Saccharimonadaceae	Candidatus_Saccharimonas	OTU_329
Bacteria	Firmicutes	Clostridia	Clostridiales	Christensenellaceae	Christensenellaceae_R-7_group	OTU_374
Bacteria	Firmicutes	Clostridia	Clostridiales	Lachnospiraceae	[f]Lachnospiraceae	OTU_410
Bacteria	Firmicutes	Erysipelotrichia	Erysipelotrichales	Erysipelotrichaceae	[f]Erysipelotrichaceae	OTU_440
Bacteria	Firmicutes	Erysipelotrichia	Erysipelotrichales	Erysipelotrichaceae	[f]Erysipelotrichaceae	OTU_442
Bacteria	Firmicutes	Erysipelotrichia	Erysipelotrichales	Erysipelotrichaceae	[f]Erysipelotrichaceae	OTU_497
Bacteria	Firmicutes	Clostridia	Clostridiales	Lachnospiraceae	[f]Lachnospiraceae	OTU_528
Bacteria	Firmicutes	[p]Firmicutes	[p]Firmicutes	[p]Firmicutes	[p]Firmicutes	OTU_591
