# Supplementary material for: Dynamic changes in fecal bacterial microbiota of dairy cattle across the production line
Source: BMC Microbiol. 2022 May 14;22:132. doi: 10.1186/s12866-022-02549-3 (PMC9107139; doi:10.1186/s12866-022-02549-3)
Supplement: Supplementary file 6 — Additional file 6: Supplementary file 4. The table of function predictions generated by the Tax4Fun2 program. [file 12866_2022_2549_MOESM6_ESM.xlsx]

## Sheet: New_Additional file 8_Supplemen
Supplementry file 4: Table of function prediction by Tax4Fun2 program
# Column name is a combination of management unit ID and sample ID (e.g. Unit 3.4 refers to the 4th sample in management unit 4 )
KO	Unit1.1	Unit1.2	Unit1.3	Unit1.4	Unit1.5	Unit1.6	Unit1.7	Unit1.8	Unit1.9	Unit2.1	Unit2.2	Unit2.3	Unit2.4	Unit2.5	Unit2.6	Unit3.1	Unit3.2	Unit3.3	Unit3.4	Unit3.5	Unit3.6	Unit3.7	Unit3.8	Unit4.1	Unit4.2	Unit4.3	Unit4.4	Unit4.5	Unit4.6	Unit4.7	Unit4.8	Unit5.1	Unit5.2	Unit5.3	Unit5.4	Unit5.5	Unit5.6	Unit5.7	Unit5.8	Unit6.1	Unit6.2	Unit6.3	Unit6.4	Unit6.5	Unit6.6	Unit6.7	Unit6.8	Unit7.1	Unit7.2
K00001	0.00106846	0.000496839	0.000619125	0.000823808	0.000457931	0.000668627	0.000242749	0.000696166	0.00067413	0.000707901	0.000613203	0.000692622	0.000628153	0.000585881	0.000741664	0.000812748	0.00080639	0.000646488	0.000825593	0.000736708	0.000816121	0.000877897	0.000521803	0.000648083	0.00070019	0.000736177	0.000703499	0.000726656	0.000576656	0.000720569	0.00051082	0.00080019	0.000661352	0.000715269	0.000593508	0.000726222	0.000348577	0.000536076	0.000594457	0.000570774	0.000651452	0.00037705	0.000599318	0.000395747	0.000580651	0.000580118	0.000639553	0.000610362	0.000498651
K00002	1.1e-05	5.16e-05	2.25e-06	1.35e-05	9.24e-05	3.19e-06	2.86e-06	4.84e-06	7.26e-05	3.02e-05	2.03e-05	0.00038469	7.48e-06	4.33e-05	2.47e-05	2.05e-05	3.38e-05	1.56e-05	2.77e-05	3.71e-05	2.56e-05	2.46e-05	1.45e-05	2.98e-05	2.83e-05	2.36e-05	4.35e-05	2.14e-05	2.61e-05	2.06e-05	5.97e-05	2.67e-05	1.25e-05	2.04e-05	1.51e-05	7.62e-06	0.000117079	2.94e-05	5.95e-06	1.03e-05	5.55e-06	6.09e-06	1.01e-05	0.000117042	2.42e-05	2.33e-05	1.99e-05	1.2e-05	0.000231172
K00003	0.000306797	0.000330865	0.000444991	0.000300646	0.000279749	0.000466758	0.000157838	0.0003882	0.000437641	0.000411937	0.000430871	0.000580271	0.000503784	0.000344143	0.000383049	0.000395328	0.000404613	0.000422011	0.000387426	0.000414918	0.000407557	0.000391749	0.000388946	0.000395095	0.000384362	0.000407035	0.000407469	0.000410239	0.000381396	0.000394436	0.000343472	0.000354578	0.000383316	0.000394071	0.000381597	0.000406523	0.000188343	0.000400622	0.000408843	0.000390499	0.00041013	0.000486178	0.000433788	0.000167432	0.000370487	0.000380505	0.000399883	0.000327891	0.000458269
K00004	5.16e-05	0.000146028	9.6e-05	0.000109568	0.000137237	0.00021694	7.47e-05	0.000186895	0.000184605	0.000125884	0.000118612	9.63e-05	4.45e-05	0.000167676	0.000146827	0.000147472	0.000155852	0.000169247	0.000137862	0.000142469	0.000128867	7.6e-05	5.08e-05	0.000147975	0.00014924	0.000139849	0.00014887	0.000171362	0.000138918	0.000133445	0.000195981	0.000121429	0.000112735	0.000215641	0.000158584	0.000143986	0.000281553	0.000165532	0.00015722	0.00018008	7.73e-05	0.000141058	0.000210146	0.000271688	0.000169335	0.000167835	0.000195196	0.000204601	0.000135517
K00005	0.000929193	0.000253227	0.000348852	0.00065167	5.19e-05	7.38e-05	5.4e-05	8.99e-05	0.000355285	0.000207163	0.000234277	0.000195744	6.32e-05	0.000158297	0.000276455	0.000303255	0.000276776	0.000189102	0.000289996	0.000274273	0.000309353	0.000469741	0.00025899	0.000246376	0.000242929	0.000231758	0.000282509	0.00028605	0.000188522	0.000239181	0.000157809	0.000480546	0.000198602	0.000241021	0.000180135	0.000280398	0.000296693	0.000144367	0.000141581	0.000114993	0.000123023	0.000441534	0.000162552	0.000315193	0.000166446	0.000168922	0.000240507	0.000178453	0.000112343
K00007	0	2e-06	4.78e-07	8.5e-07	0	1.66e-07	0	8.28e-07	8.15e-07	9.13e-07	4.68e-07	1.5e-07	0	1.65e-06	2.47e-07	2.52e-07	4.64e-07	1e-06	2.23e-07	0	2.18e-07	2.41e-07	2.06e-07	9.58e-07	2.92e-08	1.18e-06	0	0	2.29e-07	9.42e-07	1.54e-07	8.23e-07	1.12e-07	5.25e-07	0	1.86e-06	1.43e-07	5.82e-07	1.95e-06	7.36e-07	3.88e-07	0	2.18e-06	2.35e-07	1.85e-06	2.36e-06	1.48e-06	1.57e-07	0
K00008	0.000956198	0.000293896	0.000491804	0.00062763	0.000593137	0.000696175	0.000623876	0.00068165	0.000476278	0.000483013	0.000623387	0.000146969	0.000557498	0.000601026	0.000661878	0.000714114	0.000630918	0.000602595	0.000649278	0.00064612	0.000611819	0.000681493	0.000319286	0.000609866	0.000549963	0.000618415	0.000653796	0.000718414	0.00059081	0.000563031	0.000550953	0.00080526	0.000500307	0.000753548	0.000611839	0.000674675	0.000516054	0.000716286	0.00064817	0.000623132	0.000282683	0.000327795	0.000696031	0.000577018	0.00061678	0.000626828	0.000739813	0.000692484	0.000381679
K00009	0	4.12e-05	2.33e-06	1.35e-05	4.46e-06	1.02e-06	1.77e-06	4.3e-06	1.75e-06	1.52e-05	5.41e-06	9.89e-07	7.09e-07	1.98e-05	6.34e-06	1.14e-05	7.49e-06	5.63e-06	7.82e-06	1.35e-05	7.44e-06	1.12e-05	4.79e-06	9.54e-06	1.17e-05	7.4e-06	7.96e-06	1e-05	6.9e-06	7.66e-06	3.4e-05	1.03e-05	5.93e-06	7.08e-06	4.58e-06	3.14e-06	0.000100286	7.76e-06	2.54e-06	3.71e-06	1.64e-06	8.54e-07	5.58e-06	0.000107716	1.37e-05	2.51e-06	7.38e-06	3.32e-06	5.59e-06
K00010	2.54e-05	0.000137607	0.000110044	4.85e-05	5.82e-05	2.83e-05	3.93e-05	8.82e-05	6.28e-05	7.06e-05	8.64e-05	9.42e-05	3.89e-05	0.000109217	9.57e-05	6.87e-05	7.11e-05	0.000110983	6.91e-05	6.65e-05	7.21e-05	6.4e-05	6.33e-05	0.000107275	0.000119967	0.000102795	9.45e-05	7.13e-05	9.14e-05	8.72e-05	0.000130125	9.85e-05	0.000185682	7.99e-05	8.44e-05	7.14e-05	2.3e-05	9.28e-05	9.58e-05	0.000142778	0.000237128	6.87e-05	8.87e-05	3.27e-05	8.41e-05	0.000127316	6.67e-05	0.000197204	7.57e-05
K00012	0.000159044	0.000207339	0.000218134	0.00044762	0.000471699	0.000203625	0.000552147	0.000283442	0.000263862	0.00039234	0.000211969	0.000504797	0.00047135	0.000320211	0.000235544	0.000238329	0.00027056	0.000252618	0.000256764	0.000266947	0.000254279	0.000279649	0.000345776	0.000228581	0.00025425	0.00024759	0.00021507	0.000218132	0.000207284	0.000276299	0.000254535	0.000169627	0.000219935	0.000186236	0.000203712	0.000200593	0.000236512	0.000168166	0.000203061	0.000197609	0.000281105	0.000251353	0.000201798	0.00021831	0.00027318	0.000210903	0.000168263	0.000239605	0.000351951
K00013	0.000314079	0.000334466	0.000297973	0.000233955	0.000275557	0.000459019	0.00013336	0.000354651	0.000358607	0.000360982	0.000404768	0.000526068	0.000497293	0.0003363	0.000362513	0.000372819	0.000382164	0.000357604	0.000379089	0.00038462	0.000368261	0.000364265	0.000325883	0.000385656	0.000370281	0.000378979	0.000389482	0.000384314	0.000393916	0.000385008	0.00036128	0.000347421	0.000374605	0.000387296	0.00039777	0.000388134	0.00027565	0.000379533	0.000384574	0.00038746	0.000374813	0.000279099	0.000367677	0.000276611	0.000374377	0.000387223	0.000398778	0.000338313	0.000433887
K00014	0.00055098	0.000456843	0.000576128	0.000537761	0.000585428	0.000524147	0.000620085	0.000606752	0.000604988	0.000604968	0.000561269	0.000608396	0.000587995	0.000531439	0.000541731	0.000580519	0.000571807	0.000534372	0.000582731	0.000562617	0.000573067	0.000577974	0.000594786	0.000518122	0.000535279	0.00054615	0.000530784	0.000554698	0.000542966	0.000543319	0.000445547	0.000527402	0.000475008	0.000539882	0.00056052	0.000574112	0.000435737	0.000553609	0.000543528	0.000505726	0.000480653	0.000520584	0.000526605	0.000486393	0.000534118	0.000513332	0.000559229	0.000482495	0.000497758
K00015	0.000610893	0.000363137	0.000346721	0.00038807	0.000578757	0.000499481	0.000673105	0.000824771	0.000362168	0.000558309	0.000435433	0.000169394	0.000279772	0.000516494	0.000585293	0.000690027	0.000689325	0.000596674	0.000711449	0.000601784	0.000701301	0.000628168	0.00044847	0.000496059	0.000557202	0.000599726	0.000536564	0.000603424	0.000555124	0.000635545	0.000365119	0.000581743	0.000451338	0.000598684	0.000542866	0.000580799	0.000295941	0.000566191	0.000573142	0.000475108	0.000365553	0.000529962	0.00056077	0.000396823	0.000558347	0.000478608	0.000528881	0.000524608	0.000315964
K00016	0.000282216	0.000259736	0.000372949	0.00027536	0.000282422	0.000420351	0.000105211	0.000262041	0.000525542	0.000248877	0.000301062	0.000953689	0.000114846	0.000194172	0.000309214	0.00030892	0.000349366	0.000333559	0.000324951	0.000321853	0.000341524	0.000351998	0.000359543	0.000308873	0.000331593	0.000319112	0.000360175	0.000289269	0.000365476	0.000307973	0.000195301	0.00027129	0.000300495	0.000273347	0.000308618	0.000311385	0.000198882	0.000281311	0.000290185	0.000256833	0.000369981	0.000444899	0.00028348	0.000170406	0.000281754	0.000314774	0.000271573	0.000255568	0.000610764
K00018	0.000353169	0.000326912	0.000553515	0.000381291	0.00073407	0.000514638	0.000729859	0.0009456	0.00044626	0.000623941	0.000421363	0.000648822	0.000311181	0.000560647	0.000582648	0.000729964	0.000738207	0.000701999	0.000731803	0.000643561	0.000720494	0.000564113	0.000446867	0.000573063	0.000667409	0.0006658	0.000560384	0.000649351	0.000589121	0.000671921	0.000395342	0.000513864	0.000419371	0.000642738	0.000596468	0.000562235	0.000171544	0.000637738	0.000673361	0.000520077	0.000438485	0.00036757	0.000645302	0.000342015	0.000679849	0.000598512	0.000610015	0.000766165	0.000545622
K00019	0.00024958	0.000283803	0.000238323	0.000177949	0.000464243	0.000429872	0.000607081	0.000594081	0.000248149	0.00045336	0.000324525	0.000109294	0.000521047	0.000468126	0.000421024	0.000455429	0.000470807	0.000487353	0.000464732	0.000429139	0.00043745	0.000383161	0.000239709	0.000404717	0.000432777	0.00042944	0.000374523	0.00043352	0.000397513	0.000430746	0.000337065	0.000393851	0.000349961	0.00046442	0.000423779	0.000445267	0.000266007	0.000407161	0.000427392	0.000400116	0.00036881	0.000146675	0.000459	0.00034262	0.000470188	0.000450901	0.000443606	0.00054207	0.000210557
K00020	0.00021046	0.000105439	0.000175135	0.000205038	3.71e-05	6.05e-05	5.67e-05	8.96e-05	0.000182279	0.000133925	0.000174091	0.000159009	5.33e-05	0.000106202	0.00012985	0.000123669	0.000132345	0.00013552	0.000130296	0.000134215	0.000150237	0.000176468	0.000223673	0.000142543	0.000148513	0.000118038	0.00016152	0.000124561	0.000147468	0.00014144	0.000119065	0.000161512	0.000106462	0.000115943	0.000146243	0.000163438	0.000212091	0.000127608	0.000113	9.92e-05	0.000134142	0.000317484	0.000126854	0.000162861	0.000108579	0.000121445	0.000144022	0.000173291	0.000173639
K00021	2.7e-07	7.95e-06	0	0	0	3.86e-09	1.21e-06	2.1e-06	4.75e-06	2.12e-08	2.28e-07	1.34e-09	0	3.6e-08	5.72e-09	7.56e-07	1.08e-08	1.81e-08	3.52e-06	2.53e-07	5.05e-09	4.41e-06	0	0	8.42e-07	1.51e-08	2.17e-07	0	1.15e-06	1.01e-08	0	1.8e-08	2.6e-09	0	0	0	3.32e-09	1.35e-08	4.52e-08	1.08e-08	8.99e-09	0	4.6e-08	5.45e-09	4.87e-07	2.44e-07	3.43e-08	3.63e-09	0
K00023	5.83e-05	8.38e-05	0.000199511	7.5e-05	0.000136395	4.35e-05	0.000109485	0.000337215	9.72e-05	0.000289603	8.52e-05	4.52e-05	9.92e-05	0.000166492	0.000165435	0.000213408	0.000215013	0.000248073	0.000233748	0.000182248	0.000238794	0.000185568	0.000221336	0.000143899	0.000200291	0.000184158	0.000127418	0.000178702	0.000102005	0.00020888	8.24e-05	0.000130152	4.35e-05	0.000161039	0.00013651	0.00015144	0.000120412	0.000156963	0.000171747	8.27e-05	7.91e-05	0.000178013	0.000226851	8.9e-05	0.000168564	0.000133496	0.000180124	0.000206327	0.000184063
K00024	0.000295808	0.000282473	0.000324293	0.000258451	0.000301806	0.000228182	0.000519207	0.000227701	0.000393101	0.000327724	0.000229638	0.000162798	0.000434165	0.000283796	0.000253477	0.00023727	0.000270501	0.000206979	0.000259878	0.000258812	0.000254148	0.000299902	0.000306783	0.000239406	0.000233552	0.000243601	0.000227778	0.000238295	0.000241043	0.0002683	0.000239503	0.000251092	0.000255748	0.000223631	0.000217844	0.000281147	0.000269574	0.000198046	0.000207423	0.000200768	0.000323203	0.000355401	0.000178819	0.000238	0.000256416	0.000216066	0.00018814	0.000222963	0.000175565
K00027	0.000503746	0.000397738	0.000510814	0.000466942	0.000473379	0.000324553	0.000595705	0.000487312	0.000341745	0.000472781	0.000448592	0.000177556	0.000533961	0.000475422	0.000456836	0.000484697	0.000471083	0.00044699	0.000463829	0.000476385	0.0004637	0.000477259	0.000414498	0.000463276	0.000460312	0.000476338	0.000438327	0.000483337	0.000444119	0.000491728	0.000475442	0.000495119	0.000430861	0.000471543	0.000459127	0.000474131	0.000405443	0.000486658	0.000499057	0.000452595	0.000402505	0.000411141	0.000455986	0.000438101	0.000513134	0.000481505	0.000477015	0.000478449	0.000261996
K00029	0.000700906	0.000435	0.000575133	0.000662712	0.00050635	0.000302965	0.000612518	0.000483373	0.000419908	0.000517905	0.000421789	0.000191169	0.000525923	0.000489246	0.00049273	0.000516624	0.00052321	0.000468526	0.000506482	0.000511451	0.000524708	0.000556461	0.000443312	0.000528728	0.00049362	0.000504211	0.000477436	0.000525908	0.000463285	0.000535683	0.000435677	0.000570291	0.000429219	0.000519314	0.000461102	0.00048939	0.000420323	0.000486293	0.000518628	0.00043851	0.000373553	0.00045982	0.0004707	0.000465228	0.000585222	0.000497365	0.000499225	0.000503829	0.00031381
K00030	8.18e-05	0.000171929	0.000119811	8.78e-05	0.000119885	0.000216389	4.85e-05	0.000139606	0.000171236	8.75e-05	9.59e-05	4.4e-05	3.56e-05	0.000131076	0.000146152	0.000130144	0.000128157	0.000118871	0.00012062	0.000123931	0.000118811	7.3e-05	4.24e-05	0.0001226	0.000121411	0.00011876	0.000124885	0.000156483	0.000112937	0.000112626	0.000144992	0.000101541	0.000102568	0.000180876	0.000134724	0.00010996	0.000151116	0.000150344	0.000138298	0.000171167	4.36e-05	0.000106083	0.000173084	0.000153423	0.000129554	0.000134685	0.000169947	0.000157958	0.000101281
K00031	0.000331606	0.000490164	0.000329528	0.000241058	0.000195309	0.000286308	0.000132098	0.000232616	0.000396531	0.000327834	0.000331945	0.000522287	0.000475793	0.000285158	0.000262116	0.000272332	0.000293041	0.000285733	0.000284431	0.000299379	0.000280973	0.00031895	0.000306126	0.000268877	0.000272983	0.000285142	0.000293766	0.000243572	0.000278865	0.000306575	0.000312399	0.000276959	0.000292668	0.000210664	0.000253603	0.000296649	0.000377508	0.000245269	0.000259538	0.000234381	0.000354028	0.000288936	0.000247659	0.000322608	0.000255952	0.000248241	0.000228031	0.000206441	0.000414042
K00032	0	7.61e-09	1.1e-06	1.7e-08	9.97e-08	3.64e-07	3.61e-06	1.61e-06	0	8.99e-07	8.79e-07	2.73e-07	0	1.92e-06	6.88e-07	1.03e-06	2.91e-06	1.31e-06	2.21e-06	1.98e-06	1.98e-06	1.92e-06	3.06e-06	3.06e-06	2.62e-06	3.76e-06	3.96e-06	2.65e-06	4.01e-06	1.68e-06	4.68e-07	1.38e-06	2.67e-07	2.74e-06	1.48e-06	8.82e-07	1.23e-06	2.05e-06	3.08e-06	8.91e-07	7.4e-07	1.53e-06	2.49e-06	1.5e-06	4.92e-06	3.86e-06	4.59e-06	1.11e-06	8.25e-06
K00033	6.11e-05	6.4e-05	4.42e-05	4.82e-05	0.000174264	0.00019804	2.62e-05	0.000151657	0.00013547	6.7e-05	8.78e-05	0.000398933	2.69e-05	0.000105358	0.000109184	0.00010976	0.000100032	9.64e-05	0.000106842	0.000101246	9.62e-05	6.31e-05	2.98e-05	0.000104592	9.86e-05	0.000104359	0.000114482	0.000139314	0.000100569	8.64e-05	0.000126379	0.000103083	9.39e-05	0.000167286	0.000122908	0.000101352	0.000128144	0.000139164	0.000132694	0.000148456	3.99e-05	6.99e-05	0.000150256	0.000153832	0.000123852	0.00014249	0.000171239	0.000144902	0.000286881
K00034	0.000230511	0.000208734	0.000112214	0.000181141	8.31e-05	3.97e-05	7.37e-05	0.000158458	0.000206799	0.000154324	9.9e-05	9.68e-05	4.97e-05	0.000147475	0.000169032	0.000173488	0.000183452	0.000136339	0.000193133	0.000181989	0.000190629	0.000197876	0.000101417	0.000148511	0.000160223	0.000161954	0.000148706	0.000146075	0.00010941	0.000189291	0.000180641	0.000203791	8.48e-05	0.000135689	0.000125697	0.000146107	0.000447104	0.00011053	0.000156681	6.69e-05	7.97e-05	0.000158448	0.00012492	0.00038557	0.000216561	0.000113655	0.000147741	0.000166331	0.000169634
K00035	0	0	0	0	0	1.62e-07	0	3.03e-06	0	8.92e-07	2.26e-07	1.62e-06	0	1.52e-06	2.41e-07	0	4.54e-07	7.63e-07	0	0	2.13e-07	2.35e-07	0	0	0	6.35e-07	0	0	2.24e-07	4.27e-07	1.54e-06	4.13e-06	1.09e-07	0	0	0	2.58e-06	5.69e-07	1.91e-06	4.56e-07	3.79e-07	7.63e-07	1.94e-06	2.3e-07	1.81e-06	2.31e-06	1.45e-06	1.53e-07	7.75e-06
K00036	6.11e-05	6.39e-05	4.52e-05	4.79e-05	0.000173247	0.000198006	2.98e-05	0.000150509	0.00013547	6.79e-05	8.74e-05	0.000399006	2.69e-05	0.000106839	0.000110379	0.000107228	0.0001	9.65e-05	0.000108756	9.78e-05	9.64e-05	5.31e-05	2.95e-05	0.000104017	9.69e-05	0.000104883	0.000111201	0.000136388	9.81e-05	8.68e-05	0.000125019	0.000100901	9.39e-05	0.00016571	0.0001223	0.000101561	0.000127863	0.000138408	0.000133629	0.000148469	4.02e-05	6.5e-05	0.000151033	0.000151831	0.00012424	0.000143848	0.000172564	0.000144186	0.000286265
K00038	5.95e-06	8.29e-05	6.74e-05	3.72e-05	8.57e-05	1.73e-05	6.72e-05	0.000133997	0.00010613	0.000169738	6.29e-05	2.14e-05	4.35e-05	0.000124687	0.000128021	9.44e-05	0.000130398	0.000113793	0.000120507	0.000106664	0.000134689	9.62e-05	0.000175003	0.000125817	0.000117143	0.0001066	0.000106088	0.000100968	0.000120628	0.000150098	0.00011682	0.000107245	5.67e-05	0.000109132	0.00011447	0.000101046	0.00025267	0.000100607	0.000108737	6.25e-05	6.1e-05	0.000182087	0.000114415	0.000180688	0.000154568	0.000104896	0.000120411	0.000142943	0.000200453
K00039	0	9.89e-08	0	2.21e-07	0	7.97e-09	2.07e-06	8.4e-06	0	1.21e-06	1.42e-07	2.44e-06	0	1.28e-07	4.86e-07	4.2e-07	1.91e-07	9.11e-07	3.71e-07	0	4.61e-07	4.75e-07	1.04e-07	4.49e-07	1.62e-08	8.79e-07	0	4.64e-07	1.1e-08	1.31e-06	2.2e-07	9.18e-07	9.77e-08	0	4.32e-07	0	8.83e-07	4.88e-06	9.35e-08	2.24e-08	1.03e-06	7.63e-07	2.02e-07	5.61e-07	8.86e-08	7.63e-07	1.29e-06	7.5e-09	1.03e-05
K00040	0.000277316	0.000380017	0.000245887	0.000292452	0.000165471	0.000245332	6.85e-05	0.000201809	0.000154537	0.000126794	0.00018635	4.21e-05	5.3e-05	0.000219539	0.000224361	0.000200735	0.000184724	0.000203321	0.000200823	0.000179635	0.000197225	0.000162992	8.78e-05	0.000210407	0.00020853	0.00022394	0.00021058	0.000230277	0.000198608	0.000191594	0.000295749	0.00027035	0.000305499	0.00026251	0.000216482	0.000192115	0.000327605	0.000231069	0.000240271	0.00029083	0.000233772	0.000107086	0.000248061	0.000400397	0.00021392	0.000250462	0.000242259	0.000213583	0.000108595
K00041	0.0002771	0.000278428	0.000136483	0.000222024	5.82e-05	5.15e-05	4.44e-05	7.51e-05	0.000112397	5.47e-05	0.000103138	3.5e-05	2.89e-05	9.89e-05	0.000119616	9.77e-05	0.000104219	0.000114005	0.00011019	9.39e-05	0.000111319	0.0001379	7.05e-05	0.000112565	0.000127266	0.000128864	0.000126447	0.00010404	9.89e-05	0.000109624	0.000145629	0.000158439	0.000207019	9.69e-05	0.00010224	9.47e-05	0.000118742	7.55e-05	9.26e-05	0.000138462	0.000209762	5.48e-05	9.72e-05	0.000139116	8.9e-05	0.00011478	7.86e-05	0.000133594	4.4e-05
K00042	0.000213888	0.000242475	0.000227611	0.000199154	5.36e-05	4.28e-05	4.71e-05	8.05e-05	0.000128008	0.000132386	0.000140013	4.75e-05	3.68e-05	0.000141909	0.000128962	0.000114959	0.000128335	0.000121818	0.000122588	0.000117033	0.00012437	0.000156962	0.000147834	0.000132992	0.000141638	0.000140083	0.00015755	0.000114752	0.000129939	0.000121428	0.000189587	0.000197296	0.000216798	0.000110262	0.000105245	0.000112769	0.000255628	0.00011913	0.000121363	0.000143396	0.0002311	6.99e-05	0.000113127	0.000258671	0.000111815	0.000152282	8.09e-05	0.000170302	9.56e-05
K00043	0.000514582	8.5e-05	0.000134232	0.000260743	4.27e-05	0.000193727	4.98e-05	5.38e-05	0.000170729	5.12e-05	0.000136626	1.58e-05	5.12e-05	7.43e-05	0.000173817	0.000188265	0.000166407	0.000120465	0.000179669	0.000161274	0.000177534	0.000279771	7.62e-05	0.000140879	0.000135292	0.000140433	0.000186593	0.000148116	0.000143559	0.000154296	7.14e-05	0.000281894	0.000112715	0.000126226	0.000102274	0.000163458	8e-05	7.48e-05	8.46e-05	6.56e-05	7.18e-05	0.000138381	9.31e-05	5.57e-05	8.32e-05	0.000105608	0.000123824	0.000143518	9.78e-05
K00045	2.01e-05	7.75e-05	3.61e-05	4.33e-05	9.79e-05	0.00019161	2.24e-05	0.000133519	5.72e-05	6.62e-05	8.12e-05	1.13e-05	2.35e-05	0.000103916	0.000103408	0.000106827	8.59e-05	8.88e-05	9.53e-05	9.1e-05	8.8e-05	3.66e-05	1.94e-05	0.000100099	8.53e-05	9.34e-05	9.09e-05	0.000131377	9.44e-05	8.18e-05	0.000121895	9.55e-05	9.07e-05	0.000161326	0.000116641	9.6e-05	0.000117671	0.000135689	0.000128291	0.000147376	2.75e-05	5.14e-05	0.000143458	0.000178657	0.000113198	0.000119442	0.000157407	0.000109351	7.35e-05
K00046	0.000914495	0.000877326	0.00049004	0.000493107	0.000290444	0.000202878	0.000267898	0.00064997	0.000422716	0.000515079	0.000480016	0.000104295	0.000578264	0.00054181	0.000580686	0.000624614	0.000645295	0.000588573	0.000624697	0.000591916	0.00061758	0.000698789	0.000287739	0.000541415	0.000597995	0.0006523	0.000581465	0.000559474	0.000494509	0.000607636	0.000526138	0.000700754	0.000663493	0.000487117	0.000458575	0.000513272	0.000395756	0.000516549	0.000523542	0.000500995	0.000725298	0.000227608	0.000488637	0.000471316	0.00053293	0.000522137	0.000405629	0.000669664	0.00033315
K00048	0.000364379	0.000518609	0.000258947	0.000402699	0.000181528	0.000493153	0.000134953	0.000304274	0.000260173	0.000247598	0.000387413	0.00029667	0.000146157	0.000275002	0.00033478	0.000323603	0.00033157	0.00040052	0.000335193	0.000314605	0.000327806	0.000325172	0.000367482	0.00029158	0.000348535	0.00033724	0.000352747	0.000270064	0.000406797	0.000298227	0.00031215	0.000300303	0.000485903	0.000265051	0.000364986	0.000349202	0.000233474	0.000331594	0.000306536	0.000377858	0.000573949	0.000385203	0.000304283	0.000255759	0.000239603	0.000324605	0.000226226	0.000343508	0.000158458
K00050	0	4.83e-09	0	1.08e-08	3.05e-09	1.51e-07	0	1.62e-06	0	8.31e-07	2.34e-07	8.36e-07	0	1.69e-06	6.05e-07	2.73e-07	1.14e-06	1.31e-06	4.07e-06	3.71e-06	2.81e-06	3.02e-06	1.21e-06	1.06e-06	1.05e-06	4.81e-06	2.68e-06	2.26e-06	2.37e-07	9.93e-07	3.7e-07	7.43e-07	1.07e-07	2.29e-06	3.86e-08	2.15e-06	1.97e-06	8.34e-07	2.16e-06	4.42e-07	3.67e-07	1.15e-06	1.82e-06	2.26e-07	1.81e-06	2.19e-06	2.23e-06	3.99e-07	9.28e-06
K00052	0.000544266	0.000399189	0.000498304	0.000388589	0.000389033	0.000513421	0.000172561	0.000509377	0.000511447	0.000434086	0.000513002	0.000558965	0.000528714	0.000437774	0.000523045	0.000511967	0.000495386	0.000461647	0.000499812	0.000491997	0.00049223	0.000483047	0.000375656	0.000512843	0.000474769	0.000509503	0.000525592	0.000557807	0.000507482	0.000507611	0.000461646	0.000520804	0.000494439	0.000581047	0.00053226	0.000517365	0.000338171	0.000563734	0.000554579	0.000562574	0.0003964	0.000404324	0.000548706	0.000334379	0.00050447	0.00054514	0.000591174	0.000464799	0.00055771
K00053	0.000333306	0.000341615	0.000365247	0.000320079	0.00026749	0.000297141	0.000118798	0.000277838	0.000345422	0.000311283	0.000388582	0.000510859	0.000468291	0.000302634	0.000324491	0.000306632	0.000314579	0.000310677	0.00030167	0.000323755	0.000301	0.000316991	0.00032042	0.000367346	0.000326594	0.000337989	0.000357906	0.00034843	0.00035874	0.000344112	0.000356377	0.000336007	0.000372146	0.000354059	0.000368516	0.000349713	0.000274749	0.000375088	0.000367181	0.000382402	0.000358189	0.000291408	0.000346189	0.000259273	0.000350397	0.000382195	0.000380726	0.000308271	0.000447952
K00054	0.000170851	1.82e-05	3.58e-05	8.56e-05	1.22e-06	8.69e-06	3.62e-06	8.45e-06	2.24e-05	5.55e-06	3.36e-05	3.92e-06	7.47e-06	8.44e-06	3.88e-05	4.51e-05	3.49e-05	1.66e-05	3.95e-05	3.22e-05	3.84e-05	7.49e-05	1.18e-05	2.6e-05	2.34e-05	3.38e-05	4.16e-05	3.55e-05	2.75e-05	2.88e-05	6.5e-06	8.23e-05	2.83e-05	2.86e-05	2e-05	4.11e-05	8.79e-06	1.92e-05	2e-05	1.08e-05	4.96e-06	1.17e-05	1.37e-05	1.32e-05	1.43e-05	2.39e-05	2.67e-05	1.38e-05	9.74e-06
K00055	2.7e-07	6.28e-05	9.22e-06	1.35e-05	1.47e-05	1.54e-06	9.75e-06	9.27e-06	5.13e-05	1.44e-05	8.89e-06	3.97e-06	3.87e-06	2.54e-05	1.56e-05	6.11e-06	1.45e-05	5.87e-06	1.21e-05	2.18e-05	1.36e-05	1.5e-05	1.29e-05	2.11e-05	1.29e-05	1.84e-05	1.49e-05	8.22e-06	1.59e-05	2.69e-05	4.13e-05	1.28e-05	1.24e-05	7.58e-06	4.17e-06	8.57e-06	0.000125516	5.1e-06	2.33e-05	7.27e-06	5.3e-06	6.41e-05	1e-05	0.000110269	4.85e-05	4.08e-06	9.12e-06	5.24e-06	3.36e-05
K00057	0.000369606	0.000391966	0.000458876	0.000402786	0.000503342	0.000474005	0.000583001	0.000402318	0.000553484	0.000414103	0.00042508	0.000572725	0.000502174	0.000411873	0.000408323	0.000410821	0.000430102	0.000387798	0.000415459	0.000430027	0.000417013	0.000411444	0.000421839	0.000425725	0.000415927	0.000419748	0.000423737	0.000433054	0.000421305	0.000414898	0.000381834	0.000377352	0.000392333	0.000435838	0.00042788	0.000431834	0.000308408	0.000421246	0.00041711	0.000416439	0.000422238	0.000467054	0.000402553	0.000309863	0.000428565	0.000426935	0.000437367	0.000395872	0.000491774
K00058	0.00071387	0.000745676	0.00109698	0.000733175	0.0014957	0.00124004	0.00143674	0.00194949	0.00106739	0.00138421	0.00107256	0.00115122	0.0009934	0.00123807	0.00127994	0.00153075	0.00150585	0.00142716	0.00153287	0.00137075	0.00151709	0.00120263	0.00110312	0.00121605	0.00134419	0.00137858	0.00120877	0.00139566	0.00125664	0.00139955	0.000889837	0.00108905	0.000962752	0.00140914	0.00129816	0.00134008	0.000628208	0.00138615	0.001427	0.00119384	0.000944283	0.00105295	0.00141942	0.000799283	0.00136398	0.00125158	0.00138179	0.00138023	0.0012565
K00059	0.00255083	0.00223777	0.00183958	0.0020065	0.00175766	0.00218701	0.0018168	0.00238678	0.00199108	0.00212987	0.00205972	0.00109688	0.00257904	0.0022044	0.0022561	0.00228672	0.00227902	0.00213158	0.00231101	0.00224004	0.00222336	0.00236432	0.00178562	0.00217542	0.00217973	0.00225924	0.00219649	0.00220762	0.00217074	0.00229848	0.00219788	0.00242258	0.00210674	0.0021516	0.00209685	0.00223045	0.00219092	0.00208979	0.0021396	0.00205136	0.00217222	0.00172357	0.00212863	0.00204637	0.00220942	0.002209	0.00215636	0.00238701	0.0019421
K00060	0.000382638	0.000161903	0.000221741	0.000295723	4.58e-05	4.26e-05	3.97e-05	5.38e-05	9.87e-05	0.000232597	0.000185763	6.09e-05	0.000398674	0.000198282	0.000142425	0.00015532	0.000147103	0.000124636	0.000144312	0.000178947	0.000134209	0.000234565	0.000128121	0.000150103	0.000122989	0.00013024	0.000163179	0.000140075	0.000116294	0.000132012	0.00021078	0.000261458	9.95e-05	0.000101194	8.43e-05	0.000146192	0.000377691	0.000146006	7.86e-05	6.28e-05	7.71e-05	6.77e-05	0.000102343	0.000332428	0.000109467	9.75e-05	0.000103924	9.84e-05	0.000132474
K00064	6.45e-05	0.000145806	7.01e-05	4.31e-05	8.51e-06	2.21e-05	1.68e-05	2.47e-05	4.73e-05	6.4e-05	2.13e-05	2.29e-05	6.06e-06	4.32e-05	1.58e-05	1.32e-05	2.31e-05	3.22e-05	2.49e-05	1.99e-05	3.37e-05	2.63e-05	9.14e-05	3.49e-05	3.51e-05	2.09e-05	1.78e-05	2.19e-05	7.46e-06	3.42e-05	6.22e-05	3.8e-05	1.68e-05	2.3e-05	2.5e-05	1.87e-05	0.000126296	5.14e-06	1.46e-05	1.4e-05	2e-05	4.87e-05	3.36e-05	0.00011335	3.14e-05	1.43e-05	3.54e-05	1.8e-05	3.74e-05
K00065	0.000369849	0.000506368	0.000340111	0.000422468	0.000186885	0.000100281	0.000146575	0.000306992	0.000215485	0.00033195	0.000174423	6.47e-05	0.000455583	0.000312317	0.000246723	0.000284362	0.000283471	0.000343153	0.00026386	0.000290267	0.000253765	0.000285458	0.000106179	0.000211556	0.000270496	0.000250913	0.000192389	0.000238579	0.000136529	0.000238192	0.000281623	0.00028091	0.000115797	0.000193801	0.000183654	0.000214785	0.000435786	0.000229411	0.000192974	0.000123085	0.000157162	8.64e-05	0.00027863	0.000455299	0.000244191	0.00018239	0.000202096	0.000364168	0.000175297
K00066	2.02e-07	0	5.97e-07	2.82e-07	5.69e-09	2.55e-07	2.13e-06	1.78e-07	0	0	4.25e-08	8.37e-08	0	2.71e-07	0	5.19e-06	4.87e-06	0	5.25e-06	3.06e-06	4.94e-06	6.92e-06	1.75e-06	1.57e-06	2.88e-06	3.76e-06	1.78e-06	3.95e-06	4.67e-07	7.87e-07	2.25e-06	1.79e-06	0	2.21e-06	0	4.11e-08	2.6e-06	2.02e-07	0	0	1.93e-06	6.59e-07	1.3e-08	1.3e-07	7.42e-08	1.18e-07	5.52e-07	5.03e-08	7.28e-06
K00067	0.000229126	0.000522032	0.000291877	0.000351915	0.000484863	0.000438203	0.000559057	0.000285863	0.000408884	0.00039125	0.000349203	0.000501557	0.000463558	0.000399071	0.000327037	0.000294846	0.000343091	0.000318152	0.000319039	0.000328477	0.000315652	0.000298335	0.000416217	0.00038277	0.000367826	0.000352732	0.000353004	0.000342002	0.000354833	0.00034846	0.000418679	0.000270304	0.000465987	0.000365423	0.000371061	0.000339934	0.000273523	0.000325806	0.000356498	0.000433577	0.000520204	0.00040769	0.000332917	0.000254029	0.00039737	0.000419531	0.000325354	0.000408533	0.000396042
K00068	0.000198422	0.000120022	0.000112186	0.000152087	1.94e-05	6.05e-05	3.11e-05	6.82e-05	9.46e-05	7.38e-05	0.000132749	2.9e-05	3.82e-05	7.29e-05	8.56e-05	9.54e-05	8.66e-05	9.14e-05	9.51e-05	8.96e-05	8.91e-05	0.000131662	0.000121061	8.59e-05	9.37e-05	9e-05	9.95e-05	8.63e-05	0.000103284	7.99e-05	9.22e-05	0.000132754	8.54e-05	8.43e-05	0.000112156	0.000119249	0.000254936	9.13e-05	9.02e-05	7.26e-05	8.14e-05	3.65e-05	8.44e-05	0.0002556	7.71e-05	8.56e-05	0.000113043	4.97e-05	3.34e-05
K00073	1.15e-05	5.99e-05	2.88e-05	3.29e-05	1.59e-05	6.07e-06	3.92e-06	1.2e-05	5.57e-05	3.12e-05	1.41e-05	2.82e-06	7.08e-06	3.86e-05	1.77e-05	1.84e-05	2.89e-05	2.78e-05	2.25e-05	3.02e-05	2.03e-05	1.71e-05	5.94e-06	2.03e-05	2.97e-05	1.9e-05	2.15e-05	1.7e-05	9.72e-06	1.74e-05	4.92e-05	1.68e-05	1.38e-05	2.45e-05	2.23e-05	1.68e-05	0.000100935	5.31e-06	5.95e-06	1.41e-05	2.53e-05	2.7e-06	2.01e-05	0.000112231	2.54e-05	1.1e-05	1.44e-05	4.65e-05	6.04e-06
K00074	0.00127494	0.000455071	0.000388004	0.000785338	0.000174325	0.00031786	0.000161236	0.000418854	0.00030787	0.000288414	0.00045995	0.000148795	0.000195055	0.000297671	0.000522315	0.000609489	0.000559938	0.000393925	0.000637426	0.000553826	0.000645974	0.000813549	0.000265196	0.000496794	0.00050503	0.000571334	0.00052484	0.000526889	0.000424558	0.000548713	0.000251618	0.000785389	0.000462925	0.000468074	0.000417357	0.00057824	0.000335451	0.00035205	0.000518182	0.00030839	0.000398133	0.000322484	0.000339671	0.000405237	0.000503102	0.000410438	0.000509382	0.000386027	0.000117259
K00075	0.000355837	0.000392862	0.000457062	0.000406977	0.00052221	0.000503817	0.000600786	0.000419352	0.000571669	0.000424746	0.000507891	0.000688249	0.000532296	0.000418558	0.000444751	0.000431331	0.000430186	0.00042898	0.000421083	0.000447769	0.000436402	0.00042845	0.000546818	0.000457416	0.00044175	0.000424048	0.000459691	0.000446056	0.00050377	0.000464747	0.000408263	0.000390227	0.000431492	0.0004344	0.000490372	0.000487485	0.000396516	0.000495092	0.000476612	0.000471348	0.00046261	0.000770892	0.000442794	0.000325841	0.00045171	0.000474059	0.000475153	0.000407936	0.000574631
K00076	2.32e-05	4.95e-05	6.51e-06	0.000102312	8.21e-05	8.79e-06	2.71e-05	9.78e-05	6.5e-06	8.44e-05	1.32e-05	3.49e-06	3.5e-05	6.96e-05	5.07e-05	6.73e-05	8.65e-05	5.58e-05	7.85e-05	6.81e-05	6.55e-05	4.93e-05	3.97e-05	9.29e-05	9.28e-05	6.53e-05	4.66e-05	7.48e-05	0.000105225	0.00010028	7.64e-05	5.14e-05	1.89e-05	8.5e-05	9.42e-05	4.3e-05	0.000113326	7.38e-05	8.06e-05	5.29e-05	1.1e-05	4.93e-06	4.4e-05	0.000176658	0.00013695	9.64e-05	8.65e-05	0.000102734	2.18e-05
K00077	0.00038888	0.000512695	0.000313228	0.000261173	0.000365867	0.000118947	0.000582521	0.000229749	0.000407514	0.000374582	0.00026045	0.000548422	0.000460195	0.000343137	0.000236354	0.000247009	0.000283288	0.000271384	0.000252045	0.000279009	0.000262014	0.000321649	0.000324526	0.000279144	0.000276038	0.000269618	0.000260662	0.000239889	0.000188849	0.000266082	0.000254361	0.000241098	0.000241984	0.000211767	0.000176602	0.00024615	0.000229585	0.000162976	0.000211153	0.000201473	0.000314654	0.000174306	0.000231889	0.000199047	0.000282925	0.000216336	0.000209885	0.000278106	0.000354007
K00082	0	0	0	0	3.05e-09	0	0	0	0	0	1.71e-08	4.78e-08	0	2.12e-08	2.43e-08	2.15e-08	1.14e-08	2.88e-08	4.27e-08	2.16e-08	2.68e-08	1.78e-08	4.39e-09	1.02e-07	5.7e-08	6.4e-08	7.77e-08	5.33e-08	2.82e-08	2.15e-08	7.56e-07	5.15e-07	9.78e-08	1.68e-08	3.86e-08	3.08e-08	2.36e-07	2.39e-08	3e-08	1.72e-08	6.54e-07	1.02e-06	1.39e-08	1.09e-07	1.25e-07	6.84e-07	7.28e-08	3.08e-08	1.92e-07
K00086	2.47e-05	4.47e-05	1.51e-05	0.000113822	0.000108236	0.000176242	5.69e-05	0.000176687	1.17e-05	0.000141181	4.32e-05	6.57e-05	7.08e-05	0.000115928	0.000103515	0.000143575	0.000148781	0.000130342	0.000151871	0.000136731	0.000147695	9.69e-05	3.87e-05	7.8e-05	0.0001209	0.000114736	7.48e-05	9.28e-05	7.47e-05	0.000117096	8.54e-05	6.71e-05	3.34e-05	9.49e-05	8.82e-05	8.59e-05	0.000119187	6.91e-05	9.56e-05	4.16e-05	5.3e-05	4.79e-05	8.57e-05	0.000161469	0.000121529	5.62e-05	6.84e-05	0.000116887	3.18e-05
K00087	0.000436742	0.000147392	0.000260646	0.000508018	0.000158474	8.07e-05	8.2e-05	0.000264985	0.000152225	0.000249768	0.000214922	0.000238593	0.000117035	0.000198724	0.000238375	0.000283958	0.000264066	0.000279383	0.000279933	0.000263473	0.000293885	0.000314363	0.00024516	0.00023864	0.000284987	0.000241827	0.000222469	0.000239203	0.000194453	0.00025566	0.000177932	0.000307561	0.000178525	0.000214193	0.000240515	0.000274869	0.000270566	0.00020206	0.000232746	0.000152894	0.000190892	0.000296863	0.000220459	0.000315818	0.000255331	0.000187838	0.000235345	0.000433486	0.000101714
K00088	0.000396868	0.000369509	0.00042316	0.000477511	0.000599904	0.00047767	0.000603943	0.000422994	0.000532107	0.000410028	0.000423008	0.000969911	0.000505055	0.000418602	0.000411924	0.000406629	0.000415472	0.000430354	0.000408888	0.000423896	0.000404819	0.000410828	0.000436786	0.000418566	0.000416185	0.000414744	0.000429725	0.000423533	0.000423717	0.000409785	0.000402588	0.000385605	0.000392662	0.000418009	0.000422036	0.000417748	0.000328296	0.00042609	0.000415913	0.000413285	0.000411837	0.000473863	0.000429297	0.000309233	0.000423468	0.000444945	0.000434938	0.000425082	0.000717444
K00090	0.000254615	0.000287901	0.000162061	0.000139477	7.8e-05	9.86e-05	8.48e-05	0.000212427	0.000141377	0.000152468	0.000192674	3.02e-05	8.18e-05	0.000140833	0.00017641	0.000177061	0.000197952	0.000199589	0.000188283	0.000161836	0.0001813	0.000199854	0.000186619	0.000174068	0.00018958	0.000202267	0.00018579	0.000172272	0.000221836	0.000185731	0.000139521	0.000191745	0.000243791	0.00017263	0.000216111	0.000199817	0.000171104	0.000189286	0.000204525	0.000200308	0.000260699	6.37e-05	0.000177231	0.000205961	0.000179138	0.000204426	0.000161773	0.000168417	7.52e-05
K00091	1.47e-05	4.49e-05	9.58e-06	2.56e-06	7.42e-06	7.44e-06	9.12e-06	2.63e-05	1.33e-05	8.36e-06	4.42e-06	1.21e-06	3.58e-06	1.07e-05	7.63e-06	1e-05	2.37e-05	5.2e-05	1.3e-05	1.4e-05	1.48e-05	1.49e-05	2.47e-05	4e-05	3.58e-05	2.11e-05	2.21e-05	2.45e-05	4.94e-05	3.34e-05	2.24e-05	1.78e-05	5.1e-06	3.08e-05	4.31e-05	7.38e-06	9.67e-06	2.82e-05	3.07e-05	1.71e-05	6.24e-06	2.43e-05	4.5e-05	2.97e-05	5.46e-05	4.97e-05	4.12e-05	3.66e-05	1.26e-05
K00093	0	0	0	0	0	0	0	0	0	0	0	0	0	0	0	0	0	0	2.47e-07	0	9.77e-07	3.09e-07	0	0	0	0	0	0	0	0	0	0	0	0	0	0	0	0	0	0	0	0	0	0	0	0	0	0	0
K00094	6.48e-07	4.12e-05	9.69e-06	1.35e-05	4.39e-06	1.19e-06	4.96e-06	1.33e-06	5.82e-06	1.78e-05	1.13e-05	8.14e-07	3.66e-06	2.03e-05	2.45e-06	8.48e-06	1.08e-05	4.86e-06	9.39e-06	1.03e-05	5.27e-06	5.77e-06	3.38e-06	6.74e-06	1.29e-05	4.06e-06	9.04e-06	4.81e-06	6.75e-06	7.6e-06	3.2e-05	9.42e-06	5.84e-06	6.19e-06	1.08e-05	8.86e-06	0.000121702	4.04e-06	1.18e-05	3.78e-06	1.36e-06	1.45e-05	5.52e-06	0.000107206	1.8e-05	1.75e-05	7.78e-06	3.15e-06	2.36e-06
K00096	2.37e-05	3.69e-05	8.53e-05	3.82e-05	1.08e-05	4.21e-05	1.62e-05	5.87e-05	0.000109588	4.88e-05	0.00010347	9.02e-06	2.64e-05	3.23e-05	4.68e-05	4.94e-05	5.98e-05	5.8e-05	5.23e-05	6.67e-05	5.77e-05	5.7e-05	9.9e-05	7.37e-05	6e-05	7.2e-05	7.76e-05	5.55e-05	9.24e-05	5.27e-05	3.36e-05	3.71e-05	4.68e-05	5.56e-05	8.58e-05	7.47e-05	2.19e-05	9.26e-05	7.11e-05	5.5e-05	7.98e-05	2.83e-05	5.58e-05	3.87e-05	6.7e-05	4.58e-05	7.22e-05	3.16e-05	4.84e-05
K00097	3.84e-05	5.61e-05	0.000173773	7.45e-05	0.000309504	6.74e-05	0.000521617	0.00028941	9.19e-05	0.000411487	0.000204769	0.000106036	0.000467666	0.000289412	0.000167424	0.000203884	0.00020466	0.000256856	0.000194902	0.000206528	0.00017233	0.000205568	0.000356227	0.00017746	0.000202322	0.000163373	0.000139438	0.00017148	0.000172847	0.000181096	0.000154516	0.000121819	8.5e-05	0.000146904	0.000188595	0.000199042	0.00021681	0.000167642	0.000147935	0.000138451	0.0001412	0.000136723	0.000207166	0.000209246	0.000200356	0.000145933	0.000157822	0.000266707	0.000112745
K00098	0.000341703	6.89e-05	7.34e-05	0.000184748	6.72e-06	1.78e-05	1.19e-05	2.9e-05	4.66e-05	2.7e-05	8.06e-05	1.17e-05	1.68e-05	4.66e-05	8.62e-05	9.41e-05	8.47e-05	5.2e-05	9.26e-05	8.31e-05	8.87e-05	0.000156836	2.54e-05	6.96e-05	6.47e-05	7.58e-05	0.000106858	8.03e-05	6.53e-05	6.92e-05	6.11e-05	0.000188169	6.71e-05	5.95e-05	5.08e-05	8.04e-05	0.000118315	5.68e-05	4.27e-05	2.49e-05	2.72e-05	1.33e-05	3.87e-05	0.000115714	4.39e-05	5.38e-05	5.69e-05	9.69e-05	6.11e-05
K00099	0.000345149	0.000354006	0.000403541	0.00036168	0.000498288	0.000465782	0.000576557	0.000383008	0.000442933	0.000393907	0.000409123	0.000568135	0.00049936	0.000400765	0.000392575	0.000386355	0.00039056	0.000373183	0.000387601	0.000401704	0.000386063	0.000384098	0.000410524	0.000403951	0.000387682	0.000390237	0.000396102	0.000403423	0.000407988	0.000397094	0.000373862	0.000367349	0.000386251	0.000399844	0.000408529	0.000405147	0.000297686	0.000415072	0.000407454	0.00040866	0.000392583	0.0004534	0.000385769	0.000297945	0.000408023	0.000417434	0.000413346	0.000380429	0.00046005
K00100	0.000105815	0.000177697	0.000192267	0.000339101	0.000131069	0.000227645	8.04e-05	9.5e-05	0.0002336	0.000233119	0.00030231	0.000132786	0.000440527	0.000199893	0.000212789	0.000161829	0.000190963	0.000165411	0.000192954	0.000220669	0.000237474	0.000207558	0.000287821	0.000264298	0.000225047	0.000202832	0.000237941	0.00018914	0.000242695	0.000262216	0.000203368	0.000157552	0.000264719	0.000179283	0.000217176	0.000275322	0.000164576	0.000199512	0.000186353	0.000220111	0.000367663	0.000454407	0.000155874	7.89e-05	0.000169585	0.000166539	0.000221404	0.000149266	0.000219622
K00101	5.15e-05	0.000168657	7.4e-05	5.29e-05	5.2e-05	6.66e-05	5.91e-05	0.000140584	6.35e-05	0.00010656	9.52e-05	8.83e-05	5.34e-05	7.87e-05	7.82e-05	9.94e-05	0.000101062	0.000119838	0.000108908	9.53e-05	0.000101498	9.19e-05	0.000131176	7.32e-05	9.31e-05	0.000102632	6.8e-05	7.81e-05	9.27e-05	0.000111405	0.000108464	6.13e-05	6.64e-05	7.74e-05	0.000119797	0.000111478	0.000144391	9.33e-05	0.000106122	7.33e-05	6.88e-05	6.84e-05	9.85e-05	0.000155688	0.000108229	5.87e-05	8.19e-05	6.94e-05	4.45e-05
K00102	2.3e-05	0.000107716	3.7e-05	6.49e-05	2.13e-05	8.6e-06	9.83e-06	1.85e-05	8.67e-05	0.000135484	9.01e-05	2.23e-05	0.000374609	0.000132106	5.18e-05	5.81e-05	6.35e-05	4e-05	6.04e-05	9.46e-05	4.93e-05	7.82e-05	1.24e-05	7.38e-05	6.17e-05	5.76e-05	4.73e-05	6e-05	2.82e-05	6.1e-05	0.000123292	5.11e-05	2.56e-05	5.28e-05	3.8e-05	8.61e-05	0.000241817	2.88e-05	2.75e-05	2.67e-05	6.61e-05	1.44e-05	3.9e-05	0.000225006	7.29e-05	3.24e-05	6.84e-05	3.7e-05	3.23e-05
K00103	2.7e-07	7.95e-06	5.97e-07	0	0	1.09e-07	3.27e-06	2.51e-06	4.75e-06	5.97e-07	8.9e-07	1.69e-07	0	1.81e-06	1.16e-06	1.54e-06	9.62e-07	5.11e-07	4.24e-06	4.83e-07	4.61e-07	5.17e-06	9.36e-08	0	1.49e-06	4.26e-07	5.72e-07	9.56e-07	1.54e-06	8.38e-07	5.32e-07	9.91e-07	1.66e-07	1.19e-07	2.59e-07	1.08e-06	8.82e-07	3.81e-07	1.89e-06	1.16e-06	1.12e-06	5.09e-07	1.3e-06	2.51e-07	2.65e-06	2.39e-06	1.89e-06	4.98e-07	2.52e-06
K00104	1.59e-05	0.000130158	3.84e-05	5.76e-05	2.81e-05	1.16e-05	1.67e-05	2.69e-05	7.45e-05	0.000150711	0.000107518	8.29e-06	0.000379434	0.000146737	6.59e-05	7.94e-05	9.46e-05	5.06e-05	8.36e-05	0.000141332	7.93e-05	0.000122628	3.14e-05	0.000117902	8.8e-05	0.00010293	7.09e-05	7.82e-05	4.51e-05	9.56e-05	0.000140906	6.53e-05	3.4e-05	6.87e-05	5.7e-05	0.00010643	0.000281234	4.2e-05	9.87e-05	3.15e-05	7.57e-05	2.31e-05	5.06e-05	0.000256776	0.000173311	6.22e-05	8.87e-05	4.93e-05	5.78e-05
K00105	0	0	0	0	0	0	0	2.54e-07	0	0	6.49e-07	0	0	5.43e-07	1.99e-06	2.29e-07	1.36e-06	0	1.59e-07	2.3e-07	5.28e-07	1.74e-07	2.22e-07	9.97e-08	3.71e-07	6.26e-07	5.72e-07	4.64e-07	2.4e-07	2.1e-07	5.5e-08	0	1.08e-07	2.83e-07	5.18e-07	1.11e-06	0	5.6e-07	2.35e-07	5.39e-07	4.48e-07	0	0	0	2.22e-07	1.9e-07	8.71e-08	0	6.52e-07
K00108	5.4e-07	2.63e-05	2.73e-06	3.77e-06	6.33e-07	1.11e-06	1.09e-05	1.91e-05	9.51e-06	6.8e-06	3.73e-06	8.47e-06	0	1.29e-05	1.57e-06	2.36e-06	5.21e-06	8.13e-06	7.97e-06	4.56e-06	5.3e-06	1.04e-05	2.53e-06	4.74e-06	4.21e-06	1.01e-05	3.58e-06	2.62e-06	5.21e-06	5.68e-06	6.89e-06	1.16e-05	8.95e-07	4.68e-06	0	7.84e-06	8.9e-06	3.91e-06	1.29e-05	3.49e-06	3.74e-06	4.2e-06	1.58e-05	1.77e-05	1.29e-05	1.71e-05	1.22e-05	1.39e-06	1.75e-05
K00111	0.000443621	0.000433946	0.0003573	0.000406857	0.000341091	0.000119877	0.000545353	0.000199014	0.000411047	0.000209218	0.000313333	7e-05	9.97e-05	0.000301936	0.000317927	0.000247719	0.000258069	0.000253606	0.000261452	0.000240637	0.000272484	0.00033555	0.000354777	0.000287228	0.000278708	0.000306923	0.000321696	0.000243359	0.000314328	0.000289399	0.000346898	0.000362396	0.000469737	0.000254514	0.000285993	0.000297284	0.000336083	0.000265778	0.000266478	0.000344438	0.00048662	0.000238131	0.000228443	0.000336637	0.00024787	0.000283693	0.000209987	0.000272443	0.000190396
K00112	8.1e-07	4.24e-05	3.25e-05	1.35e-05	0.000197026	8.92e-07	0.000437507	2.11e-05	6.08e-05	3.51e-05	3.92e-06	9.83e-07	1.31e-06	7.47e-05	8.49e-06	7.06e-06	7.23e-06	9.34e-06	6.91e-06	1.08e-05	4.62e-06	2.01e-05	6.36e-05	8.16e-06	9.07e-06	6.17e-06	4.93e-06	4.32e-06	1.98e-06	4.78e-06	3.39e-05	9.59e-06	6.21e-06	3.8e-06	6.61e-06	1.2e-05	9.96e-05	2.2e-06	2.36e-06	1.37e-05	1.68e-06	2.09e-06	4.91e-06	0.000113856	3.3e-05	7.43e-06	3.36e-06	2.99e-05	1.82e-06
K00113	8.1e-07	4.24e-05	3.25e-05	1.35e-05	0.000197026	8.95e-07	0.000437507	2.11e-05	6.08e-05	3.51e-05	3.93e-06	9.84e-07	1.31e-06	7.47e-05	8.49e-06	7.06e-06	7.24e-06	9.36e-06	6.91e-06	1.08e-05	4.63e-06	2.01e-05	6.36e-05	8.16e-06	9.07e-06	6.18e-06	4.93e-06	4.32e-06	1.99e-06	4.78e-06	3.39e-05	9.61e-06	6.21e-06	3.8e-06	6.61e-06	1.2e-05	9.96e-05	2.21e-06	2.4e-06	1.37e-05	1.69e-06	9.82e-07	4.95e-06	0.000113861	3.3e-05	7.48e-06	3.38e-06	2.99e-05	1.82e-06
K00114	0	0	5.97e-07	0	0	1.4e-07	2.07e-06	2.04e-07	0	7.68e-07	1.95e-07	1.32e-07	0	1.31e-06	2.08e-07	0	1.57e-06	6.57e-07	0	0	4.05e-07	2.03e-07	7.26e-07	0	0	5.47e-07	0	0	1.93e-07	5.9e-07	2.31e-06	5.71e-06	9.42e-08	0	0	0	3.31e-06	4.9e-07	1.64e-06	3.93e-07	3.26e-07	7.63e-07	1.67e-06	1.98e-07	1.56e-06	1.99e-06	1.55e-06	1.32e-07	7.5e-06
K00116	2.7e-07	4.92e-05	3.45e-06	1.35e-05	5.63e-06	1.29e-06	5.34e-06	2.72e-06	6.5e-06	1.47e-05	3.43e-06	1.11e-06	7.44e-07	2.31e-05	4.15e-06	6.28e-06	8.05e-06	5.39e-06	1.46e-05	1.12e-05	4.95e-06	1.15e-05	2.08e-06	3.15e-06	7.84e-06	6.28e-06	3.89e-06	5.08e-06	7.86e-06	2.01e-05	5.78e-05	1.3e-05	8.78e-06	1.99e-06	7.49e-06	1.67e-06	9.98e-05	4.12e-07	4.31e-06	5.03e-06	2.46e-06	6e-07	5.47e-06	0.000105837	1.79e-05	2.43e-06	4.8e-06	9.49e-06	4.75e-06
K00117	2.02e-06	4.35e-05	4.51e-05	3.38e-05	8.58e-06	6.73e-07	4.39e-06	7.91e-06	6.84e-06	6.69e-05	1.57e-05	1.48e-05	5.85e-06	4.18e-05	8.83e-06	6.23e-06	1.1e-05	2.24e-05	1.07e-05	9.53e-06	1.22e-05	1.62e-05	8.55e-05	1.45e-05	1.36e-05	4.83e-06	1.01e-05	7.6e-06	7.3e-06	1.2e-05	4.2e-05	2.17e-05	1.15e-05	6.67e-06	7.54e-06	6.18e-06	0.000123384	3.16e-06	3.37e-06	7.18e-06	8.16e-06	3.53e-05	2.15e-05	0.000109717	1.58e-05	3.44e-06	8.26e-06	7.35e-06	3.92e-05
K00118	0.000171499	1.82e-05	6.87e-05	8.61e-05	1.54e-05	4.48e-05	1.23e-05	4.79e-05	2.4e-05	4.13e-05	0.000121994	9.2e-06	3.52e-05	4.03e-05	7.43e-05	7.73e-05	6.33e-05	6.83e-05	7.14e-05	7.14e-05	7.22e-05	0.000108768	0.000112029	7.21e-05	6.6e-05	7.24e-05	9.69e-05	6.38e-05	0.000106829	6.5e-05	5.77e-05	0.000115896	7.36e-05	5.59e-05	9.81e-05	8.79e-05	2.8e-05	9.71e-05	6.52e-05	6.52e-05	5.63e-05	3.78e-05	5.52e-05	3.6e-05	3.9e-05	6.31e-05	7.2e-05	3.52e-05	3.98e-05
K00121	3.57e-05	0.000214895	3.82e-05	3.82e-05	2.53e-05	2.73e-05	5.82e-05	4.45e-05	9.68e-05	5.6e-05	3.94e-05	7.56e-05	1.29e-05	7.39e-05	4.44e-05	4.24e-05	6.87e-05	5.55e-05	5.25e-05	5.84e-05	4.36e-05	4.84e-05	4.09e-05	4.83e-05	5.14e-05	4.91e-05	6.15e-05	4.63e-05	4.85e-05	5.23e-05	9.7e-05	4.6e-05	1.86e-05	3.48e-05	2.39e-05	3.26e-05	0.000284327	4.7e-05	3.14e-05	1.89e-05	2.21e-05	9.35e-05	5.4e-05	0.000207954	5.56e-05	3.78e-05	3.51e-05	2.2e-05	0.00012095
K00122	8.1e-07	1.14e-06	3.17e-05	6.47e-09	0.000193032	1.08e-06	0.000443709	2.67e-05	5.91e-05	2.16e-05	7.04e-06	1.22e-06	1.55e-06	5.86e-05	1.08e-05	1.1e-05	7.94e-06	4.38e-06	1.22e-05	1.01e-05	1.59e-05	2.23e-05	6.3e-05	2.17e-05	1.9e-05	1.45e-05	8.83e-06	1.28e-05	4.28e-06	1.3e-05	2.92e-06	9.62e-06	8.74e-06	1.3e-05	7.59e-06	2.16e-05	1.46e-06	2.57e-06	9.02e-06	1.61e-05	9.84e-06	1.21e-05	6.06e-06	1.07e-05	3.11e-05	1.51e-05	2.82e-05	3.8e-05	3.77e-06
K00123	0.000234365	0.000595146	0.000246993	0.000266696	0.000358665	0.000255774	0.000190095	0.00036233	0.000760597	0.000336359	0.000284175	0.000124777	0.00014697	0.000398259	0.00044637	0.000385538	0.000434983	0.000342347	0.000372532	0.000428879	0.000434898	0.000352835	0.000246434	0.000421472	0.000374673	0.000445496	0.000402506	0.000390312	0.00038504	0.000641798	0.000660021	0.000384109	0.000431262	0.00038214	0.000338181	0.00034591	0.000936811	0.000386772	0.000510008	0.000387628	0.000295677	0.00086287	0.000415543	0.000791258	0.000595077	0.000298546	0.000353936	0.000363371	0.000555556
K00124	0.00023183	0.000381462	0.000366998	0.0003227	0.00028995	0.000381504	0.000127897	0.000171064	0.000651455	0.000287664	0.000245069	4.7e-05	9.31e-05	0.000280427	0.000352913	0.000277498	0.000301219	0.000255412	0.000261592	0.000297023	0.000314512	0.000268303	0.000380836	0.000361937	0.000285406	0.000267475	0.000351994	0.000299136	0.000357011	0.00043066	0.000448191	0.000324358	0.000227108	0.000304523	0.000274836	0.000240415	0.000773038	0.000300647	0.000316534	0.000278829	0.000123536	0.000816969	0.000323426	0.000559044	0.000386623	0.000261998	0.000315197	0.000279011	0.000657821
K00125	0	1.82e-06	4.78e-07	4.51e-07	0	0	0	5.58e-07	8.15e-07	8.78e-07	0	0	0	0	3.56e-07	0	0	0	0	0	0	6.96e-07	7.46e-06	0	0	0	0	0	3.3e-07	0	5.78e-07	2.81e-07	4.85e-07	0	0	5.17e-07	6e-06	0	0	2.69e-07	1.68e-06	3.44e-06	4.09e-07	0	6.67e-07	0	0	0	1.69e-05
K00126	0	0	0	0	0	1.66e-07	0	1.64e-06	0	9.13e-07	2.32e-07	8.39e-07	0	1.55e-06	2.47e-07	2.52e-07	1.22e-06	7.81e-07	2.23e-07	0	3.6e-07	2.41e-07	6.73e-07	9.58e-07	0	1.15e-06	0	0	2.29e-07	1.08e-06	1.54e-07	7.78e-07	1.12e-07	5.25e-07	0	1.86e-06	9.52e-07	5.82e-07	1.95e-06	4.66e-07	3.88e-07	1.15e-06	1.98e-06	2.35e-07	1.85e-06	2.36e-06	1.48e-06	1.57e-07	7.82e-06
K00127	0	5.49e-05	9.81e-06	1.36e-05	1.5e-05	2.38e-06	9.3e-06	2.08e-06	4.66e-05	2.32e-05	8.13e-06	1.8e-06	3.4e-06	2.72e-05	1.34e-05	8.32e-06	1.51e-05	1.32e-05	1.13e-05	1.96e-05	1.41e-05	1.82e-05	1.32e-05	1.44e-05	1.42e-05	1.65e-05	1.72e-05	1.21e-05	1.49e-05	3.89e-05	6.38e-05	1.56e-05	1.4e-05	5.67e-06	8.08e-06	1.04e-05	0.000124841	1.46e-05	1.89e-05	8.95e-06	4.88e-06	6.26e-05	2.03e-05	0.000108217	2.5e-05	7.38e-06	8.86e-06	1.14e-05	4.68e-05
K00128	0.000246621	0.000338461	0.000254019	0.000240214	0.00022848	0.000243341	0.000146362	0.000373122	0.000309153	0.000321684	0.000214319	7.94e-05	9.32e-05	0.000367978	0.000315914	0.000310299	0.000308191	0.000297559	0.000327248	0.000312692	0.000321964	0.000289089	0.000200917	0.000319104	0.000288244	0.000311852	0.000287995	0.000313051	0.000269966	0.000334022	0.000400336	0.000337766	0.000205185	0.000324467	0.000248036	0.000264413	0.000680485	0.000290438	0.00034889	0.000263861	0.000126434	0.000333599	0.000373622	0.00063695	0.000403406	0.000297341	0.000366052	0.000275153	0.000357674
K00129	0	0	0	0	0	1.29e-09	1.03e-06	2.1e-06	0	7.05e-09	1.79e-09	4.48e-10	0	1.2e-08	1.91e-09	0	3.59e-09	6.03e-09	0	0	1.68e-09	1.86e-09	0	0	0	5.03e-09	0	0	1.77e-09	3.38e-09	0	6.02e-09	8.65e-10	0	0	0	1.11e-09	4.5e-09	1.51e-08	3.61e-09	3e-09	0	1.53e-08	1.82e-09	1.43e-08	1.83e-08	1.14e-08	1.21e-09	0
K00130	2.19e-06	0.000103804	2.45e-05	2.08e-05	3.57e-05	1.16e-05	5.07e-05	6.83e-05	0.000108223	5.68e-05	3.59e-05	1.14e-05	1.35e-05	7.86e-05	5.86e-05	5.24e-05	6.36e-05	4.43e-05	5.16e-05	6.34e-05	5.67e-05	5.92e-05	4.48e-05	7.86e-05	6.3e-05	6.69e-05	5.7e-05	4.88e-05	5.72e-05	0.000101552	9.94e-05	4.81e-05	3.32e-05	3.69e-05	4.04e-05	4.97e-05	0.000165037	4.26e-05	8.09e-05	4.22e-05	4.33e-05	0.000136994	7.02e-05	0.000139753	0.000111679	6.7e-05	7.89e-05	7.29e-05	0.000133172
K00131	5.4e-07	0	1.91e-06	5.63e-07	1.09e-05	5.08e-06	6.33e-06	1.62e-05	0	1.72e-05	1.02e-05	3.95e-06	4.84e-06	2.04e-05	2.19e-05	2.98e-05	2.57e-05	1.34e-05	2.71e-05	2.28e-05	2.28e-05	3.05e-05	1.26e-05	2.23e-05	2.47e-05	2.22e-05	2.11e-05	2.06e-05	1.97e-05	1.31e-05	1.8e-05	7.11e-06	9.85e-06	1.76e-05	1.22e-05	9.41e-06	1.58e-05	9.15e-06	1.07e-05	1.36e-05	1.08e-05	1.87e-05	1.28e-05	5.32e-06	1.88e-05	1.47e-05	1.45e-05	1.07e-05	2.42e-05
K00132	0.000402111	4.79e-05	0.000126788	0.000300825	0.000162632	3.93e-05	3.62e-05	0.000111951	0.000148904	9.99e-05	0.000103425	0.000423447	6.16e-05	9.9e-05	0.000159051	0.00019777	0.000186428	0.000127907	0.000189406	0.000166907	0.000193467	0.000242583	6e-05	0.000132267	0.000165665	0.000152464	0.00015997	0.000155037	9.42e-05	0.00014998	7.93e-05	0.000208593	9.19e-05	0.000144143	0.000118081	0.000148214	2.68e-05	8.19e-05	8.72e-05	8e-05	5.64e-05	2.91e-05	9.39e-05	5.58e-05	9.87e-05	0.000110416	0.000134503	0.000163372	0.000226911
K00133	0.000346462	0.000396277	0.000408358	0.0003783	0.000503886	0.00046659	0.000579642	0.000386107	0.000447271	0.000413013	0.000414655	0.000569987	0.000500556	0.000423137	0.000404248	0.000391478	0.00039705	0.000380575	0.000393766	0.000409552	0.000391438	0.00038639	0.000415088	0.00040948	0.000396961	0.000396941	0.000400693	0.000407124	0.000413479	0.00040207	0.000410269	0.000378775	0.000392424	0.000406312	0.000412321	0.000409952	0.000411378	0.000416797	0.000409963	0.000411667	0.000398454	0.000462588	0.000391398	0.000406208	0.000422891	0.00042169	0.000418913	0.000384916	0.000477918
K00134	0.000361054	0.000446199	0.000423146	0.000414835	0.000546242	0.000479565	0.000605085	0.000468359	0.000463194	0.000477991	0.000429219	0.00058632	0.000527714	0.000478039	0.000444432	0.000459864	0.000463061	0.000428193	0.000464767	0.000474216	0.000456893	0.000437359	0.000436916	0.000444493	0.000446761	0.000449959	0.000426252	0.000456612	0.000434603	0.000456089	0.000455503	0.000410776	0.000405342	0.000444861	0.000446161	0.000441112	0.000515349	0.000451203	0.000462372	0.000428367	0.00040247	0.0004694	0.000430134	0.00053554	0.000493963	0.00043771	0.000448127	0.000419265	0.000489559
K00135	3.51e-05	0.000319644	4.45e-05	8.03e-05	6.87e-05	2.35e-05	7.13e-05	0.000110302	0.000155159	0.000133026	6.54e-05	3.31e-05	2.41e-05	0.000200573	0.000101011	8.44e-05	0.000105	8.65e-05	0.000126964	0.000123985	0.000113181	0.000127712	7.23e-05	0.000136897	0.000124834	0.000120119	9.06e-05	8.23e-05	9.4e-05	0.000154904	0.000266389	0.000120978	8.02e-05	8.5e-05	7.62e-05	0.000101396	0.000598993	5.53e-05	0.000137249	7.15e-05	7.49e-05	0.000179525	0.000117228	0.000580238	0.000231036	0.000105533	0.000136083	0.000109855	0.000177095
K00137	4.05e-07	5.49e-05	1.16e-05	1.41e-05	2.57e-05	5.42e-06	2.34e-05	2.17e-05	4.66e-05	3.89e-05	2.34e-05	3.24e-06	1.05e-05	4.85e-05	3.37e-05	3.87e-05	4.91e-05	2.84e-05	4.02e-05	6.04e-05	5.2e-05	5.14e-05	2.04e-05	6.66e-05	5.58e-05	5.74e-05	3.81e-05	4.19e-05	3.07e-05	7.63e-05	8.67e-05	3.39e-05	2.63e-05	3.12e-05	2.44e-05	2.84e-05	0.000130941	2.02e-05	6.43e-05	2.54e-05	2.97e-05	6.77e-05	3.61e-05	0.000119588	0.000103548	3.14e-05	4.78e-05	6.44e-05	6.55e-05
K00138	1.33e-06	0.000104871	1.67e-05	2.75e-05	3.32e-05	7e-06	3.18e-05	3.69e-05	5.4e-05	5.35e-05	2.71e-05	8.82e-06	1.08e-05	7.51e-05	4.7e-05	4.11e-05	4.91e-05	3.81e-05	5.45e-05	5.9e-05	4.86e-05	5.57e-05	3.4e-05	6.51e-05	6.08e-05	5.34e-05	4.36e-05	4.23e-05	4.23e-05	7.68e-05	0.000125484	5.15e-05	3.45e-05	3.81e-05	3.71e-05	3.73e-05	0.000245731	2.9e-05	5.51e-05	3.07e-05	3.27e-05	7.31e-05	4.47e-05	0.000230875	9.88e-05	3.98e-05	5.67e-05	7.19e-05	8.04e-05
K00140	3.18e-05	2.85e-05	1.38e-05	1.02e-05	1.06e-05	1.16e-05	2.52e-05	4.42e-05	2.26e-05	2.03e-05	2.5e-05	1.43e-05	5.21e-06	4.36e-05	2.86e-05	3.21e-05	3.88e-05	1.94e-05	3.24e-05	3.88e-05	3.21e-05	2.99e-05	1.43e-05	4e-05	3e-05	3.67e-05	4.46e-05	2.98e-05	3.62e-05	2.54e-05	3.11e-05	2.61e-05	6.39e-06	1.97e-05	1.6e-05	1.89e-05	1.11e-05	2.95e-05	3e-05	2.06e-05	1.29e-05	2.36e-05	3.08e-05	2.13e-05	3.32e-05	3.5e-05	3.16e-05	1.23e-05	4.97e-05
K00141	2.7e-07	3.52e-05	1.58e-05	0	1.91e-05	3.4e-06	2.39e-05	1.53e-05	9.44e-05	1.02e-05	1.6e-05	3.76e-06	6.03e-06	1.32e-05	3.2e-05	2.2e-05	2.63e-05	7.37e-06	1.42e-05	3.15e-05	2.56e-05	2.53e-05	3.08e-05	3.55e-05	1.91e-05	2.87e-05	3.03e-05	2.15e-05	2.65e-05	4.91e-05	1.75e-05	7.84e-06	7.91e-06	9.49e-06	8.39e-06	1.55e-05	5.26e-05	1.85e-05	3.95e-05	1.46e-05	8.03e-06	0.000128063	2.59e-05	6.45e-06	5.19e-05	1.67e-05	2.18e-05	9.12e-06	6.27e-05
K00145	0.000320675	0.00034756	0.000373873	0.000252604	0.000317866	0.000467383	0.000152255	0.000446012	0.000370681	0.000413264	0.000413353	0.000529009	0.000523348	0.00037438	0.000399454	0.000430348	0.00042885	0.000403299	0.000430023	0.000425758	0.000413111	0.000395255	0.000325972	0.000404458	0.000406831	0.000421978	0.000407801	0.000424612	0.000414126	0.000416327	0.000367274	0.000379531	0.000375904	0.000416869	0.000413764	0.000405115	0.000275425	0.000426536	0.00043097	0.000403857	0.000376857	0.000287191	0.00041377	0.000300266	0.000406446	0.000421231	0.000427744	0.00036663	0.000443643
K00146	4.72e-07	0.000103927	1.72e-05	2.71e-05	3.01e-05	7.23e-06	4.05e-05	5.12e-05	5.31e-05	5.49e-05	2.87e-05	8.44e-06	1.08e-05	7.52e-05	4.32e-05	4.01e-05	5.47e-05	3.95e-05	4.67e-05	6.62e-05	5.36e-05	5.17e-05	2.44e-05	7.8e-05	6.1e-05	6.63e-05	4.25e-05	4.23e-05	3.87e-05	8.68e-05	0.0001232	4.9e-05	3.35e-05	3.58e-05	3.45e-05	4.33e-05	0.000232655	2.94e-05	8.06e-05	3.32e-05	3.62e-05	7.25e-05	5.23e-05	0.000229432	0.000129682	4.81e-05	6.09e-05	6.78e-05	6.72e-05
K00147	0.000340513	0.000343538	0.000325954	0.00031589	0.000289407	0.00045923	0.000122967	0.000347346	0.000363551	0.000300445	0.000395489	0.00051296	0.000492413	0.000323349	0.000357095	0.000372317	0.000360919	0.000340136	0.000365966	0.000375951	0.000357873	0.000346713	0.000239231	0.000353384	0.000350495	0.000372826	0.000374772	0.000365951	0.000355295	0.000362586	0.000355851	0.000347558	0.000375274	0.0003652	0.000368611	0.00038485	0.00024948	0.000377284	0.000377419	0.000376645	0.000379386	0.000253431	0.00035651	0.000255028	0.000336611	0.000370043	0.000378761	0.000344196	0.000424288
K00148	0	3.19e-05	2.44e-06	1.2e-05	3.68e-06	7.81e-07	4.13e-06	6.2e-06	1.75e-06	1.48e-05	2.41e-06	1.87e-06	5.32e-07	2e-05	2.5e-06	1.55e-06	4.69e-06	4.4e-06	5.09e-06	6.38e-06	3.6e-06	2.04e-06	1.27e-06	2.62e-06	4.43e-06	4.99e-06	2.44e-06	2.47e-06	1.07e-06	4.02e-06	3.25e-05	1.29e-05	6.27e-06	2.85e-06	2.34e-06	9.87e-07	0.000102178	1.66e-06	5.13e-06	2.5e-06	3.83e-06	1.87e-06	6.69e-06	9.08e-05	1.47e-05	6.59e-06	4.77e-06	1.07e-06	1.12e-05
K00150	0.000185629	1.82e-05	4.68e-05	0.000107179	1.07e-06	1.49e-05	8.79e-06	9.08e-06	3.35e-05	6.4e-06	3.23e-05	1.84e-05	7.18e-06	1.02e-05	3.87e-05	5.07e-05	3.94e-05	1.92e-05	5.07e-05	4.01e-05	4.86e-05	8.93e-05	1.72e-05	2.73e-05	2.85e-05	3.7e-05	4.7e-05	4.14e-05	2.77e-05	3.14e-05	9.66e-06	8.2e-05	2.81e-05	3.05e-05	2.22e-05	3.87e-05	7.86e-06	2.31e-05	2.45e-05	1.08e-05	4.48e-06	4.8e-06	1.77e-05	1.29e-05	1.38e-05	2.29e-05	2.57e-05	1.33e-05	4.69e-06
K00151	4.34e-07	1.54e-05	1.09e-05	3.57e-06	2.09e-05	5.47e-06	2.89e-05	4.3e-05	4.48e-05	2.02e-05	2.29e-05	4.52e-06	8.6e-06	2.78e-05	3.09e-05	3.3e-05	3.84e-05	1.96e-05	3.39e-05	4.06e-05	3.9e-05	4.23e-05	2.02e-05	5.54e-05	4.18e-05	4.59e-05	3.43e-05	3.53e-05	3.55e-05	6.82e-05	5.28e-05	2.65e-05	1.74e-05	2.91e-05	2.27e-05	3.43e-05	3.18e-05	2.42e-05	5e-05	2.5e-05	2.13e-05	7.08e-05	3.15e-05	1.26e-05	6.63e-05	2.9e-05	4.68e-05	2.84e-05	4.63e-05
K00152	0	0	0	0	0	2.31e-09	0	1.4e-06	0	1.27e-08	3.22e-09	7.82e-07	0	2.21e-07	3.43e-09	0	6.46e-09	1.09e-08	1.98e-06	2.25e-06	1.68e-06	2.14e-06	2.06e-07	0	6.6e-07	2.23e-06	1.74e-06	1.24e-06	2.67e-07	6.08e-09	9.24e-07	1.08e-08	1.56e-09	1.17e-06	0	0	1.99e-09	8.1e-09	2.71e-08	6.49e-09	5.39e-09	0	6.82e-07	3.27e-09	2.57e-08	3.29e-08	5.63e-07	2.18e-09	0
K00153	1.45e-06	1.08e-05	2.65e-06	3.52e-06	4.16e-07	3.42e-07	6.42e-07	2.2e-06	8.16e-06	1.79e-06	6.78e-07	9.48e-07	2.13e-07	3.96e-06	6.04e-07	2.66e-06	1.42e-06	7.84e-07	8.64e-06	5.06e-07	3.98e-07	1.05e-05	9.08e-06	2.92e-06	2.15e-06	2.16e-06	9.55e-07	1.01e-06	3.38e-06	2.53e-06	3.47e-06	1.54e-06	6.9e-07	1.57e-06	0	6.42e-06	6.95e-06	5.85e-07	2.4e-06	1.16e-06	2.71e-06	5.98e-06	3.05e-06	4.69e-07	5.08e-06	3.4e-06	2.36e-06	9.82e-07	1.93e-05
K00154	0.000194789	7.92e-05	0.000183682	0.000143784	3.81e-05	2.33e-05	4.61e-05	5.23e-05	0.000171464	8.22e-05	6.92e-05	3.92e-05	2.26e-05	5.38e-05	9.88e-05	8.34e-05	7.65e-05	9.85e-05	7.88e-05	6.91e-05	9.48e-05	0.000124993	0.000137155	8.48e-05	7.53e-05	7.65e-05	9.24e-05	8.28e-05	7.5e-05	9.45e-05	5.38e-05	0.000131326	5.93e-05	6.66e-05	5.54e-05	7.58e-05	0.000106724	6.62e-05	6.79e-05	4.11e-05	4.36e-05	0.000189124	0.00010164	3.73e-05	6e-05	6.55e-05	8.12e-05	8.35e-05	0.000145513
K00156	5.01e-07	5.13e-05	4.61e-06	1.55e-05	4.67e-06	7.84e-07	4.31e-06	3.77e-06	8.67e-06	0.000106948	7.11e-05	1.23e-06	0.000367094	8.66e-05	2.65e-05	2.99e-05	2.7e-05	2.01e-05	1.94e-05	5.51e-05	8.73e-06	4.32e-05	8.21e-06	3.48e-05	1.92e-05	2.13e-05	1.66e-05	2.9e-05	9.5e-06	3.02e-05	7.63e-05	2.72e-05	1.08e-05	9.02e-06	1.25e-05	5.23e-05	0.000138405	2.06e-05	1.05e-05	8.09e-06	3.68e-05	7.74e-06	1.87e-05	0.000107443	3.37e-05	1.22e-05	2.29e-05	1.36e-05	4.76e-06
K00158	1.18e-06	1.03e-06	2.84e-06	3.07e-06	9.57e-07	2.28e-07	2.65e-06	3.15e-07	2.59e-06	0	1.03e-06	2.2e-07	1.18e-06	0	4.07e-07	9.27e-07	2.57e-06	0	1.09e-07	2.88e-07	1.11e-06	9.82e-08	1.02e-06	1.17e-06	9e-07	3.09e-06	2.6e-06	9.96e-07	9.62e-07	2.48e-06	1.48e-06	2.33e-06	6.52e-07	1.46e-06	5.86e-06	5.52e-06	4.89e-06	2.97e-06	1.98e-06	1.58e-06	3.47e-06	2.8e-06	2.7e-07	1.7e-06	3.04e-06	1.97e-06	4.53e-06	3.06e-06	2.27e-06
K00161	0.000374656	4.74e-05	0.000107629	0.000229015	7.3e-05	4.17e-05	6.02e-05	0.000193929	8.08e-05	0.000207028	0.000145935	4.05e-05	0.000433454	0.000151523	0.000169188	0.000221619	0.000191998	0.000127933	0.00020265	0.000193869	0.000184976	0.000255463	4.62e-05	0.00011084	0.000125774	0.000155585	0.000133756	0.000167913	9.58e-05	0.00016249	6.8e-05	0.000218184	6.64e-05	0.000125935	9.77e-05	0.00018006	5.89e-05	0.000123773	0.000105942	5.23e-05	5.14e-05	2.76e-05	0.000100883	6.22e-05	0.00010406	7.96e-05	0.000120014	9.61e-05	3.54e-05
K00162	0.000615176	0.000213283	0.000280022	0.000540272	0.00016593	9.1e-05	0.000146701	0.000360805	0.00021942	0.000364871	0.000274086	0.000258536	0.000500205	0.000276013	0.000331177	0.000376867	0.000362548	0.000307704	0.00036115	0.000350471	0.000365993	0.000439328	0.000221325	0.000276185	0.000310409	0.000328269	0.000294088	0.000336508	0.000261678	0.000333771	0.000174974	0.000394964	0.000281615	0.000268035	0.000236528	0.000304134	0.000133111	0.000285302	0.000284558	0.000213468	0.000279594	0.000485478	0.000249845	0.000159083	0.000276718	0.000255883	0.000238602	0.00024521	0.000158958
K00163	1.15e-05	5.61e-05	7.21e-06	3.1e-05	4.78e-06	1.62e-06	3.95e-06	2.82e-06	3.43e-05	1.6e-05	7.7e-06	1.78e-05	1.6e-06	2.55e-05	7.55e-06	7.24e-06	8.84e-06	6.53e-06	2.1e-05	1.54e-05	1.79e-05	1.69e-05	1.85e-06	2.02e-05	2.02e-05	1.59e-05	8.4e-06	1.4e-05	2.57e-06	1.71e-05	3.56e-05	2.08e-05	9.06e-06	1.58e-05	9.16e-06	1.59e-05	0.000101555	2.38e-06	1.33e-05	7.12e-06	1.23e-05	4.56e-06	1.15e-05	0.000109129	2.54e-05	1.24e-05	3e-05	1.08e-05	4.62e-06
K00164	2.7e-07	4.94e-05	2.85e-06	1.39e-05	4.43e-06	7.33e-07	3.27e-06	4.32e-06	6.5e-06	1.54e-05	3.6e-06	1.99e-06	7.44e-07	2.43e-05	3.38e-06	4.25e-06	4.58e-06	6.17e-06	1.09e-05	1.01e-05	5.74e-06	7.28e-06	2.49e-06	4.1e-06	6.74e-06	4.77e-06	4.7e-06	2.74e-06	3e-06	5.52e-06	3.41e-05	1.2e-05	5.94e-06	3.39e-06	5.49e-06	3.19e-06	0.000101539	1.11e-06	4.76e-06	3.12e-06	2.63e-06	3.78e-06	7.33e-06	0.000106105	1.52e-05	4.23e-06	4.93e-06	1.77e-06	1.25e-05
K00166	0.000186604	1.92e-05	5.01e-05	0.000109966	1.2e-06	1.52e-05	1.24e-05	1.25e-05	3.61e-05	8.51e-06	3.26e-05	1.97e-05	7.18e-06	1.01e-05	4.08e-05	4.5e-05	3.77e-05	1.78e-05	4.22e-05	3.27e-05	4.09e-05	7.71e-05	1.9e-05	2.58e-05	2.24e-05	3.38e-05	4.23e-05	3.61e-05	2.81e-05	3.2e-05	9.78e-06	8.54e-05	2.84e-05	2.76e-05	2.36e-05	3.84e-05	1e-05	2.83e-05	2.22e-05	1.17e-05	6.12e-06	5.43e-06	1.49e-05	1.35e-05	1.46e-05	2.38e-05	2.87e-05	1.32e-05	1.09e-05
K00167	0.000216101	3.99e-05	0.000119442	0.000177029	7.65e-05	3.53e-05	7.23e-05	0.000189944	9.46e-05	0.000171441	7.48e-05	6.78e-05	7.2e-05	0.000106202	0.000120671	0.00015974	0.0001556	0.000123262	0.000165323	0.000131422	0.00016629	0.000160627	0.000114776	8.58e-05	0.000109071	0.000119969	0.000105817	0.000122678	8.28e-05	0.000128502	3.47e-05	0.000135524	4.26e-05	0.000102895	7.78e-05	9.97e-05	3.55e-05	0.00011021	9.08e-05	4.56e-05	2.62e-05	7.07e-05	0.000100715	5.35e-05	8.46e-05	5.56e-05	8.79e-05	7.66e-05	8.65e-05
K00169	5.81e-05	0.00014253	0.000113632	0.000140392	0.000125642	4.22e-05	8.61e-05	0.00021192	0.000132085	0.000143716	0.000100686	2.79e-05	7.92e-05	0.000137931	0.000160278	0.000153073	0.000175721	0.000135155	0.000171622	0.000150497	0.000186964	0.000123347	6.53e-05	0.000134412	0.000156429	0.000178876	0.000137161	0.000141165	0.000122306	0.000175995	0.000104876	0.000102716	0.000178885	0.000141469	0.000107329	0.000117014	3.2e-05	0.000123457	0.000155917	0.000147063	0.000207908	9.41e-05	0.000121665	5.96e-05	0.000148128	0.000106783	0.000103404	0.000109836	9.15e-05
K00170	5.11e-05	3.45e-05	5.61e-05	0.000137267	0.000102668	2.47e-05	6.72e-05	0.000177043	0.000121437	0.000120885	3.42e-05	2.01e-05	6.55e-05	8.44e-05	9.44e-05	0.00012412	0.000133177	9.68e-05	0.000132614	0.000112729	0.000140087	9.13e-05	2.56e-05	7.61e-05	0.000100762	0.0001063	6.24e-05	9.85e-05	5.06e-05	0.000121358	2.69e-05	4.88e-05	1.97e-05	9.86e-05	6.07e-05	8.31e-05	2.93e-05	5.99e-05	9.57e-05	3.87e-05	3.78e-05	7.5e-05	8.31e-05	4.55e-05	0.000111875	3.68e-05	8.71e-05	7.76e-05	6.12e-05
K00171	3.84e-05	1.5e-05	2.73e-05	0.000115319	0.000100214	2.07e-05	6.4e-05	0.00016884	6.49e-05	0.000111226	2.73e-05	1.82e-05	6.42e-05	7.91e-05	8.7e-05	0.000115935	0.00011609	9.01e-05	0.000121904	0.00010119	0.000127995	8.19e-05	2.44e-05	6.78e-05	9.04e-05	9.53e-05	5.18e-05	8.76e-05	4.66e-05	0.000113473	2.39e-05	4.51e-05	1.71e-05	8.33e-05	5.16e-05	7.14e-05	2.83e-05	5.84e-05	9.15e-05	3.51e-05	2.44e-05	7.41e-05	7.56e-05	4.07e-05	0.000104039	3.38e-05	7.72e-05	7.07e-05	6.07e-05
K00172	6.11e-05	0.000124067	9.8e-05	0.000142766	0.000123274	4.42e-05	8.65e-05	0.000201849	8.92e-05	0.000133429	8.28e-05	3.93e-05	7.74e-05	0.000125403	0.000148534	0.00014211	0.000149881	0.000128393	0.000154451	0.000127293	0.000164654	0.000111041	6.88e-05	0.000112307	0.000140061	0.000160606	0.000107337	0.000123811	0.000103994	0.000159072	9.43e-05	9.06e-05	0.000175976	0.000120986	9.78e-05	0.000104943	3.02e-05	0.000106304	0.000150486	0.000143913	0.000194481	9.18e-05	0.000112367	5.38e-05	0.000138385	0.000102322	9.14e-05	0.000101654	6.54e-05
K00174	0.000274709	5.44e-05	0.000189367	0.000140736	0.000468682	0.00020643	0.000935634	0.000182031	0.000246342	0.000146351	8.69e-05	3.67e-05	5.52e-05	0.000197312	0.000164427	0.000171666	0.000198968	0.000127431	0.000184685	0.0001756	0.000180473	0.000218993	0.000252605	0.000185578	0.000171577	0.000158324	0.000163699	0.000157481	0.000203852	0.000195828	0.000105861	0.000172035	8.22e-05	0.00015836	0.00017157	0.000152366	9.7e-05	0.000139486	0.000143162	0.000108253	5.53e-05	0.000108079	9.47e-05	0.000128729	0.00023906	0.000163788	0.000142838	0.000211025	0.000160854
K00175	0.000271544	5.07e-05	0.000182633	0.000134011	0.000466724	0.000201306	0.000923217	0.000169164	0.00023912	0.000140155	8.39e-05	3.32e-05	5.31e-05	0.000192746	0.000160973	0.000166678	0.000190378	0.000108222	0.000177382	0.000177184	0.000172034	0.000212513	0.000241799	0.000189261	0.000166811	0.000158696	0.000158012	0.00015185	0.000198363	0.000191324	0.000103537	0.000168982	7.11e-05	0.000146539	0.000159916	0.000132754	8.77e-05	0.000134555	0.000153063	0.000102842	4.66e-05	9.2e-05	7.99e-05	0.000128239	0.000257614	0.000160518	0.000137175	0.00020287	0.000143499
K00176	0.000279153	0.000192022	0.000162366	0.000141848	0.00025623	0.000209868	0.000490634	0.000127174	0.000223468	9.94e-05	7.72e-05	4.49e-05	4.61e-05	0.00012804	0.000141671	0.000145385	0.000161555	0.000100194	0.000149985	0.000146275	0.00014964	0.000172679	0.000152084	0.000129677	0.000125733	0.000131698	0.000134989	0.000124826	0.000144172	0.000158067	8.59e-05	0.000153554	6.76e-05	0.000110251	0.000119836	0.000109994	7.39e-05	0.000108082	0.000110319	6.98e-05	3.69e-05	8.87e-05	7.81e-05	8.87e-05	0.00015826	0.000105522	0.000100938	0.000137977	0.000117571
K00177	0.000223989	4.51e-05	0.000139631	0.000122865	0.000258326	0.000193703	0.00049103	0.000140088	0.000160371	0.000105976	7.89e-05	2.92e-05	4.74e-05	0.000127452	0.000144874	0.000148247	0.000162428	0.000109432	0.000150862	0.000149474	0.000152791	0.000175136	0.000155686	0.000131191	0.000129108	0.000134874	0.000137948	0.000128018	0.000146815	0.000158439	8.82e-05	0.000153281	6.29e-05	0.000114527	0.000120827	0.000112835	8.16e-05	0.000108923	0.000113135	6.91e-05	4.05e-05	8.45e-05	8.4e-05	8.88e-05	0.000158644	0.000107237	0.000100365	0.000139353	0.000128456
K00179	0.000115762	9.71e-05	0.000339293	0.00015868	0.000241141	0.000734984	0.000131195	0.000344997	0.000315619	0.000211902	0.000255643	0.000183954	9.39e-05	0.000243632	0.000323144	0.00031419	0.000336099	0.000355964	0.000324606	0.000315705	0.000343006	0.000207939	0.000235007	0.000351516	0.000326215	0.000317741	0.000342556	0.00036868	0.00035658	0.000339125	0.000317955	0.000277915	0.000261853	0.000441681	0.000391586	0.000313962	0.000146493	0.000386002	0.000384087	0.000368384	0.000187106	0.000376482	0.000419963	0.000169965	0.000365718	0.000375482	0.000416907	0.000403366	0.000346208
K00180	8.58e-05	7.21e-05	0.000227428	0.000106444	0.000139267	0.000540645	0.000107542	0.000207413	0.000245455	0.000160416	0.000173852	0.000173342	7e-05	0.000161788	0.000217598	0.000205002	0.000247456	0.000266895	0.000227375	0.000221285	0.000250244	0.000162899	0.000214447	0.000239596	0.000240015	0.000205779	0.000249211	0.000231937	0.000250114	0.000235345	0.000202235	0.000172851	0.00016663	0.000277962	0.000269538	0.000212562	0.000130896	0.000222993	0.000219129	0.000214816	0.000151933	0.000317527	0.000270335	0.000115962	0.000222873	0.000233673	0.000249085	0.000280957	0.000276906
K00183	0	0.000204516	0.000107521	2.16e-09	0.000139438	1.44e-05	0.000108537	4.54e-08	0.000672197	3e-05	6.29e-05	1.13e-08	3.99e-05	3.66e-05	0.000155918	5.81e-05	8.32e-05	5.42e-05	2.17e-05	5.94e-05	8.92e-05	5.99e-05	0.000169799	0.000102338	4.77e-05	3.64e-05	0.000145347	5.35e-05	0.000148419	0.000234747	0.000140922	3.44e-05	4.14e-05	3.15e-05	2.46e-05	5.06e-05	0.000363698	6.29e-05	6.87e-05	6.07e-05	1.91e-05	0.000829064	9.78e-05	1.29e-05	8.9e-05	4.99e-06	3.7e-05	3.12e-05	0.000567712
K00184	0	0.000382333	0.000161793	2.84e-05	0.000216098	2.2e-05	0.000162288	3.94e-07	0.000990738	0.000170379	0.000170773	1.59e-06	0.000427094	0.000159913	0.000265961	0.000149958	0.000167026	0.000140541	7.31e-05	0.000196117	0.000180421	0.000179127	0.000256185	0.000225547	0.000120349	0.000123854	0.000255208	0.000123253	0.000237903	0.000419877	0.000378948	0.000116801	0.000121732	6.98e-05	5.89e-05	0.000133218	0.000770839	0.000135348	0.00017712	9.93e-05	7.07e-05	0.0012892	0.000173442	0.000242177	0.000262798	2.1e-05	7.86e-05	7.28e-05	0.000957016
K00185	0	0.000109075	5.73e-05	1.5e-06	7.5e-05	7.68e-06	5.89e-05	1.4e-06	0.000359863	0.000108884	0.000103437	7.81e-07	0.000388278	8.28e-05	0.000108829	6.08e-05	7.1e-05	4.19e-05	2.7e-05	9.06e-05	5.92e-05	7.9e-05	9.59e-05	9.37e-05	4.24e-05	5.19e-05	9.47e-05	5.62e-05	8.66e-05	0.000160198	0.000119837	3.9e-05	4.77e-05	2.47e-05	2.67e-05	7.76e-05	0.00023038	5.91e-05	5.92e-05	3.73e-05	4.53e-05	0.00048184	6.06e-05	1.15e-05	9.35e-05	1.08e-05	3.82e-05	2.96e-05	0.000311883
K00186	1.46e-05	2.14e-06	1.53e-05	2.4e-05	4.37e-05	1.33e-05	3.73e-05	8.57e-05	1.83e-05	6.7e-05	2.32e-05	1.78e-05	3.72e-05	4.86e-05	4.69e-05	6.02e-05	8.11e-05	4.5e-05	7.16e-05	7.06e-05	7.54e-05	4.91e-05	3.42e-05	7.77e-05	7e-05	6.5e-05	5.16e-05	6.23e-05	7.13e-05	7.97e-05	1.95e-05	3.63e-05	9.85e-06	6.51e-05	5.94e-05	3.7e-05	1.47e-05	6.67e-05	7.56e-05	2.91e-05	1.36e-05	1.77e-05	3.81e-05	4.72e-05	0.000105944	5.48e-05	5.72e-05	6.21e-05	5.73e-05
K00187	1.62e-05	1.59e-05	5.71e-05	2.35e-05	5.33e-05	1.28e-05	3.03e-05	8.58e-05	5.59e-05	6.05e-05	1.51e-05	1.56e-05	3.24e-05	4.07e-05	6.17e-05	6.25e-05	7.38e-05	5.37e-05	6.55e-05	5.5e-05	6.68e-05	4.44e-05	3.74e-05	6.15e-05	6.98e-05	5.61e-05	4.58e-05	6.08e-05	6.75e-05	7.92e-05	2.15e-05	3.38e-05	1.59e-05	6.27e-05	6.13e-05	3.65e-05	3.29e-05	5.85e-05	5.77e-05	4.06e-05	8.83e-06	6.23e-05	4.85e-05	4.56e-05	7.94e-05	5.73e-05	5.99e-05	6.54e-05	6.31e-05
K00188	0	0	0	0	0	0	0	0	0	0	0	0	0	0	0	0	0	0	0	0	0	0	0	0	0	0	0	0	0	0	0	0	0	0	0	0	0	0	0	0	0	0	0	0	0	0	0	0	0
K00193	8.57e-07	8.02e-07	0	1.33e-07	3.41e-06	4.52e-07	6.08e-08	0	9.59e-07	3.62e-06	2.36e-07	0	1.25e-07	3.04e-06	7.12e-06	6.67e-07	8.67e-07	1.86e-06	6.55e-07	7.44e-07	9.61e-07	7.37e-07	1.08e-05	6.34e-07	6.99e-07	8.83e-07	6.89e-07	1.06e-06	1.94e-06	1.34e-06	7.47e-06	4.96e-06	3.16e-06	2.55e-06	4.19e-06	1.76e-06	1.29e-05	2.64e-06	1.41e-06	2.38e-07	1.05e-06	1.44e-06	1.25e-06	4.43e-06	1.88e-06	1.14e-06	5.74e-07	4.84e-06	5.75e-06
K00194	9.81e-06	1.59e-05	7.72e-05	2.26e-05	1.11e-05	3.31e-06	1.98e-06	7.26e-06	1.82e-05	6.07e-06	4.25e-06	1.93e-06	1.19e-06	6.63e-06	1.28e-05	7.47e-06	2.48e-06	9.07e-06	2.66e-06	3.53e-06	4.23e-06	2.13e-06	1.54e-05	7.82e-06	6.64e-06	8.64e-06	4.34e-06	6.9e-06	1.04e-05	4.36e-06	1.12e-05	2.27e-05	8.97e-06	7.53e-06	9.63e-06	7.55e-06	1.42e-05	2.55e-05	2.14e-05	8.05e-06	6.87e-06	1.03e-05	1.37e-05	1.3e-05	1.02e-05	2.28e-05	1.11e-05	1.17e-05	1.8e-05
K00196	6.46e-05	0.000156404	0.000229518	0.000185686	0.000101704	0.00018271	6.79e-05	1.48e-05	0.000359904	8.96e-05	6.91e-05	4.48e-05	3.01e-05	6.12e-05	0.00011111	6.41e-05	8.47e-05	6.44e-05	5.86e-05	7.63e-05	8.52e-05	7.14e-05	0.000183264	8.81e-05	7.14e-05	5.83e-05	0.000106809	5.99e-05	0.000110036	0.000139621	0.000101618	5.73e-05	5.01e-05	3.78e-05	5.18e-05	5.34e-05	0.000284331	6.9e-05	6.41e-05	5.68e-05	4.3e-05	0.000429556	8.76e-05	0.000136156	7.07e-05	4.83e-05	4.86e-05	3.99e-05	0.000245681
K00197	9.81e-06	1.59e-05	7.72e-05	2.26e-05	1.11e-05	3.63e-06	1.98e-06	7.26e-06	1.82e-05	6.07e-06	6.47e-06	1.93e-06	1.37e-06	6.96e-06	1.66e-05	1.5e-05	6.05e-06	9.07e-06	4.88e-06	8.58e-06	7.16e-06	4.91e-06	1.85e-05	1.22e-05	1.06e-05	1.16e-05	7.81e-06	1.25e-05	1.22e-05	7.31e-06	1.22e-05	2.35e-05	9.19e-06	9.28e-06	1.09e-05	8.93e-06	1.53e-05	2.74e-05	2.19e-05	9.84e-06	6.87e-06	1.03e-05	1.48e-05	1.3e-05	1.15e-05	2.39e-05	1.43e-05	1.35e-05	1.89e-05
K00198	5.25e-05	5.99e-05	0.000218857	9.65e-05	0.000125774	0.000204972	4.27e-05	0.000162494	0.000150948	8.31e-05	0.000102082	1.52e-05	4.04e-05	0.000117643	0.000139854	0.0001367	0.000124245	0.000134515	0.000118376	0.000119482	0.000121284	6.42e-05	4.75e-05	0.000140345	0.000134257	0.000138443	0.000129518	0.000166567	0.000130479	0.000127582	0.000164436	0.000141313	0.00011846	0.000206012	0.000163759	0.000129276	3.25e-05	0.0001895	0.000178168	0.000177404	8.06e-05	8.79e-05	0.000187674	7.34e-05	0.000151447	0.000184557	0.000197104	0.000219006	9.76e-05
K00200	8.1e-07	1.7e-06	2.39e-06	5.63e-07	1.97e-06	4.81e-06	1.27e-05	1.32e-05	2.04e-06	6.64e-06	1.68e-06	3.35e-06	1.33e-06	5.11e-06	3.22e-06	4.01e-06	7.52e-06	1.64e-05	2.23e-06	4.66e-06	3.7e-06	3.14e-06	3.7e-06	2.09e-06	4.46e-06	5.98e-06	4.26e-06	5.22e-06	2.9e-06	2.23e-06	2.31e-06	1.17e-06	4.91e-07	4.71e-06	1.62e-06	2.94e-06	7.66e-06	1.99e-06	2.93e-06	1.37e-06	3.94e-06	4.96e-06	1.36e-05	8.62e-07	2.11e-06	2.12e-06	6.93e-07	2.04e-06	1.21e-05
K00201	0	0	0	0	0	0	0	0	0	0	2.23e-07	0	0	0	0	7.5e-09	0	0	1.85e-07	0	0	2.32e-07	0	0	2.56e-07	0	2.25e-07	0	1.77e-06	0	0	0	0	0	0	0	0	0	0	0	0	0	9.73e-09	0	4.45e-07	1.9e-07	7.26e-09	0	0
K00202	0	0	0	0	0	0.000158426	0	0	0	1.76e-06	1.2e-05	0	3.72e-06	3.98e-06	9.96e-06	1.89e-05	1.88e-05	1.35e-05	2.67e-05	2.28e-05	2.01e-05	1.81e-05	8.23e-06	8.38e-06	1.34e-05	1.13e-05	1.69e-05	5.56e-06	2.51e-05	6.31e-06	4.62e-06	1.12e-05	5.82e-06	5.25e-06	1.29e-05	1.55e-05	0	1.12e-06	7.04e-06	0	1.9e-05	0	1.64e-06	8.83e-06	2.67e-06	1.25e-05	3.66e-06	8.13e-06	0
K00205	2.26e-06	1.62e-05	5.03e-05	2.03e-05	1.29e-05	1.36e-06	1.03e-05	9.37e-06	4.99e-05	5.44e-05	1.89e-05	1.23e-05	6.91e-06	1.84e-05	1.85e-05	1.94e-05	1.32e-05	3.57e-05	1.41e-05	1.36e-05	2.43e-05	2.91e-05	8.67e-05	2.16e-05	1.93e-05	8.04e-06	2.51e-05	1.42e-05	2.14e-05	2.61e-05	2.97e-05	1.71e-05	1.05e-05	1.21e-05	8.09e-06	7.93e-06	3.97e-05	1.22e-05	1.2e-05	9.43e-06	6.99e-06	9.01e-05	2.96e-05	6.81e-06	1.28e-05	5.52e-06	8.16e-06	7.54e-06	9.31e-05
K00208	3.42e-05	4.91e-05	7.92e-05	2.72e-05	0.000434796	1.55e-05	0.000902059	0.000146403	0.000137723	0.000213145	8.59e-05	9.25e-06	0.000396843	0.00023707	8.86e-05	0.000109071	0.000104605	7.19e-05	9.9e-05	0.000123902	7.82e-05	0.000117986	0.000172683	0.000102558	9.25e-05	9e-05	6.19e-05	9.66e-05	8.05e-05	0.000112875	0.00011543	6.66e-05	2.18e-05	7.46e-05	7.98e-05	0.000115845	0.000172408	7.43e-05	6.73e-05	6.36e-05	4.96e-05	2.5e-05	5.84e-05	0.000168439	0.000158767	8.57e-05	8.63e-05	0.000141855	7.03e-05
K00209	7.98e-06	1.41e-05	7.56e-05	1.97e-05	7.72e-06	3.54e-06	4.06e-06	8.98e-06	1.47e-05	4.54e-06	6.83e-06	2.02e-06	1.24e-06	5.47e-06	1.02e-05	2.03e-05	1.1e-05	8.75e-06	9.98e-06	1.13e-05	1.2e-05	1.2e-05	8.2e-06	1.43e-05	1.37e-05	1.55e-05	1.04e-05	1.67e-05	1.33e-05	8.9e-06	4.77e-06	1.97e-05	6.14e-06	1.07e-05	7.17e-06	7.51e-06	2.81e-06	3.08e-05	2.28e-05	1.01e-05	6.58e-06	8.86e-06	1.56e-05	1.03e-05	1.22e-05	2.64e-05	1.79e-05	9.25e-06	1.59e-05
K00210	3.09e-05	4.58e-06	3.84e-05	3.67e-06	0.000193389	6.65e-06	0.00044238	3.45e-05	7.04e-05	2.23e-05	1.05e-06	4.89e-06	3.99e-07	5.62e-05	6.05e-06	5.79e-06	7.26e-06	5.68e-06	8.79e-06	4.68e-06	3.7e-06	1.72e-05	7.06e-05	5.09e-06	4.31e-06	3.07e-06	1.95e-06	2.23e-06	2.31e-06	1.88e-06	2.12e-06	3.71e-06	1.49e-06	2.23e-06	3.69e-06	1.18e-05	7.39e-06	2.24e-07	2.82e-07	1.29e-05	2.91e-06	1e-05	2.51e-06	7.6e-06	2.36e-05	8.7e-06	3.84e-06	2.88e-05	1.91e-05
K00214	0	8.7e-09	0	1.94e-08	0	0	0	1.34e-09	0	0	1.15e-08	4.48e-09	0	4.76e-09	0	0	0	1.08e-08	0	0	0	0	9e-07	0	1.42e-09	1.2e-09	0	0	0	0	0	2.15e-09	0	0	1.62e-07	0	1.03e-07	2.8e-07	0	0	0	3.82e-07	9.39e-09	0	0	0	0	0	1.63e-07
K00215	0.000348975	0.000372418	0.000455509	0.000382656	0.000517699	0.000472427	0.000599314	0.000403483	0.000495834	0.000462662	0.000431276	0.000584614	0.000508192	0.000426472	0.000426861	0.000400138	0.000412345	0.000411299	0.000399793	0.000415842	0.000408039	0.000406401	0.000513935	0.000425703	0.000407466	0.000406094	0.000419447	0.000421586	0.000432357	0.00042629	0.000399605	0.000384207	0.000400746	0.000416693	0.000422	0.0004187	0.000368884	0.000427693	0.00041775	0.000420013	0.000404972	0.000556792	0.000425156	0.000310349	0.000424362	0.000426799	0.000424068	0.000395872	0.000530757
K00216	0.000342242	0.000107177	8.24e-05	0.000184919	1.62e-05	1.94e-05	2.11e-05	2.68e-05	0.000100878	3.3e-05	7.41e-05	1.15e-05	1.86e-05	4.44e-05	9.05e-05	9.37e-05	8.44e-05	4.65e-05	9.88e-05	7.51e-05	9.17e-05	0.000170448	5.34e-05	6.54e-05	5.65e-05	7.15e-05	9.39e-05	7.49e-05	7.11e-05	8.8e-05	5.58e-05	0.00018189	7e-05	6.6e-05	5.47e-05	9.96e-05	0.000151526	4.94e-05	6.01e-05	3.26e-05	2.2e-05	7.38e-05	4.8e-05	0.000136114	5.99e-05	5.85e-05	6.54e-05	3.67e-05	7.13e-05
K00217	0	0	6.72e-08	0	0	2.39e-07	0	3.1e-06	0	1.16e-06	2.95e-07	1.66e-06	0	1.98e-06	3.14e-07	0	5.92e-07	9.95e-07	3.13e-08	0	2.77e-07	3.07e-07	0	1.01e-07	4.18e-08	8.99e-07	1.47e-07	3.91e-08	4.78e-07	5.93e-07	2.57e-07	9.92e-07	1.61e-07	0	1.46e-07	0	1.83e-07	7.42e-07	2.68e-06	6.32e-07	5.26e-07	5.09e-07	2.57e-06	3.19e-07	2.43e-06	3.01e-06	1.89e-06	1.99e-07	0
K00218	0	0	1.11e-06	0	3.56e-07	4.36e-07	5.9e-06	9.21e-06	0	9.98e-07	8.97e-07	1.99e-06	4.25e-07	5.33e-06	1.32e-06	9.37e-07	1.54e-06	9.21e-07	6.88e-07	7.18e-07	4.11e-07	9.17e-07	4.22e-07	1.82e-06	1.83e-06	1.96e-06	3.4e-06	1.59e-06	5.27e-06	1.2e-06	2.12e-06	4.18e-06	4.93e-07	2.7e-06	8.09e-07	8.37e-07	1.96e-06	1.38e-06	2.83e-06	9.39e-07	2.86e-06	1.4e-06	2.49e-06	2.09e-06	3.37e-06	6.08e-06	4.72e-06	1.88e-06	3.16e-06
K00219	0.000703198	0.000593925	0.000416124	0.000446505	0.00030895	0.000347123	0.00017047	0.000394759	0.00050524	0.000447834	0.000522241	0.000567503	0.000514358	0.000408038	0.000497365	0.000479341	0.000464018	0.000407684	0.000476721	0.000472115	0.000505724	0.000564888	0.000475819	0.000524067	0.000455044	0.000532784	0.000498442	0.000488282	0.000463297	0.000546527	0.000451155	0.000563159	0.000603469	0.000483645	0.000465342	0.000542294	0.000329839	0.000462759	0.00056065	0.000509517	0.000577444	0.000399316	0.00044368	0.000318572	0.000550727	0.000460021	0.000502002	0.000427062	0.000485695
K00220	4.17e-05	1.82e-05	0.000108118	7.48e-05	0.00020694	0.00038556	4.71e-05	0.000267091	0.000106261	0.000257151	0.000239241	3.05e-05	0.000424889	0.000259151	0.000238398	0.00024336	0.000201639	0.000211193	0.000209838	0.000225819	0.000192545	0.000134958	0.000114698	0.000234798	0.000186121	0.000202444	0.000203916	0.000286228	0.000205824	0.000194372	0.000245908	0.000194161	0.000186312	0.000338497	0.000249392	0.000244323	8.25e-05	0.000295999	0.000260468	0.000311642	9.7e-05	0.000140213	0.000310499	9.2e-05	0.000232079	0.000255533	0.000331113	0.000237812	0.000151122
K00221	0	7.73e-09	0	1.73e-08	0	5.53e-09	0	9.22e-09	0	3.03e-08	1.79e-08	5.91e-09	0	5.58e-08	8.19e-09	0	1.54e-08	3.55e-08	0	0	7.23e-09	8.01e-09	0	0	1.26e-09	2.27e-08	0	0	7.61e-09	1.45e-08	0	2.78e-08	3.72e-09	0	0	0	4.76e-09	1.94e-08	6.48e-08	1.55e-08	1.29e-08	1.39e-07	7.42e-08	7.82e-09	6.14e-08	7.86e-08	4.92e-08	5.2e-09	0
K00226	4.14e-05	7.99e-06	4.31e-05	4.8e-06	8.55e-05	0.000164608	3.88e-06	1.67e-05	7.65e-05	1.56e-05	2.58e-05	0.000387486	1.02e-05	1.42e-05	3.4e-05	3.34e-05	5.13e-05	3.77e-05	4.79e-05	5.23e-05	4.15e-05	4.41e-05	3.59e-05	5.8e-05	6.64e-05	4.22e-05	6.33e-05	3.83e-05	6.85e-05	3.86e-05	1.37e-05	3.04e-05	1.71e-05	3.58e-05	6.09e-05	2.84e-05	1.71e-05	3.81e-05	4.28e-05	2.55e-05	3.27e-05	1.87e-05	2.46e-05	4.08e-05	5.48e-05	7.88e-05	4.95e-05	7.8e-05	0.000230382
K00228	0	4.12e-05	2.65e-06	1.35e-05	4.43e-06	5.78e-07	2.07e-06	1.84e-06	1.75e-06	1.5e-05	2.54e-06	1.74e-06	7.44e-07	2.25e-05	2.28e-06	1.51e-06	3.72e-06	5.62e-06	5.2e-06	7.11e-06	3.09e-06	1.83e-06	1.29e-06	3.69e-06	5.16e-06	4.25e-06	2.2e-06	1.92e-06	4.93e-07	3.65e-06	3.26e-05	1.11e-05	5.74e-06	3.27e-06	2.03e-06	2.3e-06	0.000101137	5.82e-07	2.96e-06	2.2e-06	1.51e-06	2.89e-06	5.26e-06	0.000105848	1.27e-05	2.36e-06	3.72e-06	1.47e-06	1.07e-05
K00230	1.18e-06	4.23e-05	4.22e-06	1.66e-05	4.42e-06	9.06e-07	4.7e-07	2.02e-07	4.34e-06	1.4e-05	4.54e-06	8.8e-07	7.09e-07	1.98e-05	5.83e-06	9.04e-06	6.11e-06	4.85e-06	5.92e-06	1.05e-05	4.48e-06	3.24e-06	4.78e-06	7.23e-06	8.76e-06	5.38e-06	3.84e-06	6.56e-06	1.88e-06	5.47e-06	3.42e-05	9.52e-06	5.85e-06	3.62e-06	3.33e-06	1.82e-06	0.000101474	1.87e-06	1.48e-06	3.53e-06	3.05e-06	4.96e-07	4.37e-06	0.000105613	1.22e-05	1.14e-06	4.41e-06	2.58e-06	8.77e-06
K00231	5.4e-07	1.62e-05	8.89e-07	0	1.12e-05	3.42e-06	1.53e-05	9.58e-06	1.59e-05	1.8e-05	7.38e-06	1.02e-06	1.26e-05	2.16e-05	1.07e-05	1.05e-05	1.41e-05	1.29e-05	1.89e-05	1.38e-05	1.23e-05	1.55e-05	5.23e-06	1.11e-05	1.24e-05	6.42e-06	7.58e-06	4.92e-06	8.69e-06	1.08e-05	1.38e-05	6.39e-06	7.1e-06	1.28e-05	1.1e-05	1.06e-05	3.12e-06	4.67e-06	4.95e-06	1.11e-05	1.16e-05	2.84e-05	8.54e-06	2.76e-06	1.21e-05	1.05e-05	6.75e-06	6.89e-06	1.7e-05
K00232	2.7e-07	7.95e-06	0	0	0	7.07e-09	1.21e-06	2.1e-06	4.75e-06	3.88e-08	2.33e-07	9.81e-08	0	5.14e-07	1.05e-08	3.15e-07	1.89e-07	3.32e-08	7.42e-07	0	4.09e-08	8.68e-07	3.1e-07	0	6.19e-07	2.76e-08	2.17e-07	6.95e-07	1.15e-06	3.66e-07	1.36e-06	9.96e-07	1.89e-07	0	0	2.58e-07	5.21e-07	2.48e-08	4.35e-07	3.56e-07	1.3e-06	0	7.38e-07	2.04e-07	1.52e-06	1.59e-06	3.68e-07	2.33e-07	1.02e-06
K00239	0.000316851	0.000231518	0.000130601	0.000428905	0.000408921	0.000201404	0.000514547	0.000156949	0.000316419	0.000354287	0.000232453	0.000420841	0.000799117	0.000324071	0.000192531	0.000237024	0.000255668	0.000172225	0.000229014	0.00030042	0.000203022	0.000317713	0.00015556	0.000218994	0.00019821	0.000199321	0.000191792	0.000199208	0.000172384	0.000259393	0.000295448	0.000213136	9.2e-05	0.000164864	0.000160489	0.000253375	0.000457313	0.000136694	0.000167438	9.5e-05	0.000142676	0.000108129	0.000127063	0.000398145	0.000288579	0.000162381	0.000171641	0.000181772	0.000348111
K00240	5.56e-05	0.000100978	4.84e-05	2.24e-05	0.000283358	0.000172555	0.000448535	4.29e-05	0.000156673	0.000143058	9.07e-05	0.000390428	0.000376333	0.00015504	5.67e-05	6.86e-05	8.67e-05	4.86e-05	7.94e-05	0.000111974	4.93e-05	0.000115666	0.000105368	8.84e-05	7.74e-05	6.68e-05	7.31e-05	6.98e-05	8.29e-05	9.6e-05	0.000141749	6.79e-05	2.88e-05	4.47e-05	7.3e-05	8.96e-05	0.000155123	4.62e-05	4.49e-05	4.17e-05	7.05e-05	2.32e-05	3.09e-05	0.000153394	0.000116907	9.31e-05	7.37e-05	0.00013223	0.000238032
K00241	3.12e-05	5.38e-05	4.06e-05	1.87e-05	0.000206012	7.32e-06	0.000443586	3.87e-05	7.82e-05	0.000134786	7.21e-05	6.73e-06	0.000369367	0.000143623	3.77e-05	4.37e-05	4.98e-05	2.39e-05	4.35e-05	7.69e-05	2.27e-05	8.56e-05	9.5e-05	7.26e-05	4.96e-05	4.1e-05	3.61e-05	5.38e-05	5.41e-05	6.78e-05	0.000106981	4.56e-05	1.75e-05	3.56e-05	5.19e-05	7.05e-05	0.000150845	4.23e-05	3.3e-05	3.67e-05	4.2e-05	1.83e-05	1.92e-05	0.000141179	0.000101836	5.8e-05	5.34e-05	8.06e-05	3.81e-05
K00242	0	4.12e-05	2.65e-06	1.36e-05	4.43e-06	5.87e-07	3.1e-06	3.95e-06	1.75e-06	1.5e-05	2.56e-06	1.79e-06	7.44e-07	2.26e-05	2.29e-06	1.51e-06	3.75e-06	5.67e-06	5.2e-06	7.11e-06	3.1e-06	1.85e-06	1.29e-06	3.69e-06	5.16e-06	4.29e-06	2.2e-06	1.92e-06	5.06e-07	3.67e-06	3.31e-05	1.17e-05	5.84e-06	3.27e-06	2.03e-06	2.3e-06	0.000101381	6.15e-07	3.07e-06	2.22e-06	2.17e-06	3.4e-06	5.38e-06	0.000105958	1.28e-05	3.15e-06	3.81e-06	1.48e-06	1.09e-05
K00243	0.000105687	0.000158021	0.000283647	0.000185881	0.000368461	0.000267147	0.000527939	0.000282077	0.000224939	0.000219611	0.000244672	4.42e-05	8.33e-05	0.000246379	0.000237694	0.000203466	0.00019809	0.000253552	0.000199357	0.000188794	0.000199372	0.000170792	0.000341074	0.000255536	0.000229836	0.00024172	0.000227798	0.000241819	0.000288484	0.0002046	0.000216121	0.000197721	0.000308927	0.000282544	0.000293276	0.000228872	9.81e-05	0.000298993	0.000304846	0.000346752	0.000299382	0.000179703	0.000291837	0.000138958	0.000285064	0.000305036	0.000273439	0.000276883	0.00016468
K00244	0.000439557	0.000692773	0.00040819	0.000558742	0.000531334	0.000643057	0.000258151	0.000391464	0.00112794	0.000239186	0.000330135	0.000514447	0.000144361	0.000312821	0.000510511	0.000561655	0.000502067	0.000472491	0.000447724	0.000530074	0.000559935	0.000438282	0.000283706	0.000523196	0.000455893	0.000470726	0.00055539	0.000533649	0.00052345	0.00072931	0.000735842	0.000452415	0.000302482	0.000522622	0.000397174	0.00039765	0.000572411	0.000473313	0.000604808	0.000429773	0.000195061	0.00137063	0.000531027	0.000315864	0.000661138	0.000396333	0.000496737	0.000482279	0.00133586
K00245	0	4.12e-05	2.05e-06	1.35e-05	5.48e-06	1.09e-06	0	2e-07	1.75e-06	1.4e-05	2.3e-06	8.16e-07	5.32e-07	1.97e-05	3.69e-06	6.74e-06	4.98e-06	9.35e-06	7.02e-06	9.24e-06	4.37e-06	4.37e-06	2.94e-07	3.33e-06	7.14e-06	5.6e-06	2.78e-06	4.96e-06	4.73e-06	1.77e-05	6.22e-05	1.52e-05	8.65e-06	3.19e-06	4.19e-06	8.27e-07	9.94e-05	0	2.68e-06	3.98e-06	1.86e-06	3.94e-07	4.09e-06	0.000105613	1.52e-05	3.79e-07	2.41e-06	9.06e-06	1.78e-05
K00246	0	4.12e-05	2.05e-06	1.35e-05	5.48e-06	1.09e-06	0	2.01e-07	1.75e-06	1.4e-05	2.31e-06	8.18e-07	5.32e-07	1.92e-05	2.98e-06	2.96e-06	4.98e-06	4.84e-06	5.35e-06	7.97e-06	1.85e-06	1.59e-06	2.94e-07	2.74e-06	5.66e-06	5.6e-06	8.32e-07	4.27e-06	4.07e-06	1.77e-05	5.68e-05	1.24e-05	8.65e-06	1.87e-06	4.19e-06	7.87e-07	9.89e-05	0	1.97e-06	3.98e-06	1.86e-06	2.18e-07	3.28e-06	0.000105613	1.44e-05	3.79e-07	2.27e-06	8.61e-06	1.49e-06
K00247	0	4.12e-05	2.05e-06	1.35e-05	4.29e-06	4.11e-07	0	2.01e-07	1.75e-06	1.4e-05	2.3e-06	8.18e-07	5.32e-07	1.92e-05	2.03e-06	1.26e-06	2.3e-06	4.84e-06	3.5e-06	5.42e-06	1.44e-06	1.99e-07	2.94e-07	2.74e-06	4.67e-06	1.43e-06	3.72e-07	9.93e-07	0	2.52e-06	3.17e-05	8.67e-06	5.63e-06	1.87e-06	2.03e-06	4.43e-07	9.89e-05	0	1.01e-06	1.73e-06	1.12e-06	2.18e-07	3.28e-06	0.000105613	1.09e-05	0	1.05e-06	7.75e-07	1.49e-06
K00248	0.000597625	0.000513212	0.000360434	0.00061683	0.000388676	0.000204118	0.000280534	0.000802592	0.000409169	0.000514695	0.000398136	9.78e-05	0.000282	0.000451731	0.000557955	0.000651781	0.000656715	0.00053011	0.000718073	0.000586304	0.000725352	0.000623118	0.000271048	0.000534294	0.000623271	0.000658469	0.000479205	0.000582775	0.000414358	0.000625566	0.000266995	0.000496706	0.000478985	0.000575248	0.000473941	0.000580078	9.71e-05	0.000415643	0.000584066	0.000439327	0.00058845	0.000144562	0.000474782	0.000259341	0.000565023	0.000416927	0.000584897	0.000504512	0.000134748
K00249	0.000428393	0.000597575	0.00033671	0.000542366	0.000366139	0.000192634	0.000296788	0.000737174	0.000461839	0.000481482	0.000373463	9.78e-05	0.000252843	0.000452591	0.000511619	0.000570044	0.000592092	0.00049315	0.000684508	0.000545544	0.000676082	0.000581299	0.000277189	0.000526528	0.000596345	0.000627622	0.000448978	0.000529881	0.000384913	0.000598399	0.000306724	0.00042701	0.000459084	0.000539716	0.000446839	0.000555357	0.000220644	0.000382108	0.000570365	0.000431412	0.000604706	0.000202233	0.000464827	0.000339719	0.000567461	0.000412122	0.000578571	0.000473835	0.000201885
K00252	0.000509633	0.00029559	0.000274587	0.000473426	0.000462552	0.000113191	0.000628407	0.00056185	0.000399197	0.000369454	0.000227764	6.6e-05	0.000186674	0.000353386	0.000392714	0.000473197	0.000476651	0.000343622	0.000524155	0.000425285	0.000515081	0.000498355	0.000195148	0.000363205	0.000421097	0.000450511	0.000334104	0.000400039	0.000254742	0.000441837	0.000172123	0.000368684	0.000269361	0.00039341	0.000285256	0.000401741	9.48e-05	0.000254167	0.000389137	0.000252014	0.000317737	0.000147542	0.000300335	0.00018037	0.000429209	0.000267841	0.000371632	0.000383802	0.000140316
K00253	0.000536401	0.000367152	0.000234452	0.000563884	0.00032114	0.000128453	0.00020481	0.000609258	0.000273272	0.000396918	0.00022763	7.82e-05	0.000213489	0.000337906	0.00040925	0.000508615	0.000509376	0.000405464	0.000545566	0.000447277	0.000544702	0.000478229	0.000126432	0.000358237	0.000440223	0.000468026	0.000329958	0.000421944	0.000262898	0.000455609	0.000172974	0.000379209	0.000266191	0.000412359	0.000296373	0.00039674	6.86e-05	0.000275362	0.000406634	0.000253103	0.00030521	8.06e-05	0.000340354	0.000186525	0.000422637	0.000271851	0.000381124	0.000379457	0.00010902
K00254	1.97e-05	5.37e-05	2.65e-06	1.73e-05	0.000163979	1.26e-06	3.27e-06	5.47e-06	0.000138222	0.000121212	8.81e-05	0.000767378	0.000376412	8.93e-05	4.26e-05	4.71e-05	6.77e-05	1.82e-05	5.03e-05	8.49e-05	2.59e-05	7.89e-05	2.87e-05	7.87e-05	6.26e-05	5.06e-05	6.75e-05	6.17e-05	6.03e-05	7.57e-05	0.000104964	4.72e-05	1.59e-05	4.2e-05	5.33e-05	6.68e-05	0.000173501	4.71e-05	4.24e-05	2.58e-05	3.81e-05	1.76e-05	1.91e-05	0.000139662	9.17e-05	9.54e-05	7.95e-05	5.49e-05	0.000411093
K00255	0	0	4.12e-07	0	0	1.76e-07	3.1e-06	6.55e-06	0	5.64e-08	3.96e-07	2.72e-07	0	6.39e-07	1.52e-08	4.81e-07	1.51e-07	4.83e-08	5.73e-07	2.3e-07	3.32e-07	1.49e-08	2.99e-07	1.78e-06	2.56e-07	9.72e-07	1.25e-06	2.4e-07	1.39e-06	7.49e-07	9.06e-07	1.01e-06	3.03e-07	6.44e-07	8.93e-07	2.18e-06	8.95e-07	3.6e-08	1.33e-06	2.61e-07	1.5e-06	2.66e-06	4.05e-07	3.26e-07	5.74e-07	1.45e-06	1.79e-07	9.68e-09	2.98e-06
K00256	0	0	5.97e-07	0	0	8.7e-08	2.07e-06	1.27e-07	0	4.77e-07	1.21e-07	1.14e-07	0	8.12e-07	1.29e-07	5.04e-07	8.34e-07	4.09e-07	4.45e-07	0	2.25e-07	1.26e-07	7.75e-07	1.92e-06	0	1.34e-06	0	0	1.2e-07	1.35e-06	3.08e-07	4.07e-07	5.86e-08	1.05e-06	0	3.72e-06	2.21e-07	3.05e-07	1.02e-06	2.44e-07	2.03e-07	0	1.04e-06	1.23e-07	9.67e-07	1.24e-06	1.08e-06	8.19e-08	3.26e-07
K00257	0	0	0	0	0	0	0	0	0	0	0	4.78e-08	0	0	0	7.56e-07	0	0	3.34e-06	2.53e-07	0	4.18e-06	0	0	5.94e-07	0	0	0	2.64e-07	0	7.33e-07	4.82e-07	9.23e-08	0	0	0	2.36e-07	0	0	0	6.39e-07	1.02e-06	0	9.7e-08	0	6.5e-07	0	0	1.86e-07
K00259	4.65e-05	2.72e-05	0.000177079	7.34e-05	1.84e-05	1.5e-05	2.4e-05	5.02e-05	4.6e-05	0.000119612	3.44e-05	3.57e-05	1.33e-05	4.17e-05	3.04e-05	2.57e-05	3.97e-05	6.32e-05	3.52e-05	2.9e-05	3.81e-05	5.53e-05	0.000169958	3.52e-05	3.47e-05	2.79e-05	2.77e-05	3.36e-05	2.53e-05	2.77e-05	2.43e-05	4.13e-05	1.83e-05	2.3e-05	2.44e-05	1.99e-05	4.67e-05	3.46e-05	3.21e-05	2.21e-05	2.43e-05	8.51e-05	6.8e-05	1.87e-05	2.51e-05	3.56e-05	2.39e-05	1.82e-05	7.63e-05
K00260	3.39e-05	1.41e-05	3.94e-05	3.7e-05	0.000172195	0.000192063	2.37e-05	0.000139738	0.000123824	5.64e-05	8.45e-05	0.000393416	2.73e-05	8.69e-05	0.000117448	0.000106392	9.74e-05	9.72e-05	0.000100212	9.36e-05	9.46e-05	4.65e-05	3.04e-05	0.000105197	9.65e-05	0.000101366	0.000113434	0.000135562	9.7e-05	8.93e-05	0.000102248	9.73e-05	9.28e-05	0.00016718	0.000130463	0.000102516	3.26e-05	0.000138728	0.000130593	0.00014643	4.4e-05	5.53e-05	0.000149273	4.95e-05	0.000110625	0.000140753	0.000166315	0.000181062	0.000264929
K00261	2.5e-05	1.36e-05	4.19e-05	3.64e-05	9.8e-05	0.00019708	3.74e-05	0.000154284	6.07e-05	5.95e-05	8.16e-05	1.41e-05	2.63e-05	9.21e-05	0.000114913	0.000111429	9.46e-05	0.000118843	0.000100089	9.37e-05	9.78e-05	4.57e-05	3.27e-05	0.000103901	9.7e-05	0.000103506	0.000105372	0.000137849	0.000100198	8.83e-05	0.000109627	9.89e-05	9.35e-05	0.000171008	0.000130494	0.000103845	3.75e-05	0.000139866	0.000135477	0.000147701	4.81e-05	5.85e-05	0.000165608	4.8e-05	0.000111694	0.000130364	0.000157186	0.000182797	0.000103741
K00262	0.000378255	0.000360648	0.000446597	0.000371496	0.000697639	0.000472469	0.00101829	0.000420606	0.00051848	0.000416293	0.000409384	0.000573984	0.00050146	0.000453348	0.00039178	0.000391394	0.000410746	0.000386683	0.000405055	0.000415607	0.000397705	0.00040602	0.000500715	0.000444622	0.000425039	0.000409962	0.00041515	0.00042301	0.00044661	0.000421021	0.000396962	0.000385741	0.000394192	0.000424064	0.000456347	0.000421688	0.00030129	0.000434777	0.000430899	0.000434733	0.000406455	0.000475961	0.000389639	0.000330252	0.000474345	0.000465767	0.000442049	0.000470942	0.000482252
K00263	0	0	8.03e-07	0	0	8.28e-08	3.1e-06	2.35e-06	0	0	6.49e-07	2.18e-07	0	5.43e-07	1.99e-06	1.01e-06	1.95e-06	0	1.06e-06	1.49e-06	2.07e-06	3.09e-07	1.46e-06	4.09e-07	3.11e-07	2.16e-07	1.62e-06	1.2e-07	9.73e-07	8.83e-07	5.32e-07	4.82e-07	1.48e-07	1.19e-07	2.42e-06	9.35e-07	9.41e-07	2.8e-07	6.07e-07	6.55e-07	1.18e-06	1.65e-06	3.43e-07	1.56e-07	2.3e-07	6.5e-07	5.43e-07	0	2.89e-06
K00265	0.000309607	0.000381535	0.000308669	0.000206882	0.00017738	0.000274822	0.000120956	0.000229739	0.000324541	0.000316089	0.000327464	0.000518364	0.000472864	0.00026883	0.000284026	0.000263275	0.00028691	0.000297134	0.000272413	0.000294625	0.000284531	0.000315456	0.000299543	0.000265626	0.000283365	0.000286634	0.000294608	0.000238956	0.000258542	0.000285649	0.000270553	0.000256256	0.000294909	0.000212679	0.000260498	0.000285027	0.000242667	0.00022452	0.000225799	0.000237316	0.000356485	0.000238765	0.000244068	0.000210132	0.00022967	0.000226684	0.000220557	0.000234531	0.000380527
K00266	0.00102609	0.00107241	0.0011603	0.00099375	0.00104533	0.00125562	0.000902073	0.00123514	0.00122486	0.000956355	0.00102329	0.00109037	0.000421076	0.00102542	0.00117261	0.00116402	0.00119542	0.00119155	0.00116971	0.00114045	0.00124981	0.00102603	0.00101217	0.00127866	0.00122817	0.00123674	0.00115622	0.00124852	0.00116972	0.00120965	0.00103773	0.00109757	0.00123118	0.00140154	0.00127474	0.00119445	0.00073899	0.00123354	0.00138993	0.00132525	0.00112309	0.0012409	0.00128729	0.000905226	0.00140677	0.00125999	0.00134	0.00129053	0.000930929
K00270	0	0	0	0	0	0	0	0	0	0	1.34e-07	0	0	0	9.96e-07	0	5.36e-07	0	0	0	0	0	0	0	0	0	0	0	0	0	0	0	0	0	2.59e-07	3.1e-07	0	0	0	2.69e-07	2.24e-07	0	0	0	0	0	0	0	1.3e-07
K00271	0	0	6.64e-08	0	0	2.67e-08	0	0	0	0	5.16e-07	7.57e-08	0	0	9.96e-07	6.3e-07	1.13e-06	0	7.46e-07	1.26e-06	8.29e-07	0	1.26e-06	1.99e-07	4.13e-08	6.95e-08	7.96e-07	3.86e-08	1.84e-07	7.77e-07	5.32e-07	4.82e-07	1.1e-07	0	1.86e-06	5.31e-07	6.93e-07	2.8e-07	1.96e-07	3.07e-07	8.94e-07	1.27e-06	4.54e-08	1.16e-07	7.41e-08	6.5e-07	8.71e-08	0	1.91e-06
K00273	2.7e-07	7.95e-06	0	0	1.43e-07	0	1.72e-07	0	4.75e-06	0	2.23e-07	4.78e-08	2.13e-07	1.79e-06	0	7.56e-07	0	0	3.52e-06	2.53e-07	0	4.41e-06	2.06e-07	0	8.42e-07	0	7.38e-07	0	1.41e-06	0	4.77e-07	4.82e-07	9.23e-08	0	0	0	2.36e-07	0	0	0	6.39e-07	5.09e-07	0	9.7e-08	4.45e-07	8.4e-07	4.88e-07	5.42e-07	7.08e-07
K00274	1.55e-06	1.7e-05	3.19e-05	2.82e-07	0.000202951	3.34e-06	0.000444223	3.21e-05	6.86e-05	4.07e-05	7.56e-06	4.56e-06	7.7e-06	7.64e-05	2.13e-05	2.15e-05	3.3e-05	1.59e-05	2.1e-05	3.11e-05	2.11e-05	4.16e-05	6.79e-05	2.85e-05	2.49e-05	2.92e-05	1.65e-05	1.75e-05	1.84e-05	1.9e-05	1.56e-05	6.55e-06	5.79e-06	1.66e-05	6.28e-06	1.77e-05	2.94e-06	9.54e-06	2.64e-05	2.25e-05	7.34e-06	8.14e-06	1.43e-05	1.55e-05	6.58e-05	2.4e-05	1.56e-05	3.75e-05	1.23e-05
K00275	1.02e-05	5.36e-05	5e-06	1.67e-05	8.65e-05	7.65e-07	7.41e-06	9.46e-06	7.39e-05	0.000114335	7.52e-05	0.000385664	0.000368968	8.88e-05	3.09e-05	3.3e-05	3.84e-05	1.99e-05	2.78e-05	6.46e-05	1.53e-05	5.1e-05	3.11e-05	6.73e-05	4.33e-05	3.31e-05	4.32e-05	4.34e-05	4.87e-05	5.19e-05	7.91e-05	4.12e-05	1.35e-05	3.21e-05	4.65e-05	5.66e-05	0.000153998	4.21e-05	3.33e-05	2.16e-05	4.01e-05	1.32e-05	1.71e-05	0.000135611	7.95e-05	6.62e-05	6.23e-05	4.34e-05	0.000230374
K00276	0	3.18e-05	1.77e-06	1.19e-05	3.68e-06	4.38e-07	1.03e-06	3.64e-06	1.75e-06	9.28e-06	1.9e-06	1.47e-06	5.32e-07	1.69e-05	2.03e-06	1.26e-06	2.3e-06	2.85e-06	3.53e-06	4.7e-06	1.44e-06	1.99e-07	2.94e-07	2.32e-06	3.6e-06	1.28e-06	5.17e-07	1.03e-06	1.84e-07	2.56e-06	3.11e-05	8.27e-06	5.65e-06	1.87e-06	2.18e-06	2.95e-07	9.88e-05	0	7.99e-07	1.58e-06	1.15e-06	7.27e-07	2.53e-06	9e-05	1.09e-05	0	1.05e-06	7.75e-07	1.49e-06
K00278	0.000351332	0.000398271	0.000283608	0.000408692	0.00041201	0.00026529	0.00053678	0.000233752	0.000350667	0.000398855	0.000371344	0.000460659	0.000834511	0.000386262	0.000270859	0.000315809	0.000310193	0.000279708	0.000292481	0.00036306	0.00028361	0.000380498	0.000301006	0.000318806	0.000298862	0.000316381	0.000286317	0.000268382	0.000295801	0.000321987	0.000382318	0.000297055	0.000299912	0.000237062	0.000288709	0.000357421	0.000452262	0.000264284	0.000306692	0.000250164	0.000378139	0.000113618	0.000216266	0.000461897	0.00038355	0.000295816	0.000252133	0.000267446	0.000364721
K00281	4.65e-05	5.64e-05	5.5e-05	4.07e-05	0.000215967	2e-05	0.000463657	5.28e-05	9.17e-05	0.000153911	7.72e-05	2.47e-05	0.000376191	0.000160856	5.13e-05	5.13e-05	6.19e-05	4.85e-05	5.2e-05	8.34e-05	3.04e-05	8.27e-05	0.000105386	8.45e-05	6.19e-05	4.43e-05	4.25e-05	5.76e-05	6.03e-05	6.58e-05	9.53e-05	4.31e-05	1.82e-05	5.04e-05	5.72e-05	7.61e-05	0.000158745	4.73e-05	3.63e-05	4.4e-05	4.73e-05	2.41e-05	4.22e-05	0.000143264	0.000105175	6.36e-05	5.68e-05	7.99e-05	5.17e-05
K00282	0.00022383	3.98e-05	0.00013311	0.000162178	0.00038076	0.000236334	0.000537318	0.000366171	0.000164643	0.000301154	0.000205183	5.17e-05	0.000460763	0.000305254	0.000265176	0.000309723	0.00029048	0.000246347	0.000300469	0.000282478	0.000270452	0.000269983	0.000149649	0.000248953	0.000248029	0.000254781	0.000217521	0.000308213	0.000214511	0.000257202	0.000177322	0.000247158	0.000138642	0.000315693	0.000250112	0.000277117	9.78e-05	0.000259051	0.000252548	0.000227318	0.000101186	7.89e-05	0.000270393	0.000134431	0.000279817	0.000240224	0.000303897	0.000305556	0.000114986
K00283	0.000209255	8.1e-05	0.000124301	0.000154461	0.000384907	0.000230728	0.000533183	0.000367834	0.000155331	0.000316485	0.00020885	3.72e-05	0.000461932	0.000324233	0.00026919	0.0003124	0.000293184	0.000258241	0.000301493	0.000288243	0.000271159	0.000269918	0.000151163	0.000251378	0.000258081	0.000255839	0.000219994	0.00030801	0.000214412	0.000260639	0.000211267	0.000258505	0.000147006	0.000316393	0.00025625	0.000277818	0.000201627	0.000258964	0.000253375	0.000229754	0.000111412	8.1e-05	0.000276981	0.000240224	0.000293012	0.0002429	0.000304786	0.000339895	0.000128094
K00284	0.000306098	0.000355383	0.000228693	0.000206837	0.000163691	0.000114785	0.000105795	0.00022108	0.000274975	0.000308654	0.000290722	0.000516876	0.000462442	0.000244735	0.000232401	0.000230088	0.000238133	0.000254134	0.000231467	0.000242514	0.000235101	0.000277426	0.000277597	0.000227534	0.000236964	0.000250151	0.000230636	0.000211709	0.000206722	0.000246827	0.000239223	0.000222888	0.000269009	0.000192956	0.000228831	0.0002616	0.000216467	0.000190484	0.000211642	0.000213117	0.000325111	0.000175784	0.000216008	0.000196658	0.000215167	0.00019726	0.00020082	0.000180633	0.000301356
K00285	1.64e-05	4.25e-05	2.54e-05	3.83e-05	7.26e-06	8.64e-06	2.2e-05	1.27e-05	1.95e-05	2.41e-05	7.17e-06	2.03e-05	1.7e-06	3.74e-05	8.58e-06	8.25e-06	2.24e-05	1.16e-05	1.44e-05	3.38e-05	2.16e-05	1.8e-05	1.15e-05	2.89e-05	1.58e-05	3.79e-05	1.15e-05	1.25e-05	1.01e-05	4.08e-05	6.46e-05	2.47e-05	1.25e-05	8.83e-06	6.96e-06	1.27e-05	0.000107719	7.69e-06	5.3e-05	8.94e-06	8.84e-06	7.38e-06	1.82e-05	0.000113363	8.49e-05	2.01e-05	1.98e-05	1.35e-05	2.66e-05
K00286	0.000348725	0.0003635	0.000459519	0.000382359	0.00034725	0.000469936	0.000160757	0.000461924	0.000387392	0.000525661	0.000445217	0.000556451	0.000533723	0.000405017	0.000424454	0.000449414	0.000453879	0.000445092	0.000455743	0.000441581	0.000450674	0.000436576	0.000498627	0.000436264	0.000435235	0.000433926	0.000430263	0.000445514	0.000434713	0.000449038	0.000390473	0.000400278	0.000392122	0.000440409	0.000443095	0.00043181	0.000320177	0.000438678	0.000443012	0.000420792	0.000397159	0.00035865	0.000453576	0.00031599	0.000426372	0.000431192	0.000444786	0.000387635	0.000487933
K00287	0.000309551	0.000237535	0.000348883	0.000352825	0.000482017	0.000449324	0.000564621	0.000385122	0.000369446	0.000386318	0.000391211	0.000565021	0.000495173	0.000379859	0.000354788	0.000367516	0.000358332	0.000356615	0.000367488	0.000373396	0.000358901	0.000361438	0.000385686	0.000377307	0.000371104	0.000366775	0.000359979	0.000378916	0.00038025	0.000348567	0.00032314	0.00034618	0.00037035	0.000386012	0.000392155	0.000399735	0.000260255	0.000379748	0.000394416	0.000390399	0.000395496	0.000396783	0.000364585	0.000289246	0.000392878	0.000408617	0.00039909	0.000390467	0.000382321
K00288	0	0	0	0	0	0	0	0	0	0	0	0	0	4.98e-07	7.12e-07	0	0	1.69e-06	5.56e-07	6.32e-07	0	0	0	2.99e-07	0	0	0	0	0	0	0	0	3.23e-07	0	3.24e-07	5.17e-07	0	2.8e-07	3.52e-07	6.73e-07	2.8e-07	0	4.09e-07	1.19e-06	2e-06	3.41e-06	2.14e-06	2.03e-06	0
K00290	0.00011708	0.00023714	0.000319968	0.000107389	0.000372063	0.000442359	0.00053908	0.00034553	0.000206984	0.000331927	0.000324775	5.64e-05	0.000475137	0.000338393	0.000288858	0.000291596	0.000261701	0.000302101	0.000276088	0.000278198	0.000257227	0.000239726	0.000332535	0.000261531	0.000259607	0.000286084	0.000256504	0.000287586	0.000290788	0.000263009	0.000288788	0.000227764	0.000321125	0.000287984	0.000305925	0.000296595	9.86e-05	0.000326329	0.000301252	0.000359205	0.000327794	0.000179719	0.000321734	0.000129345	0.00026041	0.000302253	0.000289395	0.000261955	0.000146107
K00293	0	0	0	0	0	0	0	0	0	0	0	0	0	0	0	0	0	0	0	0	0	0	0	0	0	0	0	0	0	0	2.57e-07	0	0	0	0	0	4.14e-07	0	0	0	0	1.27e-06	0	0	0	0	0	0	7.17e-06
K00294	1.41e-06	1.36e-06	7.21e-06	5.33e-06	4.46e-05	8.58e-06	2.11e-05	9.21e-05	2.59e-06	6.14e-05	2.47e-05	3.87e-06	3.09e-05	5.8e-05	4.83e-05	6.94e-05	7.01e-05	5.11e-05	6.85e-05	6.46e-05	6.7e-05	4.12e-05	9.44e-06	4.1e-05	5.13e-05	5.01e-05	4.69e-05	5.04e-05	4.15e-05	5.17e-05	2.55e-05	2.98e-05	6.61e-06	4.16e-05	3.17e-05	3.34e-05	5.83e-06	4.7e-05	3.74e-05	2.41e-05	7.31e-06	5.47e-06	4.02e-05	1.9e-05	3.96e-05	2.12e-05	3.2e-05	3.62e-05	4.05e-05
K00297	0.00043106	0.000512463	0.000511623	0.000425302	0.000505483	0.00118517	0.000184183	0.000600224	0.000597252	0.000485577	0.00065222	0.000606716	0.000550086	0.000553263	0.000650858	0.000627593	0.000635211	0.000593504	0.000638488	0.000635469	0.000624983	0.000511987	0.000461486	0.00070643	0.000636212	0.00066745	0.000684682	0.000700058	0.00073151	0.000621107	0.000643096	0.000605856	0.000740774	0.000799144	0.000759806	0.000670617	0.000310246	0.000736715	0.000749569	0.000809022	0.000691588	0.000442898	0.000686929	0.000430694	0.000697299	0.000766816	0.000768495	0.0006677	0.000585103
K00298	1.18e-06	1.03e-06	2.17e-06	3.07e-06	1.3e-07	1.75e-07	4.7e-07	0	2.59e-06	0	0	6.08e-08	0	0	0	0	0	0	0	0	0	0	0	0	0	0	0	0	0	0	0	0	0	0	0	0	0	0	0	0	0	0	0	0	0	0	0	0	0
K00299	2.02e-05	8.24e-05	0.000114737	5.18e-05	2.6e-05	1.32e-05	3.9e-05	2.79e-05	9.2e-05	5.27e-05	2.57e-05	8.9e-06	2.44e-05	6.16e-05	3.45e-05	3.12e-05	4.48e-05	4.68e-05	3.39e-05	4.05e-05	4.14e-05	3.39e-05	1.99e-05	4.03e-05	5.08e-05	3.92e-05	3.4e-05	2.94e-05	2.54e-05	3.79e-05	7.52e-05	4.45e-05	3.32e-05	4.32e-05	3.82e-05	3.18e-05	0.000107518	3.1e-05	3.71e-05	2.77e-05	4.98e-05	5.09e-05	4.19e-05	0.00012253	4.92e-05	4.4e-05	3.43e-05	5.96e-05	3.89e-05
K00301	2.7e-07	7.95e-06	0	0	0	0	1.72e-07	2.54e-07	4.75e-06	0	2.23e-07	0	0	5.43e-07	0	9.85e-07	1.22e-07	0	3.52e-06	4.83e-07	2.28e-07	4.41e-06	9.36e-08	0	8.42e-07	0	5.72e-07	0	1.39e-06	0	2.57e-07	0	0	1.19e-07	0	9.39e-08	0	0	0	0	0	5.09e-07	0	0	4.45e-07	1.9e-07	0	0	0
K00302	0.000217429	4.25e-05	9.71e-05	0.00016248	1.69e-05	3.06e-05	4.87e-05	2.27e-05	0.000124268	4.58e-05	6.17e-05	3.97e-05	2.97e-05	5.05e-05	6.42e-05	6.66e-05	8.4e-05	4.19e-05	7.2e-05	8.74e-05	8.22e-05	0.000112275	2.88e-05	7.96e-05	5.83e-05	7.64e-05	8.07e-05	6.1e-05	5.55e-05	7.2e-05	3.67e-05	0.000100777	4.31e-05	6.28e-05	3.8e-05	5.72e-05	1.46e-05	4.72e-05	6.86e-05	2.6e-05	3.62e-05	3.03e-05	3.23e-05	2.72e-05	9.17e-05	4.04e-05	4.94e-05	3.04e-05	5.3e-05
K00303	1.39e-05	2.09e-05	3.28e-05	2.5e-05	4.37e-06	6.4e-06	2.07e-05	1.4e-05	6.56e-05	2.17e-05	1.23e-05	5.46e-06	9.66e-06	1.88e-05	1.33e-05	1.04e-05	2.74e-05	1.42e-05	1.29e-05	2.35e-05	2.18e-05	1.78e-05	4.65e-06	2.23e-05	1.66e-05	2.5e-05	1.41e-05	1.4e-05	8.96e-06	2.14e-05	6.24e-06	7.55e-06	7.35e-06	2.12e-05	1e-05	1.45e-05	6.15e-06	5.97e-06	3.19e-05	6.99e-06	2.25e-05	1.37e-05	1.82e-05	9.63e-06	4.61e-05	1.55e-05	2e-05	1.01e-05	1.91e-05
K00304	0	0	5.97e-07	0	0	1.66e-07	2.07e-06	3.03e-06	0	9.13e-07	2.32e-07	1.7e-06	0	1.55e-06	2.47e-07	0	1.42e-06	7.81e-07	0	0	3.97e-07	2.41e-07	5.88e-07	0	0	6.5e-07	0	0	2.29e-07	6.17e-07	2.57e-07	7.78e-07	1.12e-07	0	0	0	1.37e-06	5.82e-07	1.95e-06	4.66e-07	3.88e-07	1.65e-06	1.98e-06	2.35e-07	1.85e-06	2.36e-06	1.78e-06	1.57e-07	8.73e-06
K00305	0	0	5.97e-07	0	0	1.66e-07	2.07e-06	3.03e-06	0	9.13e-07	2.32e-07	1.7e-06	0	1.55e-06	2.47e-07	0	1.42e-06	7.81e-07	0	0	3.97e-07	2.41e-07	5.88e-07	0	0	6.5e-07	0	0	2.29e-07	6.17e-07	2.57e-07	7.78e-07	1.12e-07	0	0	0	1.37e-06	5.82e-07	1.95e-06	4.66e-07	3.88e-07	1.65e-06	1.98e-06	2.35e-07	1.85e-06	2.36e-06	1.78e-06	1.57e-07	8.73e-06
K00311	0.000380411	0.000208883	0.000234895	0.00023806	5.42e-05	4.89e-05	4.6e-05	7.98e-05	0.000228084	7.02e-05	0.000152368	2.31e-05	3.8e-05	0.000101978	0.000169257	0.000151974	0.00016478	0.000103341	0.000152906	0.000139957	0.000164415	0.000215406	9.88e-05	0.000147388	0.000140366	0.000175572	0.000194216	0.000148257	0.000152417	0.000155421	0.000138657	0.00025144	0.000229013	0.00014019	0.000122945	0.000147151	5.68e-05	0.000129765	0.000136251	0.000148778	0.000226719	0.00011955	0.000102132	5.77e-05	0.000105951	0.00015033	0.000103085	0.000118813	0.000110861
K00313	2.7e-07	0.000172523	2.76e-05	4.05e-05	4.13e-05	4.15e-06	2.29e-05	2.04e-06	0.00014443	4.27e-05	2.09e-05	3.22e-06	9.84e-06	6.48e-05	3.82e-05	1.39e-05	2.81e-05	2.31e-05	1.47e-05	3.71e-05	2.57e-05	1.59e-05	3.54e-05	3.93e-05	2.59e-05	2.1e-05	3.04e-05	1.48e-05	3.07e-05	6.28e-05	0.000120461	3.09e-05	2.35e-05	1.15e-05	1.13e-05	1.28e-05	0.00036946	1.41e-05	3.5e-05	1.74e-05	9.02e-06	0.000162007	3.02e-05	0.000322481	7.87e-05	2.99e-06	1.28e-05	9.13e-06	0.00010465
K00314	0	0	0	0	0	0	0	1.4e-06	0	0	0	7.81e-07	0	0	0	0	0	0	0	0	0	0	0	0	0	0	0	0	0	0	0	0	0	0	0	0	7.81e-07	0	0	0	0	7.63e-07	0	0	0	0	0	0	7.75e-06
K00315	0	0	0	0	0	0	0	0	0	0	0	0	0	0	0	0	0	0	0	0	0	0	0	0	0	0	0	0	0	0	2.57e-07	0	0	0	0	0	1.84e-07	0	0	0	0	5.09e-07	0	0	0	0	0	0	2.9e-07
K00316	0	0	5.97e-07	0	0	0	2.07e-06	0	0	8.78e-07	6.68e-07	8.37e-08	0	9.95e-07	1.66e-06	5.84e-06	6.7e-07	7.89e-06	8.2e-06	4.05e-06	5.44e-06	1.14e-05	4.12e-08	2.59e-06	5.05e-06	1.98e-06	4.56e-06	2.09e-06	9.25e-07	1.99e-06	6.19e-06	4.49e-06	0	1.42e-06	1.29e-06	1.41e-06	1.24e-06	5.04e-06	5.63e-06	0	5.59e-07	0	4.91e-06	6.79e-07	1.33e-06	1.14e-06	7.12e-07	4.52e-07	1.66e-05
K00317	0.000384537	0.000141116	9.19e-05	0.000191908	1.24e-05	3.47e-05	2.01e-05	1.95e-05	9.93e-05	2.4e-05	7.18e-05	2.62e-05	1.96e-05	3.32e-05	8.87e-05	0.000113558	9.62e-05	4.72e-05	9.95e-05	9.21e-05	9.69e-05	0.000177081	2.92e-05	8.07e-05	6.61e-05	8.95e-05	9.78e-05	9.18e-05	6.59e-05	7.69e-05	2.82e-05	0.000169813	6.16e-05	6.99e-05	5.1e-05	8.28e-05	1.93e-05	5.06e-05	5.9e-05	3.22e-05	1.59e-05	1.28e-05	3.84e-05	3.25e-05	6.73e-05	5.42e-05	6.34e-05	3.6e-05	1.92e-05
K00318	2.31e-07	3.25e-07	1.23e-06	0	0	2.23e-07	0	3.11e-06	0	2.12e-08	1.28e-06	2.78e-07	0	2.12e-06	1e-06	1.24e-06	7.91e-07	1.31e-06	1.38e-06	1.72e-06	2.25e-06	3.15e-07	1.09e-06	1.02e-06	5.22e-07	5.87e-07	2.71e-06	3.18e-07	2.16e-06	9.29e-07	5.87e-07	5e-07	2.43e-07	2.39e-07	2.9e-06	9.41e-07	3.43e-07	2.94e-07	1.65e-06	5.88e-07	1.13e-06	8.91e-07	1.09e-06	2.57e-07	6.52e-07	7.05e-07	3.59e-07	3.63e-09	1.78e-06
K00322	2.31e-07	4.16e-05	3.33e-06	1.36e-05	1.36e-05	2.17e-06	2.24e-06	4.66e-06	1.75e-06	2.46e-05	5.96e-06	1.69e-06	4.96e-06	3.22e-05	9.22e-06	7.83e-06	1.01e-05	1.44e-05	8.83e-06	1.32e-05	6.18e-06	4.93e-06	2.46e-06	9.78e-06	1.17e-05	5.75e-06	4.57e-06	2.9e-06	4.87e-06	7.65e-06	4.23e-05	1.13e-05	1.4e-05	8.1e-06	7.51e-06	5.57e-06	0.000100028	4.13e-06	1.27e-06	9.65e-06	3.97e-06	1.21e-05	8.13e-06	0.000107095	1.54e-05	4.39e-06	3.46e-06	5.32e-06	4.7e-06
K00324	2.09e-05	6.84e-05	1.83e-05	2.11e-05	0.000201737	8.62e-06	3.1e-05	9.25e-05	0.00018427	7.66e-05	2.48e-05	0.000769505	3.45e-05	6.46e-05	6.37e-05	6.84e-05	9.74e-05	5.81e-05	8.44e-05	7.82e-05	9.34e-05	6.27e-05	4.69e-05	5.57e-05	8.26e-05	8.06e-05	7.78e-05	6.35e-05	3.11e-05	9.93e-05	0.000111462	4.7e-05	1.74e-05	6.01e-05	6.7e-05	3.87e-05	0.00013815	3.31e-05	4.71e-05	2.26e-05	1.5e-05	9.9e-05	5.13e-05	0.000129253	7.4e-05	5.76e-05	6.4e-05	4.5e-05	0.000438132
K00325	9.99e-06	6.51e-05	1.1e-05	1.47e-05	9.02e-05	2.03e-06	1.05e-05	5.35e-06	0.000116495	2.12e-05	1.21e-05	0.000384538	6.01e-06	2.82e-05	2.15e-05	9.19e-06	2.76e-05	1.13e-05	1.87e-05	2.22e-05	2.39e-05	1.6e-05	2.77e-05	2.28e-05	2.75e-05	2.34e-05	3.42e-05	1.44e-05	1.25e-05	3.97e-05	7.23e-05	1.93e-05	1.03e-05	1.54e-05	2.44e-05	7.21e-06	0.000130124	4.55e-06	1.05e-05	7.96e-06	7.13e-06	7.4e-05	1.28e-05	0.000109226	3.03e-05	2.26e-05	2.26e-05	1.02e-05	0.000236128
K00329	3.24e-05	9.88e-05	1.71e-05	5.63e-06	2.51e-07	1.46e-05	8.68e-06	1.82e-06	2.92e-05	9.34e-07	1.23e-06	2.62e-06	5.93e-07	6.86e-06	6.59e-07	7.1e-07	6.11e-06	5.68e-06	9.71e-07	1.08e-06	6.53e-07	7.66e-07	3.1e-07	6.84e-07	1.31e-06	2.68e-06	2.44e-06	1.71e-06	8.45e-07	3.23e-06	9.96e-07	2.83e-06	2.07e-07	8.34e-07	4.69e-06	6.32e-07	1.8e-06	2.58e-06	2.8e-06	2.02e-06	5.83e-07	7.63e-07	7.22e-06	1.5e-06	3.65e-06	3.05e-06	3.13e-06	1.46e-06	8.29e-06
K00330	3.07e-05	4.55e-05	4.05e-05	1.87e-05	0.000199056	8.1e-06	0.00044493	3.64e-05	7.35e-05	0.000128588	7.14e-05	7.63e-06	0.000367506	0.000141046	3.44e-05	3.73e-05	3.53e-05	2.26e-05	3.14e-05	6.44e-05	1.44e-05	6.29e-05	7.68e-05	4.06e-05	2.5e-05	3.01e-05	2.1e-05	3.57e-05	1.7e-05	4.66e-05	0.000103131	3.5e-05	1.53e-05	1.38e-05	1.81e-05	6.39e-05	0.000144764	2.06e-05	9.39e-06	2.22e-05	4.1e-05	1.71e-05	1.79e-05	0.000115882	5.76e-05	2.11e-05	2.65e-05	5.02e-05	2.94e-05
K00331	5.09e-05	9.89e-05	4.74e-05	6.14e-05	0.000215366	1.31e-05	0.000455114	4.83e-05	0.000132131	0.000162971	8.44e-05	4.21e-05	0.000382154	0.000182297	4.85e-05	6.04e-05	5.82e-05	7.42e-05	5.21e-05	9.35e-05	3.72e-05	9.31e-05	7.98e-05	5.9e-05	5.32e-05	5.01e-05	3.97e-05	5.33e-05	3e-05	8.13e-05	0.000176801	5.25e-05	3.03e-05	3.03e-05	3.91e-05	7.3e-05	0.000245385	4.51e-05	2.69e-05	3.6e-05	5.23e-05	4.22e-05	5.46e-05	0.00022687	8.33e-05	2.98e-05	3.54e-05	6.67e-05	5.53e-05
K00332	0	4.12e-05	2.25e-06	1.5e-05	5.67e-06	8.29e-07	4.82e-07	4.54e-06	3.1e-06	0.000103399	7.07e-05	2.6e-06	0.000367107	8.57e-05	2.87e-05	3.11e-05	2.84e-05	1.82e-05	2.27e-05	5.93e-05	1.07e-05	4.64e-05	1.4e-05	3.56e-05	2.07e-05	2.71e-05	1.86e-05	3.3e-05	1.33e-05	4.48e-05	0.000101316	3.1e-05	1.42e-05	1.16e-05	1.44e-05	5.25e-05	0.000143743	2.04e-05	8.45e-06	9.32e-06	3.89e-05	1.09e-05	1.63e-05	0.000108158	3.42e-05	1.16e-05	2.23e-05	2.13e-05	2.8e-05
K00333	1.01e-06	4.89e-05	4.13e-05	1.45e-05	0.000218477	6.5e-06	0.000459272	4.04e-05	0.000114206	0.000148176	8.45e-05	3.58e-06	0.000383812	0.000162961	5.65e-05	6.07e-05	5.55e-05	6.89e-05	4.75e-05	8.5e-05	3.83e-05	9.2e-05	8.28e-05	6.06e-05	4.58e-05	4.42e-05	4.52e-05	5.11e-05	3.63e-05	7.5e-05	0.000129721	4.34e-05	2.61e-05	3.02e-05	3e-05	7.19e-05	0.00016392	4.16e-05	2.23e-05	3.56e-05	4.94e-05	7.95e-05	5.19e-05	0.000105083	7.3e-05	2.89e-05	3.52e-05	6e-05	8.04e-05
K00334	0.000445376	0.000132377	0.000348388	0.0003968	0.000212251	0.000393137	7.11e-05	0.000283056	0.000198865	0.000382609	0.000303229	5.59e-05	0.000462629	0.000304778	0.000338919	0.000367336	0.000367787	0.000285277	0.000362583	0.000386688	0.000357424	0.00039533	0.00028542	0.000394098	0.000346163	0.000348123	0.000334046	0.000379778	0.00033556	0.000360802	0.000306887	0.000400885	0.0002179	0.000379169	0.000336974	0.000328689	0.000248617	0.000334607	0.000353484	0.000269841	0.000171636	0.000163285	0.000300221	0.000297314	0.000421447	0.000345226	0.000386602	0.000380099	0.000212423
K00335	0.000509768	0.000381227	0.000554595	0.000561506	0.000302151	0.000465126	0.000134167	0.000407842	0.000359385	0.000524622	0.000477368	0.000111421	0.000528602	0.000424373	0.000471361	0.000469075	0.000469205	0.000508835	0.000454122	0.000487671	0.000475784	0.000504122	0.000541999	0.000540021	0.000468429	0.000487522	0.000458591	0.000473132	0.000517737	0.000510152	0.000444416	0.000501503	0.000454209	0.000487492	0.000484855	0.000470732	0.000327505	0.00049948	0.000533026	0.000461888	0.000421826	0.000333294	0.000495736	0.000367296	0.000580553	0.000490843	0.000493143	0.000439455	0.000325992
K00336	0.000503416	0.000199745	0.000470026	0.000656584	0.000313465	0.000416247	0.000145938	0.000412446	0.000389485	0.000627762	0.000433376	0.000153165	0.000869958	0.000449705	0.000467935	0.000511861	0.00053599	0.000430305	0.000485275	0.000581981	0.00051485	0.000560846	0.000420424	0.000526762	0.00045834	0.000505025	0.000437349	0.000500962	0.000379647	0.000521296	0.00041389	0.000468195	0.000270572	0.000476895	0.000406262	0.00047604	0.000379913	0.000410163	0.000500022	0.000302218	0.00026968	0.000308542	0.000427386	0.000343383	0.000622987	0.000363035	0.000456003	0.000446054	0.00032605
K00337	3.07e-05	4.55e-05	3.99e-05	1.87e-05	0.000199158	8.1e-06	0.000442862	4.76e-05	7.35e-05	0.000132352	7.37e-05	7.55e-06	0.000368595	0.000142185	3.52e-05	3.81e-05	3.67e-05	4.51e-05	3.18e-05	6.46e-05	1.5e-05	6.29e-05	7.68e-05	4.12e-05	2.64e-05	3.14e-05	2.25e-05	3.68e-05	1.84e-05	4.89e-05	0.000103608	3.52e-05	1.54e-05	1.42e-05	2.23e-05	6.47e-05	0.000144764	2.44e-05	1.04e-05	2.24e-05	4.1e-05	1.71e-05	3.53e-05	0.000116561	5.81e-05	2.14e-05	2.8e-05	5.1e-05	2.91e-05
K00338	3.18e-05	4.65e-05	4.53e-05	2.4e-05	0.000234327	1.4e-05	0.000461249	0.000131851	7.61e-05	0.000179811	8.05e-05	8.68e-06	0.00039427	0.000176209	6.83e-05	9.63e-05	8.65e-05	9.36e-05	8.85e-05	0.000110175	7.07e-05	0.000105654	7.92e-05	5.96e-05	6.47e-05	6.9e-05	4.44e-05	7.53e-05	3.53e-05	8.7e-05	0.000112115	5.43e-05	1.76e-05	4.76e-05	4.05e-05	9.29e-05	0.000145769	5.37e-05	4.53e-05	3.47e-05	4.35e-05	1.93e-05	7.24e-05	0.000133533	8.88e-05	3.45e-05	5.19e-05	7.97e-05	4.7e-05
K00339	3.07e-05	4.55e-05	3.99e-05	1.87e-05	0.000199056	8.1e-06	0.000442862	3.64e-05	7.35e-05	0.000128588	7.14e-05	7.5e-06	0.000367506	0.000141046	3.44e-05	3.73e-05	3.53e-05	2.26e-05	3.14e-05	6.44e-05	1.44e-05	6.29e-05	7.68e-05	4.06e-05	2.5e-05	3.01e-05	2.1e-05	3.57e-05	1.7e-05	4.66e-05	0.000102911	3.45e-05	1.52e-05	1.38e-05	1.81e-05	6.39e-05	0.000144528	2.06e-05	9.39e-06	2.22e-05	4.03e-05	1.71e-05	1.79e-05	0.000115785	5.76e-05	2.04e-05	2.62e-05	5.02e-05	2.89e-05
K00340	3.07e-05	4.55e-05	3.99e-05	1.87e-05	0.000199056	8.1e-06	0.000442862	3.64e-05	7.35e-05	0.000128588	7.14e-05	7.5e-06	0.000367506	0.000141046	3.44e-05	3.73e-05	3.53e-05	2.26e-05	3.14e-05	6.44e-05	1.44e-05	6.29e-05	7.68e-05	4.06e-05	2.5e-05	3.01e-05	2.1e-05	3.57e-05	1.7e-05	4.66e-05	0.000102911	3.45e-05	1.52e-05	1.38e-05	1.81e-05	6.39e-05	0.000144528	2.06e-05	9.39e-06	2.22e-05	4.03e-05	1.71e-05	1.79e-05	0.000115785	5.76e-05	2.04e-05	2.62e-05	5.02e-05	2.89e-05
K00341	4.66e-05	0.000109628	5.71e-05	6.51e-05	0.000207767	1.69e-05	0.000462234	4.06e-05	9.7e-05	0.000157808	7.94e-05	2.3e-05	0.000377548	0.000184537	4.61e-05	5.01e-05	5.29e-05	4.34e-05	5.09e-05	8.64e-05	3.15e-05	7.96e-05	9.34e-05	5.47e-05	4.86e-05	4.25e-05	3.3e-05	4.8e-05	1.92e-05	6.16e-05	0.000172305	5.66e-05	3.23e-05	2.55e-05	3.05e-05	6.97e-05	0.00035097	3.16e-05	1.84e-05	2.85e-05	6e-05	3.1e-05	3.3e-05	0.000297768	8.54e-05	2.73e-05	3.25e-05	8.77e-05	6.01e-05
K00342	3.07e-05	4.55e-05	3.99e-05	1.87e-05	0.000199069	8.36e-06	0.000443006	3.71e-05	7.35e-05	0.000129501	7.17e-05	7.61e-06	0.000367506	0.000142598	3.46e-05	3.75e-05	3.59e-05	2.34e-05	3.2e-05	6.51e-05	1.5e-05	6.37e-05	7.68e-05	4.09e-05	2.55e-05	3.15e-05	2.18e-05	3.63e-05	1.82e-05	4.72e-05	0.000103145	3.58e-05	1.54e-05	1.46e-05	1.81e-05	6.4e-05	0.000144907	2.13e-05	1.14e-05	2.26e-05	4.14e-05	1.71e-05	1.99e-05	0.0001164	5.96e-05	2.37e-05	2.81e-05	5.04e-05	2.92e-05
K00343	3.07e-05	4.55e-05	3.99e-05	1.87e-05	0.000199158	8.14e-06	0.000442862	3.65e-05	7.35e-05	0.000128786	7.14e-05	7.56e-06	0.000367506	0.000141381	3.44e-05	3.84e-05	3.64e-05	2.28e-05	3.21e-05	6.68e-05	1.58e-05	6.93e-05	7.68e-05	4.08e-05	2.56e-05	3.1e-05	2.24e-05	3.71e-05	1.71e-05	4.69e-05	0.000104121	3.73e-05	1.53e-05	1.44e-05	1.81e-05	6.45e-05	0.000145623	2.07e-05	1e-05	2.23e-05	4.11e-05	1.71e-05	1.83e-05	0.00011603	5.82e-05	2.16e-05	2.65e-05	5.03e-05	2.91e-05
K00344	0.000357382	0.000165101	0.000101693	0.000211336	0.000111579	3.36e-05	8.53e-05	9.73e-05	0.000185769	0.000168029	0.000179471	0.000410233	0.000396378	0.000177662	0.000137502	0.00015208	0.000161559	0.000115154	0.00014668	0.000188579	0.00013233	0.000249792	6.33e-05	0.000157062	0.000117348	0.000157107	0.000174931	0.000133983	0.00011972	0.000155022	0.000178333	0.000252956	9.08e-05	0.000102171	7.86e-05	0.000173225	0.000342387	9.8e-05	0.000130334	5.32e-05	8.25e-05	0.000111894	0.000116253	0.000258977	0.000179783	0.000143142	0.000124684	9.26e-05	0.000357332
K00346	3.09e-05	4.58e-06	3.84e-05	3.67e-06	0.000200182	6.65e-06	0.00044238	3.45e-05	7.04e-05	2.85e-05	1.05e-06	4.89e-06	2.26e-06	5.7e-05	1.07e-05	8.94e-06	1.94e-05	6.25e-06	1.74e-05	1.19e-05	8.54e-06	2.34e-05	8.77e-05	3.98e-05	2.73e-05	1.34e-05	1.43e-05	2e-05	4.2e-05	2.19e-05	5.01e-06	1.38e-05	3.75e-06	2.45e-05	3.61e-05	1.73e-05	1.32e-05	2.24e-05	2.39e-05	2.7e-05	4.59e-06	9.27e-06	4.15e-06	3.37e-05	6.7e-05	4.68e-05	3.19e-05	5.93e-05	2.63e-05
K00347	6.4e-05	3.22e-05	0.000258088	7.33e-05	0.000311398	0.000234577	0.000474222	0.000213069	0.000144248	0.00015598	0.000175292	3.09e-05	5.54e-05	0.000168384	0.000159478	0.000144988	0.000126647	0.000160715	0.000136232	0.000131255	0.000130767	0.000106093	0.00027559	0.000186701	0.000152213	0.000153143	0.000148905	0.00018008	0.000209183	0.000137897	0.000117089	0.000142442	0.000146883	0.00021071	0.000230032	0.000168895	6e-05	0.000245775	0.000232246	0.00023927	9.22e-05	0.000121186	0.000215388	0.000113586	0.00022315	0.000229435	0.00024511	0.000195105	0.000118127
K00348	0.000110652	0.000137604	0.000216724	5.57e-05	0.000217796	4.05e-05	0.000472178	7.36e-05	0.000144811	4e-05	2.25e-05	2e-05	5.83e-06	7.97e-05	2.75e-05	3.44e-05	4.61e-05	4.37e-05	3.35e-05	4.04e-05	3.21e-05	4.28e-05	0.000104573	7.32e-05	5.48e-05	4.63e-05	4.98e-05	4.84e-05	7.84e-05	3.88e-05	2.43e-05	5.97e-05	1.66e-05	4.6e-05	5.2e-05	3.35e-05	2.45e-05	8.6e-05	7e-05	4.71e-05	2.21e-05	3.77e-05	4.84e-05	5.39e-05	9.03e-05	9.51e-05	5.87e-05	7.74e-05	8.92e-05
K00349	5.54e-05	5.93e-06	4.89e-05	9.32e-05	0.000221024	9.58e-06	0.000463095	3.58e-05	8.34e-05	3.7e-05	1.01e-05	6.34e-06	1.17e-05	6.71e-05	2.05e-05	1.6e-05	3.21e-05	1.07e-05	3.12e-05	3.11e-05	3.31e-05	3.94e-05	8.93e-05	6.91e-05	4.75e-05	3.35e-05	2.34e-05	3.36e-05	4.59e-05	4.58e-05	7.54e-06	2.2e-05	1.1e-05	4.18e-05	4.39e-05	3.27e-05	1.4e-05	2.53e-05	5.21e-05	3.28e-05	2.09e-05	2.02e-05	9.69e-06	3.98e-05	0.00010684	5.48e-05	5.97e-05	7.11e-05	3.23e-05
K00350	3.76e-05	1.27e-05	0.000124364	3.03e-05	0.000272468	2.18e-05	0.000478745	0.000150733	8.1e-05	0.000169781	4.71e-05	2.3e-05	4.71e-05	0.000148696	9.25e-05	9.67e-05	0.000132445	0.000130569	0.00011191	0.000111829	0.000108528	0.000110128	0.000202877	0.000144296	0.000132621	0.000101273	9.19e-05	0.000106784	0.000133766	0.000116241	6.26e-05	6.97e-05	3.17e-05	0.000110007	0.000115148	6.66e-05	5.84e-05	0.000104808	0.000104556	8.54e-05	2.91e-05	5.22e-05	0.000104181	9.35e-05	0.000186631	0.000121031	0.000101828	0.000144043	0.00010148
K00351	3.21e-05	5.61e-06	4.05e-05	6.74e-06	0.000200312	6.83e-06	0.00044285	3.45e-05	7.3e-05	2.85e-05	1.05e-06	4.95e-06	2.26e-06	5.7e-05	1.07e-05	8.94e-06	1.94e-05	6.25e-06	1.74e-05	1.19e-05	8.55e-06	2.35e-05	8.77e-05	3.98e-05	2.73e-05	1.34e-05	1.43e-05	2e-05	4.2e-05	2.19e-05	5.01e-06	1.38e-05	3.75e-06	2.45e-05	3.61e-05	1.73e-05	1.32e-05	2.24e-05	2.39e-05	2.7e-05	4.59e-06	9.27e-06	4.16e-06	3.37e-05	6.7e-05	4.68e-05	3.19e-05	5.93e-05	2.63e-05
K00354	0.000401735	7.9e-05	0.000125195	0.000284779	0.000162873	6.67e-05	5.73e-05	0.000160028	0.000198214	0.00011722	0.000179857	0.000476698	7.79e-05	0.000100756	0.00018449	0.000217005	0.000194954	0.000153701	0.000205328	0.000191788	0.00021147	0.000275937	0.000166737	0.000175705	0.00017397	0.000195471	0.000195968	0.000179273	0.000180384	0.000204978	0.000101003	0.000237584	0.000131151	0.000152778	0.000167017	0.000202766	9.1e-05	0.000154308	0.000184668	0.000110852	9.88e-05	0.000164049	0.000134942	9.09e-05	0.000190761	0.000142986	0.000189741	0.000149999	0.000316003
K00355	2.33e-05	4.58e-05	4.42e-05	9.88e-05	5.03e-05	3.97e-05	3.66e-05	4.38e-05	5.46e-05	5.6e-05	9.17e-05	8.11e-06	3.94e-05	5.43e-05	5e-05	4e-05	3.59e-05	6.17e-05	4.12e-05	4.63e-05	3.55e-05	4.5e-05	0.000120053	4.7e-05	4.93e-05	4.42e-05	5.26e-05	3.37e-05	8.56e-05	6.27e-05	9.07e-05	4.21e-05	5.58e-05	3.37e-05	8.04e-05	6.13e-05	0.000150635	7.04e-05	5.86e-05	6.59e-05	6.32e-05	9.53e-05	5.9e-05	0.000115947	5.15e-05	4.83e-05	5.62e-05	3.21e-05	6.63e-05
K00356	3.24e-05	9.88e-05	1.71e-05	5.63e-06	2.51e-07	1.46e-05	8.68e-06	1.82e-06	2.92e-05	9.34e-07	1.23e-06	2.62e-06	5.93e-07	6.86e-06	6.59e-07	7.1e-07	6.11e-06	5.68e-06	9.71e-07	1.08e-06	6.53e-07	7.66e-07	3.1e-07	6.84e-07	1.31e-06	2.68e-06	2.44e-06	1.71e-06	8.45e-07	3.23e-06	9.96e-07	2.83e-06	2.07e-07	8.34e-07	4.69e-06	6.32e-07	1.8e-06	2.58e-06	2.8e-06	2.02e-06	5.83e-07	7.63e-07	7.22e-06	1.5e-06	3.65e-06	3.05e-06	3.13e-06	1.46e-06	8.29e-06
K00360	0	0	0	0	1.43e-07	4.5e-09	0	6.54e-09	0	2.47e-08	6.26e-09	1.57e-09	2.13e-07	2.08e-06	3.63e-07	3.02e-07	3.48e-07	5.85e-07	1.1e-06	3.16e-07	5.89e-09	6.52e-09	1.22e-06	1.15e-06	0	9.31e-07	5.21e-07	3.48e-07	2.7e-07	6.17e-07	8.91e-07	2.11e-08	3.03e-09	6.3e-07	0	2.49e-06	2.11e-07	2.96e-07	4.05e-07	1.26e-08	1.05e-08	1.02e-06	5.36e-08	6.36e-09	5e-08	6.4e-08	5.28e-07	7.72e-07	6.52e-07
K00362	0.000102659	0.000171421	0.000308746	0.000251642	0.00018509	0.000210599	9.08e-05	0.000220835	0.000285764	0.000219868	9.7e-05	0.000163433	9.06e-05	0.000193922	0.000211752	0.000219169	0.00023729	0.000213494	0.000229898	0.000208104	0.000231294	0.000167477	0.000124327	0.00016616	0.000217826	0.000185429	0.000160677	0.000173111	0.000149393	0.000202086	0.000157117	0.000141319	8.06e-05	0.00018691	0.000160937	0.000178152	0.000229345	0.00015696	0.000158223	0.000114962	0.00012267	0.000195518	0.00017931	0.000211092	0.000182122	0.00014258	0.00016221	0.000227381	0.000167759
K00363	2.7e-07	4.92e-05	2.71e-06	1.35e-05	4.29e-06	6.45e-07	3.27e-06	3.99e-06	6.5e-06	1.52e-05	2.81e-06	1.83e-06	5.32e-07	2.11e-05	2.34e-06	1.9e-06	3.07e-06	5.81e-06	5.64e-06	7.11e-06	3e-06	2.12e-06	1.73e-06	4.75e-06	5.62e-06	4.98e-06	2.18e-06	1.96e-06	1.5e-06	4.15e-06	3.32e-05	1.18e-05	5.88e-06	3.8e-06	2.34e-06	4.16e-06	0.000100542	1e-06	3.63e-06	2.35e-06	2.27e-06	4.13e-06	5.97e-06	0.000106021	1.37e-05	3.78e-06	3.73e-06	9.69e-07	2.95e-06
K00364	1.18e-06	4.23e-05	4.43e-06	1.67e-05	4.56e-06	1.01e-06	4.7e-07	4.59e-07	4.34e-06	1.4e-05	4.41e-06	1.03e-06	8.2e-07	1.98e-05	3.03e-06	4.79e-06	3.68e-06	4.87e-06	6.45e-06	1.01e-05	5.83e-06	2.31e-06	1.79e-06	5.25e-06	8.08e-06	6.24e-06	5.43e-06	3.69e-06	3.23e-06	4.14e-06	3.23e-05	8.68e-06	5.88e-06	4.6e-06	4.52e-06	4.44e-06	9.99e-05	8.57e-07	2.28e-06	2.45e-06	2.14e-06	8.27e-06	3.65e-06	0.00010592	1.21e-05	1.29e-06	3.42e-06	1.45e-06	8e-06
K00365	0	0	0	0	0	0	1.03e-06	2.09e-06	0	0	0	4.78e-08	0	0	0	0	0	0	0	0	0	0	0	0	0	0	0	0	0	0	4.77e-07	4.82e-07	9.23e-08	0	0	0	2.36e-07	0	0	0	6.39e-07	5.09e-07	0	9.7e-08	0	6.5e-07	0	0	1.86e-07
K00366	3.72e-05	2.15e-05	6.92e-05	0.00012578	2.99e-05	6.35e-06	9.85e-06	1.66e-05	6e-05	7.18e-05	2.5e-05	1.49e-05	6.14e-06	2.68e-05	3.24e-05	2.1e-05	3.32e-05	3.09e-05	2.65e-05	3.11e-05	3.48e-05	3.61e-05	9.49e-05	4e-05	3.13e-05	3.37e-05	2.83e-05	2.62e-05	2.2e-05	2.95e-05	2.52e-05	1.95e-05	1.33e-05	2.98e-05	2.36e-05	2.27e-05	4.17e-05	1.08e-05	2.88e-05	1.18e-05	2.78e-05	3.48e-05	3e-05	1.97e-05	5.23e-05	1.31e-05	2.43e-05	2.13e-05	3.83e-05
K00367	4.72e-07	2.16e-05	7.83e-06	3.79e-07	9.58e-06	1.24e-06	1.05e-05	3.86e-06	4.96e-05	6.91e-06	7e-06	9.19e-07	3.72e-06	2.55e-06	1.07e-05	9.07e-06	1.53e-05	3.53e-06	1.3e-05	1.25e-05	2.09e-05	1.85e-05	1.94e-05	1.38e-05	9.05e-06	1.34e-05	1.62e-05	1.11e-05	1.62e-05	2.69e-05	8.17e-06	3.97e-06	1.74e-05	1.4e-05	1.15e-05	2.35e-05	2.61e-05	8.34e-06	8.77e-06	8.18e-06	7.63e-06	7.34e-05	6.8e-06	3.54e-06	1.39e-05	3.45e-06	1.02e-05	8.99e-06	3.55e-05
K00368	0	0	6.72e-08	0	0	3.99e-08	1.03e-06	2.11e-06	0	7.05e-08	1.79e-08	3.27e-08	0	8.17e-07	1.91e-08	6.3e-07	3.59e-08	6.03e-08	1.39e-06	0	9.94e-07	1.3e-06	2.06e-07	1.01e-07	7.84e-07	1.21e-07	1.47e-07	1.43e-06	4.68e-07	7e-07	9.24e-07	6.02e-08	2.68e-08	0	1.46e-07	5.17e-07	3.79e-07	4.5e-08	1.05e-06	7.47e-07	6.14e-08	0	8.53e-07	3.73e-08	2.22e-06	1.83e-07	7.24e-07	4.64e-07	1.88e-06
K00370	0	0.000164402	4.77e-05	2.74e-05	6.46e-05	6.69e-06	4.75e-05	6.72e-06	0.000272371	4.06e-05	3.22e-05	1.87e-06	1.87e-05	5.63e-05	6.87e-05	2.06e-05	4.43e-05	3.02e-05	1.53e-05	3.98e-05	3.56e-05	3.04e-05	7.22e-05	4.95e-05	3.65e-05	2.13e-05	6.31e-05	2.85e-05	5.74e-05	0.000100885	0.00011485	2.91e-05	2.13e-05	1.76e-05	2.05e-05	2.65e-05	0.000343659	1.6e-05	2.22e-05	3.05e-05	2.6e-05	0.000313921	4.74e-05	0.000216287	6.03e-05	9.48e-06	2.09e-05	8.21e-05	0.000193459
K00371	0	8.25e-05	4.69e-06	2.71e-05	8.69e-06	9.26e-07	2.07e-06	5.5e-07	3.49e-06	2.87e-05	4.76e-06	1.8e-06	1.06e-06	3.99e-05	4.96e-06	7.97e-06	5.86e-06	1.47e-05	1.16e-05	1.67e-05	8.67e-06	1.19e-05	2.6e-06	7.33e-06	1.26e-05	6.79e-06	6.03e-06	5.73e-06	8.4e-07	6.35e-06	6.94e-05	2.16e-05	1.14e-05	7.34e-06	4.45e-06	3.64e-06	0.000199013	9.54e-07	4.52e-06	4.11e-06	3.14e-06	2.45e-06	8.61e-06	0.000211581	2.39e-05	2.16e-06	4.26e-06	2.49e-06	2.19e-05
K00372	3.32e-05	0.00010598	4.71e-05	0.000104888	8.7e-05	9.67e-06	5.38e-05	4.82e-06	0.00029889	3.34e-05	3.67e-05	1.89e-05	2.17e-05	3.2e-05	7.22e-05	3.22e-05	6.04e-05	2.97e-05	2.19e-05	5.98e-05	5.41e-05	4.7e-05	7.35e-05	7.6e-05	4.15e-05	5.72e-05	7.08e-05	3.59e-05	7.1e-05	0.000136869	8.45e-05	2.09e-05	4.09e-05	2.14e-05	2.91e-05	3.23e-05	0.000147498	4.61e-05	7.56e-05	3.71e-05	1.73e-05	0.000364213	5.35e-05	3.1e-05	0.000105587	1.62e-05	2.64e-05	2.71e-05	0.000199605
K00373	0	8.25e-05	4.69e-06	2.71e-05	8.68e-06	9.26e-07	2.07e-06	5.5e-07	3.49e-06	2.87e-05	4.73e-06	1.8e-06	1.06e-06	3.94e-05	4.22e-06	4.16e-06	5.84e-06	1.02e-05	9.83e-06	1.54e-05	6.12e-06	9.11e-06	2.59e-06	6.6e-06	1.1e-05	6.71e-06	3.97e-06	4.96e-06	1.42e-07	6.32e-06	6.42e-05	1.88e-05	1.14e-05	6e-06	4.39e-06	3.59e-06	0.000198599	9.22e-07	3.78e-06	4.09e-06	3.12e-06	2.96e-06	7.78e-06	0.000211565	2.31e-05	2.12e-06	4.16e-06	2e-06	5.41e-06
K00374	0	9.61e-05	1.19e-05	2.71e-05	1.81e-05	1.89e-06	9.3e-06	5.5e-07	4.83e-05	3.13e-05	1.04e-05	1.79e-06	4.1e-06	4.18e-05	1.46e-05	6.68e-06	1.28e-05	1.35e-05	1.15e-05	2.07e-05	1.26e-05	1.4e-05	1.39e-05	1.46e-05	1.59e-05	1.2e-05	1.55e-05	9.33e-06	9.39e-06	2.48e-05	7.03e-05	2.01e-05	1.67e-05	7.69e-06	1.12e-05	8.32e-06	0.000222595	1.12e-05	1.23e-05	8.32e-06	4.8e-06	6.2e-05	1.68e-05	0.000213602	2.96e-05	3.58e-06	6.78e-06	4.07e-06	3.4e-05
K00375	0.000404838	0.000397287	0.00062045	0.000682407	0.000383714	0.000806646	0.000203566	0.000564504	0.000350209	0.000426132	0.000410138	0.00018674	0.000208464	0.000428936	0.00053235	0.000577742	0.000558833	0.000573006	0.000598004	0.000545243	0.000610295	0.000508198	0.000388758	0.000501545	0.000603152	0.000545554	0.000508282	0.000537077	0.000514401	0.000494293	0.000371658	0.000469867	0.000453238	0.000552352	0.000540199	0.000501488	0.000255965	0.000518916	0.000542997	0.000496944	0.000480146	0.000597176	0.000552647	0.000374521	0.000476317	0.000557274	0.000552738	0.000569662	0.000309399
K00376	8.1e-07	1.14e-06	3.11e-05	0	0.000193723	1.27e-06	0.000439574	2.09e-05	5.91e-05	2.11e-05	6.68e-07	2.51e-07	3.99e-07	5.52e-05	5.69e-06	6.5e-06	5.36e-06	3.94e-06	3.8e-06	6.84e-06	2.83e-06	1.54e-05	6.25e-05	5.09e-06	4.83e-06	8.66e-06	3.79e-06	5.67e-06	6.36e-06	1.58e-05	2.67e-05	4.03e-06	3.5e-06	1.86e-06	2.48e-06	1.04e-05	4.14e-07	0	1.05e-06	1.4e-05	1.31e-06	7.63e-07	1.64e-06	7.47e-06	2.5e-05	7.49e-06	3.66e-06	3.63e-05	7.82e-07
K00380	7.71e-07	8.48e-05	1.87e-05	1.51e-05	2.54e-05	2.66e-06	2.21e-05	9.83e-06	0.000102236	0.000119083	8.08e-05	1.22e-06	0.000372592	9.06e-05	4.67e-05	3.72e-05	4.33e-05	2.23e-05	2.81e-05	7.14e-05	2.27e-05	5.83e-05	3.83e-05	4.76e-05	2.92e-05	3.98e-05	3.98e-05	4.16e-05	3.44e-05	9.4e-05	0.000139314	3.69e-05	2.24e-05	1.48e-05	2.52e-05	6.22e-05	0.000191978	3.28e-05	2.11e-05	1.97e-05	4.12e-05	0.000121878	2.94e-05	0.000109813	4.98e-05	1.18e-05	2.77e-05	3.19e-05	8.39e-05
K00381	8.57e-07	4.2e-05	3.45e-06	1.67e-05	7.84e-06	1.23e-06	4.2e-06	3.66e-06	5.42e-06	0.000201864	0.000138389	2.73e-06	0.000733595	0.000153546	5.7e-05	5.82e-05	4.82e-05	3.21e-05	3.48e-05	0.00010671	1.91e-05	8.71e-05	2.41e-05	6.15e-05	3.3e-05	4.19e-05	3.34e-05	5.41e-05	1.78e-05	5.67e-05	0.000125232	4.67e-05	1.85e-05	1.91e-05	2.58e-05	0.000101291	0.000187886	4.2e-05	1.48e-05	1.19e-05	7.2e-05	1.52e-05	2.57e-05	0.000112767	4.99e-05	1.88e-05	3.93e-05	2.93e-05	2.39e-05
K00382	0.000898822	0.000254872	0.000515796	0.000704736	0.000654407	0.000322383	0.000673184	0.000726856	0.000578732	0.000655315	0.00041191	0.000576751	0.000602593	0.000558818	0.000593211	0.000683519	0.000676558	0.000542537	0.00067667	0.00063338	0.000652897	0.000711152	0.000439442	0.000501351	0.000563063	0.000571576	0.000520615	0.000619641	0.000426268	0.000601651	0.000372526	0.000619129	0.000297684	0.00057871	0.000463487	0.000540454	0.000367234	0.000464305	0.000484706	0.000380771	0.000214848	0.000536128	0.00052808	0.000367465	0.000563509	0.000450687	0.000547393	0.000597813	0.000569513
K00383	0.000370863	0.00017108	0.000167474	0.000312408	0.000284583	3.49e-05	0.000502801	0.000147299	0.000229072	0.000125239	0.000108473	5.46e-05	5.73e-05	0.000167949	0.000175048	0.000183314	0.000182366	0.000132731	0.000181969	0.000164183	0.000191203	0.000238632	0.000151322	0.000132957	0.000154565	0.000145888	0.000156593	0.000162493	0.000114012	0.000173339	0.000119919	0.000228695	9.77e-05	0.000135835	0.00011451	0.0001719	0.000320583	0.000102043	0.000108847	8.17e-05	6.66e-05	0.000324847	0.000120823	0.000265226	0.000148764	0.000112932	0.000135196	0.000188305	0.000157754
K00384	0.000980532	0.000834095	0.00111639	0.0011896	0.00134675	0.00104666	0.00126774	0.00110707	0.00122593	0.000968852	0.00103333	0.00177951	0.000767102	0.00103866	0.00109414	0.0010669	0.00107662	0.00108722	0.0010657	0.00110511	0.00111322	0.00100919	0.000994739	0.00113769	0.00110864	0.00109914	0.00107858	0.00111598	0.00106391	0.00109167	0.000990207	0.00103669	0.00101868	0.00115606	0.00111828	0.00109945	0.000754487	0.00116835	0.00118367	0.00112696	0.000997935	0.00147243	0.00112581	0.00084608	0.00120153	0.00111329	0.00119691	0.0012308	0.00134838
K00385	0.000208157	3.93e-05	6.46e-05	0.000194633	3.95e-05	1.85e-05	1.39e-05	2.32e-05	8.09e-05	3.65e-05	6.75e-05	7.79e-06	1.81e-05	4.21e-05	7.23e-05	8.26e-05	9.33e-05	4.82e-05	8.19e-05	8.92e-05	8.9e-05	0.00012315	5.21e-05	8.12e-05	7.3e-05	7.51e-05	9.45e-05	7.09e-05	6.74e-05	7.32e-05	5.15e-05	0.000112096	5.18e-05	7.45e-05	6.28e-05	8.59e-05	6.06e-05	5.01e-05	6.1e-05	3.06e-05	4.04e-05	1.44e-05	3.64e-05	3.54e-05	7.72e-05	5.87e-05	5.82e-05	8.05e-05	5.01e-05
K00387	0	0	0	0	0	3.86e-09	0	5.61e-09	0	2.12e-08	5.37e-09	4.91e-08	0	3.6e-08	5.72e-09	0	1.08e-08	1.81e-08	0	0	5.05e-09	5.59e-09	0	0	0	1.51e-08	0	0	5.31e-09	1.01e-08	2.2e-07	5e-07	9.49e-08	0	0	0	2.4e-07	1.35e-08	4.52e-08	1.08e-08	6.48e-07	0	4.6e-08	1.02e-07	4.29e-08	7.05e-07	3.43e-08	3.63e-09	1.86e-07
K00389	2.7e-07	4.92e-05	2.25e-06	1.35e-05	4.83e-06	4.94e-07	2.24e-06	2.55e-06	6.5e-06	1.58e-05	3.86e-06	9.5e-07	7.98e-07	2.02e-05	3.46e-06	3.82e-06	6.77e-06	5.4e-06	8.51e-06	1.54e-05	6.69e-06	9.82e-06	9.02e-07	1.38e-05	8.98e-06	1.13e-05	2.7e-06	3.2e-06	3.28e-06	1.08e-05	3.37e-05	9.99e-06	7.23e-06	2.65e-06	2.48e-06	2.09e-06	9.98e-05	1.12e-06	1.99e-05	2.18e-06	3.53e-06	1.87e-06	3.83e-06	0.000108653	4.05e-05	2.26e-06	2.88e-06	1.9e-06	1.01e-05
K00390	0.00019015	7.35e-05	0.000162795	0.000144673	0.000246901	0.000181757	0.000490262	0.000132506	0.000111887	0.00025113	0.000186066	3.87e-05	0.000424394	0.000239577	0.00014984	0.000177613	0.000197622	0.000137222	0.000192024	0.000214981	0.00017583	0.000229249	0.000199623	0.000184262	0.000173439	0.000151302	0.000192775	0.000160029	0.000172197	0.000160449	0.000140841	0.000189444	6.97e-05	0.000121886	0.000125892	0.000164032	0.000194439	0.000141314	0.000106659	7.66e-05	9.26e-05	6.24e-05	0.000100719	0.00018611	0.000164129	0.000139826	0.000126781	0.000203401	0.000129948
K00392	1.45e-06	8.99e-06	2.17e-06	4.58e-06	2.97e-07	3.02e-07	2.22e-06	3.57e-06	8.7e-06	9.13e-05	6.92e-05	1.09e-07	0.000366363	6.5e-05	2.47e-05	3.07e-05	2.29e-05	1.32e-05	2.29e-05	5.26e-05	9.92e-06	5.04e-05	8.11e-06	3.35e-05	1.9e-05	2.44e-05	2.08e-05	3.05e-05	1.36e-05	2.73e-05	4.71e-05	1.7e-05	5.05e-06	1.01e-05	1.1e-05	5.04e-05	3.93e-05	2.05e-05	5.76e-06	5.5e-06	3.86e-05	6.15e-06	1e-05	2.76e-06	2.5e-05	1.02e-05	2.16e-05	1.33e-05	1.38e-05
K00394	1.42e-05	1.98e-05	6.91e-05	2.27e-05	1.92e-05	4.24e-05	2.8e-05	4.66e-05	6.87e-05	5.3e-05	9.28e-05	5.81e-06	3.85e-05	3.82e-05	4.57e-05	4.76e-05	4.95e-05	6.06e-05	4.36e-05	5.67e-05	4.89e-05	6.11e-05	9.77e-05	5.61e-05	5.51e-05	5.8e-05	5.61e-05	4.14e-05	7.56e-05	4.52e-05	3.16e-05	2.51e-05	5e-05	4.7e-05	8.65e-05	6.79e-05	2.03e-05	6.69e-05	6.97e-05	6.06e-05	7.31e-05	3.57e-05	5.19e-05	3.32e-05	6.37e-05	4.56e-05	5.81e-05	2.93e-05	1.99e-05
K00395	1.42e-05	1.98e-05	6.91e-05	2.27e-05	1.92e-05	4.24e-05	2.8e-05	4.66e-05	6.87e-05	5.3e-05	9.28e-05	5.81e-06	3.85e-05	3.82e-05	4.57e-05	4.76e-05	4.95e-05	6.06e-05	4.36e-05	5.67e-05	4.89e-05	6.11e-05	9.77e-05	5.61e-05	5.51e-05	5.8e-05	5.61e-05	4.14e-05	7.56e-05	4.52e-05	3.16e-05	2.51e-05	5e-05	4.7e-05	8.65e-05	6.79e-05	2.03e-05	6.69e-05	6.97e-05	6.06e-05	7.31e-05	3.57e-05	5.19e-05	3.32e-05	6.37e-05	4.56e-05	5.81e-05	2.93e-05	1.99e-05
K00400	0.000256241	0.000285554	0.000145348	0.000225343	0.000187324	0.000241496	8.49e-05	0.000190329	0.000262525	0.00011466	0.000187633	0.000144195	6.15e-05	0.000170312	0.000248056	0.000202116	0.00019908	0.000185388	0.000187196	0.000178445	0.000200977	0.000171337	0.000134728	0.000211858	0.000176379	0.000209576	0.000222411	0.000220522	0.000228454	0.000233229	0.000216926	0.000222032	0.000289935	0.000256425	0.000207595	0.00020698	0.000128038	0.000222991	0.000242219	0.000288659	0.000221715	0.000308055	0.000234371	8.75e-05	0.000216328	0.000218364	0.000213345	0.000181287	0.000171058
K00404	0	0	2.39e-06	0	1.19e-06	6.98e-07	8.27e-06	1.43e-06	0	1.09e-07	2.77e-08	1.12e-06	0	1.86e-07	9.79e-07	1.96e-06	4.26e-06	9.35e-08	3.56e-06	4.24e-06	1.99e-06	2.81e-06	1.14e-06	9.58e-07	1.49e-06	6.42e-06	1.76e-06	4.2e-06	4.1e-06	1.6e-05	2.61e-05	5.52e-06	3.03e-06	1.4e-06	2.16e-06	2.2e-06	2.21e-06	6.98e-08	1.2e-06	2.3e-06	7.92e-07	2.67e-06	2.37e-07	2.82e-08	3.8e-06	6.62e-07	3.02e-06	7.85e-06	9.7e-06
K00405	0	0	1.19e-06	0	1.19e-06	7.01e-07	4.13e-06	1.43e-06	0	3.89e-06	3.22e-08	9.56e-07	0	3.58e-07	9.83e-07	1.96e-06	4.27e-06	1.09e-07	3.56e-06	4.24e-06	1.99e-06	2.82e-06	1.14e-06	9.58e-07	1.49e-06	6.43e-06	1.76e-06	4.2e-06	4.1e-06	1.6e-05	2.61e-05	5.54e-06	3.03e-06	1.4e-06	2.16e-06	2.35e-06	2.21e-06	8.1e-08	1.44e-06	2.31e-06	8e-07	2.67e-06	2.76e-07	3.27e-08	3.84e-06	7.08e-07	2.44e-06	7.85e-06	9.05e-06
K00406	0	0	1.79e-06	0	2.53e-06	8.26e-07	6.2e-06	1.53e-06	0	5.06e-07	1.28e-07	1.06e-06	2.13e-07	2.65e-06	1.09e-06	3.3e-06	7.14e-06	4.33e-07	5.46e-06	8.07e-06	3.34e-06	4.77e-06	1.39e-06	1.15e-06	2.97e-06	1.26e-05	3.62e-06	7.95e-06	6.82e-06	3.14e-05	5.2e-05	1.13e-05	6.09e-06	2.38e-06	4.32e-06	2.92e-06	3.7e-06	3.23e-07	2.56e-06	4.75e-06	1.71e-06	4.96e-06	1.1e-06	1.3e-07	7.76e-06	2.07e-06	5.07e-06	1.63e-05	1.74e-05
K00407	0	0	2.39e-06	0	1.19e-06	6.78e-07	8.27e-06	1.4e-06	0	0	0	1.12e-06	0	0	9.49e-07	1.96e-06	4.2e-06	0	3.56e-06	4.24e-06	1.96e-06	2.78e-06	1.14e-06	9.58e-07	1.49e-06	6.34e-06	1.76e-06	4.2e-06	4.07e-06	1.59e-05	2.61e-05	5.43e-06	3.02e-06	1.4e-06	2.16e-06	2.2e-06	1.98e-06	0	9.66e-07	2.24e-06	7.46e-07	2.29e-06	0	0	3.58e-06	3.79e-07	2.85e-06	7.83e-06	9.05e-06
K00410	0	0	5.97e-07	0	0	0	2.07e-06	1.4e-06	0	0	0	8.64e-07	0	0	0	0	0	0	0	0	0	0	0	0	0	0	0	0	0	0	1.54e-06	3.37e-06	0	0	0	0	1.65e-06	0	0	0	0	0	0	0	0	0	3.05e-07	0	3.26e-07
K00411	0	0	5.97e-07	0	1.33e-06	1.2e-06	2.07e-06	1.69e-06	0	1.11e-06	2.51e-06	9.35e-07	3.9e-07	4.01e-06	5.05e-06	9.51e-06	7.78e-06	9.52e-07	8.26e-06	1.21e-05	7.15e-06	8.18e-06	4.09e-06	5.35e-06	6.27e-06	1.28e-05	7.93e-06	1.13e-05	6.37e-06	1.93e-05	2.71e-05	7.13e-06	3.37e-06	4.61e-06	3.45e-06	3.58e-06	3.33e-06	2.58e-06	3.81e-06	4.61e-06	1.22e-06	2.67e-06	3.51e-06	2.87e-07	7.17e-06	4.4e-06	8.15e-06	1.04e-05	1.01e-05
K00412	0	0	5.97e-07	0	1.48e-06	8.47e-07	2.07e-06	1.64e-06	0	9.3e-07	2.36e-07	9.23e-07	4.25e-07	5.16e-06	1.2e-06	2.59e-06	4.11e-06	7.96e-07	4.12e-06	5.5e-06	2.7e-06	3.03e-06	1.21e-06	9.58e-07	1.49e-06	7e-06	3.45e-06	4.2e-06	4.83e-06	1.69e-05	2.61e-05	6.22e-06	3.13e-06	1.4e-06	3.45e-06	2.2e-06	2.2e-06	5.94e-07	2.96e-06	2.72e-06	1.14e-06	2.67e-06	2.02e-06	2.4e-07	5.47e-06	2.79e-06	4.42e-06	9.08e-06	9.9e-06
K00413	0	0	5.97e-07	0	1.48e-06	8.44e-07	2.07e-06	1.64e-06	0	9.13e-07	2.32e-07	9.22e-07	4.25e-07	5.13e-06	1.2e-06	1.96e-06	4.1e-06	7.81e-07	3.56e-06	4.24e-06	2.07e-06	3.02e-06	1.21e-06	9.58e-07	1.49e-06	6.99e-06	2.8e-06	4.2e-06	4.83e-06	1.63e-05	2.61e-05	6.21e-06	3.13e-06	1.4e-06	2.16e-06	2.2e-06	2.2e-06	5.82e-07	2.92e-06	2.71e-06	1.13e-06	2.67e-06	1.98e-06	2.35e-07	5.43e-06	2.74e-06	4.39e-06	9.07e-06	9.77e-06
K00424	0	4.12e-05	2.05e-06	1.36e-05	4.29e-06	7.44e-07	0	2.08e-06	1.75e-06	1.59e-05	2.77e-06	1.72e-06	5.32e-07	2.23e-05	2.53e-06	1.51e-06	3.23e-06	6.41e-06	4.21e-06	5.98e-06	2.29e-06	1.14e-06	5e-07	3.69e-06	4.83e-06	3.79e-06	8.06e-07	1.3e-06	4.58e-07	3.9e-06	3.26e-05	1.19e-05	5.86e-06	2.69e-06	2.03e-06	2.3e-06	0.000100423	1.16e-06	4.91e-06	2.66e-06	1.89e-06	1.74e-06	7.25e-06	0.000106083	1.46e-05	4.73e-06	4.14e-06	1.09e-06	2.07e-06
K00425	3.12e-05	0.000108663	4.98e-05	3.23e-05	0.000219888	9.07e-06	0.000450822	3.97e-05	0.000124778	0.000153662	8.06e-05	7.68e-06	0.000373349	0.000171738	5.24e-05	5.07e-05	5.99e-05	3.92e-05	5.01e-05	8.56e-05	3.32e-05	8.82e-05	0.000108145	8.38e-05	6.03e-05	4.8e-05	4.87e-05	5.76e-05	6.63e-05	8.98e-05	0.000149768	5.94e-05	2.86e-05	3.98e-05	6.12e-05	7.64e-05	0.000275291	5.49e-05	4.77e-05	4.41e-05	4.58e-05	7.87e-05	3.81e-05	0.00025001	0.000124444	6.5e-05	6.24e-05	8.54e-05	8.57e-05
K00426	3.12e-05	0.000108657	4.98e-05	3.23e-05	0.000219888	9.07e-06	0.000450822	3.97e-05	0.000124778	0.000153662	8.06e-05	7.67e-06	0.000373349	0.000171735	5.24e-05	5.07e-05	5.99e-05	3.92e-05	5.01e-05	8.56e-05	3.32e-05	8.82e-05	0.000108145	8.38e-05	6.03e-05	4.8e-05	4.88e-05	5.76e-05	6.63e-05	8.98e-05	0.000149768	5.94e-05	2.86e-05	3.98e-05	6.12e-05	7.64e-05	0.000275291	5.49e-05	4.77e-05	4.41e-05	4.58e-05	7.87e-05	3.81e-05	0.00025001	0.000124444	6.5e-05	6.25e-05	8.54e-05	8.57e-05
K00427	0	5.14e-05	3.19e-06	1.7e-05	6.1e-06	1.29e-06	2.07e-06	8.03e-07	1.75e-06	1.57e-05	3.94e-06	1.6e-06	5.32e-07	2.35e-05	3.16e-06	3.44e-06	6.4e-06	8.4e-06	7.15e-06	1.06e-05	3.68e-06	3.16e-06	2.98e-06	4.52e-06	7.52e-06	8.8e-06	2.94e-06	5.31e-06	5.05e-06	1.88e-05	5.79e-05	1.36e-05	8.79e-06	3.39e-06	4.96e-06	2.74e-06	9.96e-05	9.9e-07	4.22e-06	4.63e-06	2.25e-06	2.51e-06	6.54e-06	0.000121459	1.6e-05	2.12e-06	4.07e-06	8.72e-06	2.27e-06
K00428	4.63e-07	4.19e-05	4.61e-06	1.66e-05	5.87e-06	2.39e-06	4.13e-06	6.13e-06	4.46e-06	0.000200351	0.000140221	1.18e-06	0.00073385	0.000153775	5.19e-05	5.94e-05	5.02e-05	3.39e-05	3.47e-05	0.00010843	1.61e-05	8.78e-05	1.77e-05	6.01e-05	3.35e-05	4.49e-05	3.34e-05	5.7e-05	2.16e-05	7.24e-05	0.000141409	4.52e-05	1.9e-05	1.63e-05	2.74e-05	0.0001004	0.000177808	4.18e-05	1.81e-05	1.49e-05	7.19e-05	1.38e-05	2.81e-05	0.00010927	5.57e-05	2.16e-05	4.2e-05	3.3e-05	2.07e-05
K00432	9.7e-05	0.000395596	0.000175036	8.8e-05	0.000514594	8.66e-05	0.000986465	0.000273705	0.000261583	0.000209821	0.000197544	8.72e-05	8.43e-05	0.000326313	0.000249677	0.000191443	0.000215016	0.000223904	0.000219368	0.000192311	0.000233222	0.000217614	0.00033605	0.000218108	0.000238427	0.000276389	0.000225846	0.0001934	0.000236786	0.000254057	0.000312029	0.000181674	0.000494681	0.000191441	0.000203799	0.000195975	0.000202977	0.000208434	0.000260817	0.00036272	0.00055465	0.000350538	0.000193257	0.000192912	0.000265375	0.000260982	0.000105469	0.000203643	0.000144726
K00433	2.09e-05	8.76e-06	3.29e-05	2.69e-05	0.000105276	0.000194337	2.36e-05	0.000141453	5.09e-05	6.83e-05	8.15e-05	1.29e-05	2.72e-05	0.000100428	0.000113413	0.000111232	9.55e-05	9.43e-05	0.000101386	9.1e-05	9.54e-05	4.77e-05	2.92e-05	0.000103733	8.81e-05	0.000100505	9.68e-05	0.000134987	0.00010555	8.54e-05	0.000105628	9.63e-05	9.2e-05	0.000172131	0.000122789	0.000100336	3.17e-05	0.000144188	0.000137815	0.000153902	3.29e-05	5.28e-05	0.000152065	5.12e-05	0.000118991	0.000137573	0.000165371	0.00011771	6.45e-05
K00435	0	0	2.06e-07	0	0	8.28e-08	0	2.54e-07	0	0	5.16e-07	8.65e-08	0	5.43e-07	9.96e-07	1.01e-06	6.58e-07	0	1.06e-06	1.49e-06	1.92e-06	3.09e-07	9.94e-07	4.09e-07	3.11e-07	2.16e-07	1.62e-06	1.2e-07	9.73e-07	7.4e-07	5.5e-08	0	5.57e-08	1.19e-07	2.16e-06	6.25e-07	1.03e-07	2.8e-07	6.07e-07	3.85e-07	3.2e-07	3.82e-07	3.43e-07	5.85e-08	2.3e-07	0	2.38e-07	0	9.45e-07
K00436	0	0	0	0	0	0	0	0	0	0	0	0	0	0	9.49e-07	0	0	0	1.48e-06	0	4.19e-07	9.28e-07	0	0	0	0	0	0	0	0	0	0	0	0	0	0	0	0	0	0	0	0	0	0	0	0	4.07e-07	0	0
K00437	0	1.36e-05	7.17e-06	1.5e-06	9.4e-06	9.6e-07	7.24e-06	0	4.62e-05	9.4e-05	7.34e-05	0	0.000369401	6.55e-05	3.5e-05	3.02e-05	2.84e-05	1.54e-05	1.72e-05	5.46e-05	1.32e-05	4.75e-05	1.61e-05	3.63e-05	1.82e-05	2.15e-05	2.63e-05	2.99e-05	1.63e-05	4.41e-05	4.82e-05	1.51e-05	4.83e-06	8.25e-06	1.63e-05	5.33e-05	6.01e-05	2.83e-05	1.28e-05	8.72e-06	3.52e-05	5.55e-05	1.77e-05	3.17e-06	2.35e-05	8.29e-06	1.97e-05	1.35e-05	2.74e-05
K00441	0	5.8e-09	0	1.29e-08	0	6.43e-10	0	1.83e-09	0	3.53e-09	8.57e-09	3.21e-09	8.86e-08	5.07e-07	9.53e-10	4.2e-07	1.79e-09	1.02e-08	0	4.22e-07	8.41e-10	9.32e-10	0	0	2.48e-07	2.12e-07	0	0	8.84e-10	2.12e-07	1.28e-07	4.44e-09	1.08e-07	0	6.47e-07	3.44e-07	4.14e-07	1.89e-07	7.12e-07	2.26e-07	1.5e-09	1.43e-05	5.59e-07	2.27e-07	6.74e-07	9.14e-09	4.12e-07	3.02e-07	8.69e-07
K00443	0	2.71e-08	0	6.04e-08	0	0	0	4.16e-09	0	0	3.58e-08	1.4e-08	0	1.48e-08	0	0	0	3.36e-08	0	0	0	0	0	0	4.42e-09	3.73e-09	0	0	0	0	0	6.69e-09	0	0	0	0	0	0	0	0	0	0	2.92e-08	0	0	0	0	0	0
K00446	0	0	3.4e-07	0	0	1.79e-07	2.07e-06	5.9e-06	0	2.33e-07	8.42e-07	9.86e-07	0	1.22e-06	3.05e-06	5.94e-07	1.85e-06	1.99e-07	1.54e-06	1.35e-06	1.21e-06	1.62e-06	3.41e-07	1.1e-06	9.12e-07	1.73e-06	1.96e-06	1.28e-06	1.5e-06	7.07e-07	1.23e-06	6.8e-07	2.13e-07	8.08e-07	1.51e-06	1.88e-06	2.73e-07	1.49e-07	1.85e-06	1.45e-06	1.57e-06	0	1.39e-06	2.53e-07	1.18e-06	1.25e-06	1.04e-06	2.66e-07	3.45e-06
K00448	0	8.7e-09	5.97e-07	1.94e-08	0	1.66e-07	2.07e-06	1.64e-06	0	4.68e-06	2.43e-07	9.27e-07	0	1.7e-06	2.47e-07	0	1.03e-06	7.92e-07	0	0	3.23e-07	2.41e-07	3.46e-07	0	1.42e-09	6.52e-07	0	0	2.29e-07	5.43e-07	2.57e-07	7.81e-07	1.12e-07	0	0	1.48e-07	9.03e-07	5.82e-07	2.15e-06	4.66e-07	3.88e-07	1.65e-06	1.99e-06	2.35e-07	1.85e-06	2.36e-06	1.78e-06	1.57e-07	8.15e-06
K00449	2.7e-07	7.96e-06	5.97e-07	1.94e-08	0	1.66e-07	2.24e-06	3.04e-06	4.75e-06	4.68e-06	2.43e-07	1.71e-06	0	1.7e-06	2.47e-07	0	1.03e-06	7.92e-07	0	0	3.23e-07	2.41e-07	3.46e-07	0	1.42e-09	6.52e-07	0	0	2.29e-07	5.43e-07	2.57e-07	7.81e-07	1.12e-07	0	0	1.48e-07	9.03e-07	5.82e-07	2.15e-06	4.66e-07	3.88e-07	1.65e-06	1.99e-06	2.35e-07	1.85e-06	2.36e-06	1.78e-06	1.57e-07	8.15e-06
K00450	0	9.24e-06	1.14e-06	1.3e-06	6.13e-07	1.96e-07	2.07e-06	4.41e-07	0	5.39e-06	4.87e-07	2.86e-07	0	3.81e-06	1.16e-06	4.81e-07	9.73e-07	2.32e-06	3.18e-07	9.52e-07	3.76e-07	1.64e-07	2.99e-07	1.88e-06	1.21e-06	1.36e-06	8.04e-07	1.2e-07	9.65e-07	9.1e-07	1.03e-06	8.86e-07	1.32e-07	6.44e-07	7.06e-07	2.41e-06	3.99e-07	3.95e-07	2.33e-06	8.94e-07	5.83e-07	0	2.11e-06	1.58e-05	1.48e-06	1.6e-06	1.31e-06	1.06e-07	1.27e-06
K00451	0	0	5.97e-07	0	0	1.75e-07	2.07e-06	1.65e-06	0	9.62e-07	2.44e-07	1.02e-06	0	1.64e-06	2.6e-07	0	1.45e-06	8.23e-07	0	0	4.09e-07	2.54e-07	5.88e-07	0	0	6.86e-07	0	0	2.41e-07	6.41e-07	6.97e-07	1.78e-06	3.03e-07	0	0	0	1.48e-06	6.14e-07	2.06e-06	4.92e-07	1.69e-06	1.65e-06	2.09e-06	4.42e-07	1.95e-06	3.79e-06	1.86e-06	1.65e-07	8.65e-06
K00452	0	0	1.34e-07	0	0	8.18e-08	0	4.09e-08	0	1.54e-07	4.21e-07	6.59e-08	0	2.63e-07	4.17e-08	0	7.86e-08	1.32e-07	2.21e-07	0	1.27e-07	4.08e-08	0	2.01e-07	8.3e-08	2.5e-07	2.91e-07	7.78e-08	4.08e-07	1.45e-07	5.5e-08	1.32e-07	5.51e-08	0	2.9e-07	2.21e-07	2.08e-07	9.86e-08	7.24e-07	1.54e-07	1.28e-07	0	4.27e-07	7.78e-08	4.62e-07	4e-07	3.38e-07	2.65e-08	2.9e-07
K00453	0	0	9.37e-07	0	0	3.08e-07	2.07e-06	2.49e-07	0	9.41e-07	3.72e-07	4.29e-07	0	1.6e-06	1.25e-06	5.04e-07	1.01e-06	8.05e-07	1.59e-06	1.12e-06	1.06e-06	1.18e-06	4.12e-07	2.53e-06	5.41e-07	3.14e-06	1.61e-06	8.16e-07	1.18e-06	1.64e-06	1.22e-06	2.25e-06	4.84e-07	1.63e-06	9.95e-07	4.03e-06	8.57e-07	6e-07	3.01e-06	9.42e-07	2.7e-06	5.09e-07	2.28e-06	6.3e-07	2.28e-06	4.39e-06	2.1e-06	1.61e-07	1.67e-06
K00455	0	5.03e-07	5.97e-07	1.12e-06	0	1.65e-07	2.07e-06	3.17e-07	0	9.06e-07	8.96e-07	4.01e-07	0	1.82e-06	2.45e-07	0	4.61e-07	1.4e-06	0	0	2.16e-07	2.39e-07	9e-07	0	8.22e-08	7.15e-07	0	0	2.27e-07	4.34e-07	0	8.97e-07	1.11e-07	0	1.62e-07	0	2.46e-07	8.58e-07	1.94e-06	4.63e-07	3.85e-07	3.82e-07	2.51e-06	2.33e-07	1.83e-06	2.35e-06	1.77e-06	1.55e-07	4.89e-07
K00456	0	0	6.72e-08	0	0	2.7e-08	0	0	0	0	1.34e-07	2.82e-08	0	0	9.96e-07	0	5.36e-07	0	3.13e-08	0	0	0	0	1.01e-07	4.18e-08	7.04e-08	1.47e-07	3.91e-08	1.86e-07	3.55e-08	0	0	1.82e-08	0	4.05e-07	3.1e-07	0	0	1.98e-07	3.07e-07	2.55e-07	0	4.6e-08	1.91e-08	7.51e-08	0	0	0	0
K00457	0	0	1.49e-06	0	3.58e-07	9.86e-07	5.17e-06	3.53e-06	0	2.78e-06	5.38e-06	1.99e-06	1.06e-06	7.21e-06	5.73e-06	4.91e-06	6.95e-06	2.38e-06	1.19e-05	8.01e-06	1.54e-05	1.05e-05	1.35e-06	1.75e-05	1.39e-05	1.34e-05	6.51e-06	1.14e-05	1.36e-06	1.46e-05	1.81e-06	1.02e-05	3.34e-06	1.31e-05	7.12e-06	1.51e-05	1.88e-06	2.89e-06	1.37e-05	5.46e-06	1.02e-05	3.31e-06	9.3e-06	3.53e-06	1.43e-05	1.3e-05	2.95e-05	9.96e-06	1.03e-05
K00459	0.000418637	0.00043756	0.000549206	0.000420038	0.000384075	0.000729851	0.000244271	0.000673186	0.000470134	0.000486842	0.000528938	0.000193995	0.000225477	0.00045174	0.000554777	0.000559067	0.000560787	0.000609612	0.000564461	0.000523949	0.000568865	0.00046993	0.00056755	0.000577049	0.000561893	0.000571713	0.000554848	0.000594649	0.000634691	0.000555193	0.00043907	0.000485115	0.000516816	0.000657532	0.000651844	0.000550427	0.000240363	0.000633025	0.000664857	0.000631992	0.000472936	0.000391415	0.000666134	0.000305002	0.000610541	0.000620968	0.000656269	0.000576876	0.000394818
K00462	0	0	0	0	0	1.93e-09	1.03e-06	2.1e-06	0	1.06e-08	2.68e-09	6.72e-10	0	1.8e-08	2.86e-09	0	5.38e-09	9.05e-09	0	0	2.52e-09	2.79e-09	0	9.97e-08	0	7.54e-09	0	0	2.65e-09	5.07e-09	0	9.02e-09	1.3e-09	0	0	0	1.66e-09	6.75e-09	2.26e-08	5.41e-09	4.49e-09	0	2.3e-08	2.73e-09	2.14e-08	2.74e-08	1.71e-08	1.81e-09	6.52e-07
K00464	0	0	0	0	0	3.02e-08	0	4.39e-08	0	1.66e-07	4.21e-08	1.05e-08	0	2.82e-07	4.48e-08	0	8.43e-08	1.42e-07	0	0	3.95e-08	4.38e-08	0	0	0	1.18e-07	0	0	4.16e-08	7.94e-08	0	1.41e-07	2.03e-08	0	0	0	2.6e-08	1.06e-07	3.54e-07	8.47e-08	7.04e-08	0	3.6e-07	4.27e-08	3.36e-07	4.29e-07	2.69e-07	2.84e-08	0
K00466	0	0	0	0	0	6.36e-08	0	9.25e-08	0	3.49e-07	8.86e-08	7e-08	0	5.94e-07	9.43e-08	7.56e-07	1.13e-06	2.99e-07	3.34e-06	2.53e-07	2.63e-07	4.27e-06	5.88e-07	0	5.94e-07	2.49e-07	0	0	3.52e-07	3.47e-07	4.77e-07	7.79e-07	1.35e-07	0	0	0	5.28e-07	2.23e-07	7.46e-07	1.78e-07	7.88e-07	5.09e-07	7.58e-07	1.87e-07	7.07e-07	1.55e-06	5.66e-07	5.99e-08	1.86e-07
K00467	6.87e-05	0.000116485	9.79e-05	5.7e-05	0.000135035	0.000256073	7.21e-05	0.000262391	9.86e-05	0.00012934	0.000162793	3.26e-05	7.42e-05	0.000131958	0.000162204	0.000185752	0.000161765	0.000183031	0.00017554	0.000158182	0.000164218	0.000111024	0.000119617	0.000147423	0.000145906	0.000172017	0.000143011	0.000191385	0.000171715	0.000145431	0.000109123	0.000119803	0.000128815	0.000215108	0.000204666	0.000175894	4.06e-05	0.000220668	0.000219607	0.000205792	8.19e-05	8.06e-05	0.000224876	8.45e-05	0.000176728	0.000167227	0.00021921	0.000152074	7.62e-05
K00471	0	0	0	0	0	1.54e-07	0	2.24e-07	0	8.44e-07	2.14e-07	5.36e-08	0	1.44e-06	2.28e-07	0	4.3e-07	7.22e-07	0	0	2.01e-07	2.23e-07	0	0	0	6.02e-07	0	0	2.12e-07	4.04e-07	0	7.2e-07	1.04e-07	0	0	0	3.39e-07	5.39e-07	1.8e-06	4.32e-07	3.59e-07	3.82e-07	1.83e-06	2.18e-07	1.71e-06	2.19e-06	1.37e-06	1.45e-07	6.52e-07
K00472	0	0	3.4e-07	0	0	1.42e-07	0	7.85e-09	0	2.96e-08	5.23e-07	1.45e-07	0	5.04e-08	1e-06	2.52e-07	5.51e-07	2.53e-08	2.02e-06	1.69e-06	1.35e-06	1.4e-06	2.06e-07	1.57e-06	7.07e-07	2.55e-06	2.04e-06	1.13e-06	9.49e-07	6.99e-07	2.09e-07	2.53e-08	9.57e-08	1.4e-06	9.97e-07	2.39e-06	4.65e-09	1.89e-08	1.07e-06	4.76e-07	3.96e-07	9.72e-07	2.97e-07	1.04e-07	4.4e-07	7.67e-08	5.42e-07	5.08e-09	7.82e-07
K00476	0	0	0	0	0	1.67e-07	0	2.43e-07	0	9.16e-07	2.32e-07	5.82e-08	0	1.56e-06	2.48e-07	0	4.66e-07	7.84e-07	0	0	2.18e-07	2.42e-07	0	0	0	6.53e-07	0	0	2.3e-07	4.39e-07	0	7.81e-07	1.12e-07	0	0	0	1.44e-07	5.85e-07	1.96e-06	4.68e-07	3.89e-07	0	1.99e-06	2.36e-07	1.86e-06	2.37e-06	1.49e-06	1.57e-07	0
K00477	0	0	0	0	0	1.66e-07	0	2.42e-07	0	9.13e-07	2.32e-07	5.8e-08	0	1.55e-06	2.47e-07	0	4.64e-07	7.81e-07	0	0	2.18e-07	2.41e-07	0	0	0	6.5e-07	0	0	2.29e-07	4.37e-07	0	7.78e-07	1.12e-07	0	0	0	1.43e-07	5.82e-07	1.95e-06	4.66e-07	3.88e-07	0	1.98e-06	2.35e-07	1.85e-06	2.36e-06	1.48e-06	1.57e-07	0
K00479	2.7e-07	7.95e-06	5.97e-07	0	0	3.72e-07	2.24e-06	3.33e-06	4.75e-06	2.04e-06	7.41e-07	1.82e-06	0	3.47e-06	5.52e-07	7.56e-07	2.39e-06	1.75e-06	3.52e-06	2.53e-07	7.4e-07	4.95e-06	8.3e-07	0	8.42e-07	1.46e-06	2.17e-07	0	1.66e-06	1.23e-06	4.77e-07	2.22e-06	3.43e-07	0	0	0	1.88e-06	1.3e-06	4.37e-06	1.04e-06	1.51e-06	1.65e-06	4.44e-06	6.23e-07	4.58e-06	6.13e-06	3.62e-06	3.5e-07	9.04e-06
K00480	0	5.99e-08	2.07e-06	1.34e-07	0	3.93e-07	7.24e-06	6.7e-06	0	9.08e-06	4.74e-07	2.93e-06	0	3.05e-06	4.2e-07	5.54e-07	1.97e-06	1.41e-06	2.29e-06	1.69e-06	1.85e-06	1.8e-06	1.18e-06	2.62e-06	6.75e-07	4.17e-06	1.9e-06	1.2e-06	1.15e-06	2.22e-06	4.89e-06	7.36e-06	4.49e-07	2.03e-06	5.92e-07	4.39e-06	4.27e-06	9.93e-07	4.53e-06	9.49e-07	2.07e-06	4.33e-06	3.63e-06	6.73e-07	3.79e-06	5.33e-06	3.84e-06	2.67e-07	9.75e-06
K00481	3.24e-05	9.89e-05	1.77e-05	5.65e-06	1.81e-07	1.47e-05	1.22e-05	6.35e-06	2.92e-05	4.79e-06	5.56e-07	3.56e-06	2.13e-07	7.16e-06	2.76e-07	1.47e-06	5.44e-06	5.77e-06	1.49e-06	1.25e-06	5.52e-07	1.1e-06	1.46e-06	2.31e-06	1.69e-06	2.91e-06	2.21e-06	2.21e-06	2.85e-06	2.72e-06	1.53e-06	1.66e-06	2.41e-07	2.46e-06	5.94e-07	2.66e-06	1.22e-06	1.35e-06	2.39e-06	1.87e-06	1.42e-06	3.56e-06	7.49e-06	1.71e-06	3.68e-06	4.44e-06	4.17e-06	1.51e-06	9.2e-06
K00483	0.000170851	1.87e-05	3.77e-05	8.68e-05	1.12e-06	9.11e-06	8.26e-06	1.18e-05	2.24e-05	6.86e-06	3.36e-05	5.37e-06	7.18e-06	1e-05	4.03e-05	4.46e-05	3.56e-05	1.75e-05	4.05e-05	3.19e-05	3.83e-05	7.55e-05	1.18e-05	2.73e-05	2.24e-05	3.37e-05	4.31e-05	3.59e-05	3.09e-05	3.05e-05	6.47e-06	8.29e-05	2.84e-05	2.95e-05	2.18e-05	4.06e-05	8.16e-06	2.35e-05	2.19e-05	1.12e-05	5.23e-06	4.58e-06	1.43e-05	1.4e-05	1.49e-05	2.36e-05	2.81e-05	1.36e-05	7.84e-06
K00484	0	4.17e-05	2.65e-06	1.46e-05	4.43e-06	5.69e-07	2.07e-06	1.9e-06	1.75e-06	1.11e-05	3.18e-06	1.99e-06	7.44e-07	2.26e-05	2.27e-06	1.26e-06	2.74e-06	6.19e-06	3.5e-06	5.42e-06	1.64e-06	4.27e-07	5e-07	2.74e-06	4.75e-06	2.11e-06	8.93e-07	9.93e-07	4.81e-07	2.94e-06	3.19e-05	9.53e-06	5.74e-06	1.87e-06	2.03e-06	2.95e-07	9.93e-05	5.51e-07	2.65e-06	2.17e-06	1.49e-06	3.09e-06	5.69e-06	0.000105835	1.26e-05	2.24e-06	3.24e-06	1.46e-06	2.63e-06
K00486	0	0	0	0	0	5.14e-09	0	7.48e-09	0	2.82e-08	7.16e-09	1.79e-09	0	4.8e-08	7.62e-09	8.19e-08	1.44e-08	2.41e-08	0	0	1.02e-07	7.45e-09	0	0	9.65e-08	3.06e-07	1.84e-07	2.12e-07	9.3e-08	1.1e-07	7.7e-07	1.71e-06	5.27e-08	0	0	7.87e-08	8.32e-07	2.74e-07	1.68e-07	1.44e-08	1.2e-08	0	1.68e-07	7.27e-09	1.59e-07	1.6e-07	1.25e-07	4.84e-09	0
K00491	0	0	2.06e-07	0	0	8.28e-08	0	2.54e-07	0	0	5.16e-07	8.65e-08	0	5.43e-07	9.96e-07	3.84e-07	6.58e-07	0	2.55e-07	2.3e-07	3.18e-07	0	9.94e-07	4.09e-07	3.11e-07	2.16e-07	9.65e-07	1.2e-07	9.73e-07	1.09e-07	5.5e-08	0	5.57e-08	1.19e-07	8.67e-07	6.25e-07	1.03e-07	2.8e-07	6.07e-07	3.85e-07	3.2e-07	3.82e-07	3.43e-07	5.85e-08	2.3e-07	0	2.38e-07	0	8.15e-07
K00493	0	0	2.67e-07	0	0	3.26e-07	0	1.71e-06	0	1.2e-06	3.05e-07	1.06e-06	0	2.04e-06	3.25e-07	3.43e-07	7.8e-07	1.03e-06	3.02e-07	0	3.18e-07	3.17e-07	2.68e-07	1.17e-06	3.34e-07	1.54e-06	7.29e-07	1.56e-07	1.19e-06	1.15e-06	2.1e-06	3.67e-06	4.04e-07	4.2e-07	5.79e-07	1.49e-06	1.53e-06	7.67e-07	3.36e-06	7.65e-07	1.91e-06	1.53e-06	2.98e-06	5.8e-07	2.73e-06	4.41e-06	2.09e-06	2.06e-07	3.72e-07
K00496	2.32e-05	1.59e-05	1.19e-06	8.65e-05	1.86e-05	1.84e-07	8.61e-06	1.14e-06	9.51e-06	1.01e-06	1.14e-05	2.2e-06	0	9.18e-06	2.41e-06	4.03e-06	9.22e-06	8.62e-07	1.39e-05	1.19e-05	9.66e-06	1.19e-05	5.15e-07	1.26e-05	6.88e-06	7.6e-06	1.87e-05	6.26e-06	1.51e-05	6.16e-06	9.24e-06	9.29e-06	4.47e-07	2.13e-06	6.47e-07	0	1.4e-06	1.58e-05	3.56e-06	5.15e-07	5.68e-07	2.29e-06	2.19e-06	2.6e-07	4.26e-06	3.56e-06	3.46e-06	6.25e-07	3.32e-05
K00499	0	0	0	0	0	1.68e-07	0	2.44e-07	0	9.2e-07	3.67e-07	5.84e-08	0	1.56e-06	1.24e-06	2.52e-07	1e-06	7.87e-07	1.71e-06	1.69e-06	1.48e-06	1.63e-06	2.06e-07	9.58e-07	4.95e-07	2.82e-06	1.3e-06	9.27e-07	2.31e-07	9.45e-07	1.54e-07	7.85e-07	1.13e-07	1.4e-06	2.59e-07	2.17e-06	7.65e-07	5.87e-07	1.97e-06	7.39e-07	6.14e-07	1.15e-06	2e-06	2.37e-07	1.86e-06	2.38e-06	1.9e-06	1.58e-07	7.95e-06
K00500	0	0	5.97e-07	0	0	1.66e-07	2.07e-06	1.64e-06	0	9.13e-07	2.32e-07	9.22e-07	0	1.55e-06	2.47e-07	2.52e-07	1.42e-06	7.81e-07	1.71e-06	1.69e-06	1.65e-06	1.63e-06	7.94e-07	9.58e-07	4.95e-07	2.82e-06	1.3e-06	9.27e-07	2.29e-07	1.12e-06	1.54e-07	7.78e-07	1.12e-07	1.4e-06	0	1.86e-06	5.87e-07	5.82e-07	1.95e-06	4.66e-07	3.88e-07	3.82e-07	1.98e-06	2.35e-07	1.85e-06	2.36e-06	2.19e-06	1.57e-07	9.78e-07
K00505	0	0	0	0	0	2.38e-08	0	3.46e-08	0	1.3e-07	3.31e-08	8.29e-09	0	2.22e-07	3.53e-08	1.51e-07	6.64e-08	1.12e-07	1.34e-07	0	3.11e-08	3.45e-08	1.23e-07	5.75e-07	0	3.93e-07	0	0	3.27e-08	3.65e-07	6.06e-07	1.11e-07	1.6e-08	3.15e-07	0	1.12e-06	2.05e-08	8.33e-08	2.79e-07	6.67e-08	5.54e-08	1.02e-06	2.83e-07	3.36e-08	2.64e-07	3.38e-07	2.12e-07	2.24e-08	0
K00507	0	0	8.96e-07	0	0	2.78e-07	3.1e-06	4.04e-07	0	1.52e-06	3.86e-07	2.7e-07	0	2.59e-06	4.11e-07	2.52e-07	1.53e-06	1.3e-06	1.71e-06	1.69e-06	1.76e-06	1.79e-06	6.73e-07	9.58e-07	4.95e-07	3.25e-06	1.3e-06	9.27e-07	3.82e-07	1.38e-06	6.31e-07	1.78e-06	2.79e-07	1.4e-06	0	1.86e-06	8.7e-07	9.72e-07	3.26e-06	7.78e-07	1.29e-06	2.42e-06	3.31e-06	4.89e-07	3.08e-06	4.6e-06	3.33e-06	2.61e-07	1.33e-06
K00508	0	8.4e-08	5.97e-07	1.87e-07	0	3.21e-09	3.1e-06	2.11e-06	0	1.76e-08	1.16e-07	1.76e-07	0	7.6e-08	4.76e-09	0	8.97e-09	1.19e-07	0	0	4.2e-09	4.66e-09	0	0	1.37e-08	2.41e-08	0	0	4.42e-09	8.44e-09	2.2e-07	5.17e-07	9.45e-08	0	0	0	2.39e-07	1.13e-08	3.77e-08	9.01e-09	6.47e-07	0	1.29e-07	1.02e-07	3.57e-08	6.96e-07	3.34e-07	3.02e-09	5.12e-07
K00518	0	0	0	0	0	0	0	0	0	0	0	4.78e-08	0	0	0	0	0	0	0	0	0	0	0	0	0	0	0	0	0	0	4.77e-07	4.82e-07	9.23e-08	0	0	0	2.36e-07	0	0	0	6.39e-07	5.09e-07	0	9.7e-08	0	6.5e-07	0	0	1.86e-07
K00520	1.61e-06	1.51e-06	3.45e-06	5.2e-06	2.14e-06	2.97e-06	4.08e-06	8.2e-06	3.95e-06	9.58e-05	8.85e-05	1.19e-06	0.000371385	7.09e-05	3.37e-05	5.92e-05	5.03e-05	2.57e-05	4.81e-05	8.02e-05	4.56e-05	7.84e-05	2.1e-05	6.56e-05	5.38e-05	4.97e-05	4.28e-05	5.82e-05	2.57e-05	7.63e-05	7.21e-05	3.43e-05	2.34e-05	3.77e-05	3.78e-05	9.24e-05	6.37e-05	3.96e-05	4.07e-05	2.01e-05	5.18e-05	1.91e-05	2.85e-05	9.99e-06	4.96e-05	4.07e-05	6.27e-05	4.08e-05	1.07e-05
K00523	0	3.75e-09	1.19e-06	8.36e-09	0	2.11e-07	4.13e-06	3.07e-07	0	1.16e-06	2.98e-07	2.43e-07	0	1.97e-06	3.12e-07	5.54e-07	1.55e-06	9.94e-07	1.97e-06	1.69e-06	1.71e-06	1.7e-06	1.04e-06	2.11e-06	4.96e-07	3.59e-06	1.3e-06	9.27e-07	2.9e-07	1.84e-06	3.39e-07	9.87e-07	1.42e-07	2.03e-06	0	4.09e-06	8.32e-07	7.38e-07	2.47e-06	5.91e-07	4.91e-07	7.63e-07	2.52e-06	2.98e-07	2.34e-06	2.99e-06	2.89e-06	1.98e-07	1.96e-06
K00525	0.000368992	0.000235565	0.000434031	0.00041075	0.000688125	0.000245302	0.000950728	0.00033128	0.000366524	0.000364167	0.000240204	0.000432415	0.000445451	0.00039551	0.000289038	0.00030671	0.000274429	0.000242242	0.000288895	0.000289179	0.000267433	0.000298471	0.000324813	0.000296489	0.000271089	0.000269841	0.000250121	0.000315753	0.000251127	0.000280323	0.000291564	0.00032571	0.000185124	0.000322563	0.000276694	0.000308601	0.000344615	0.000323367	0.000298641	0.000267673	0.000134725	0.000156491	0.000290531	0.000379338	0.000349774	0.000327246	0.000353389	0.000355453	0.000411825
K00526	9.13e-05	0.00018158	0.000128541	0.000141412	0.000319928	2.79e-05	0.000467138	6.01e-05	0.000186068	8.64e-05	2.82e-05	0.000397333	1.35e-05	0.000131077	5.2e-05	4.71e-05	5.62e-05	6.9e-05	5.02e-05	5.57e-05	4.55e-05	5.92e-05	0.000107956	4.97e-05	6.37e-05	5.29e-05	5.15e-05	4.13e-05	4.12e-05	5.56e-05	0.000127544	5.8e-05	3.82e-05	4.33e-05	4.49e-05	5.4e-05	0.000246978	4.36e-05	4.49e-05	4.4e-05	3.97e-05	3.7e-05	6.01e-05	0.000243502	8.95e-05	6.65e-05	4.73e-05	0.000103409	0.000271671
K00527	0	0	0	0	1.43e-07	0	0	0	0	0	0	0	0	0	0	0	0	0	0	0	0	0	0	0	0	0	0	0	0	0	0	0	0	0	0	0	3.31e-07	0	0	0	0	0	0	1.36e-07	0	0	0	0	1.78e-07
K00528	0.000521232	0.000510921	0.000639216	0.000678006	0.000942568	0.000885999	0.00111017	0.000734001	0.000744163	0.00051256	0.000543253	0.000671456	0.000197226	0.00060537	0.000618763	0.000598567	0.000624539	0.000631012	0.000614768	0.000581897	0.000624335	0.000474747	0.000620602	0.00066266	0.000617383	0.00061383	0.000630448	0.000705087	0.000676041	0.000605829	0.000541093	0.00055733	0.000589027	0.000792936	0.000711007	0.000620613	0.000333022	0.000744048	0.000703294	0.000757879	0.000469235	0.00077177	0.000742861	0.000437867	0.000702428	0.000724345	0.00077932	0.000681085	0.000651014
K00529	0.000343851	0.000157359	0.000226002	0.000543669	0.000169022	8.06e-05	6.65e-05	0.00019234	0.000202573	0.000254007	0.000231309	9.91e-05	0.000444758	0.000213422	0.000202932	0.000237841	0.000211865	0.000193244	0.000218335	0.000233212	0.000197288	0.00026532	0.000164128	0.000180855	0.000202595	0.000194854	0.000177425	0.000197106	0.000157438	0.000179355	0.000176642	0.000204732	0.000118034	0.0001715	0.000184844	0.000230121	0.000212916	0.000182008	0.000153451	0.00012775	0.000165646	8.41e-05	0.000167289	0.000197101	0.000156356	0.000146945	0.000187284	0.000197951	8.06e-05
K00531	0	0	0	0	4.55e-09	3.3e-07	4.09e-08	1.1e-07	0	0	2.26e-06	0	1.77e-07	3.39e-07	3.8e-06	7.61e-06	3.6e-06	9.6e-09	2.27e-06	5.1e-06	2.95e-06	2.82e-06	3.09e-06	4.49e-06	4.07e-06	2.99e-06	3.59e-06	5.66e-06	1.99e-06	2.98e-06	1.04e-06	7.6e-07	2.17e-07	1.9e-06	1.31e-06	1.41e-06	1.1e-06	1.91e-06	4.79e-07	1.8e-06	4.77e-09	0	1.1e-06	8.43e-08	1.42e-06	1.22e-06	3.36e-06	1.85e-06	8.84e-07
K00532	0.000264635	3.39e-05	0.000121241	0.000403945	0.000208523	0.000373475	7.32e-05	0.000246991	8.4e-05	0.000189115	0.000166769	9.34e-05	7.23e-05	0.000171148	0.000223577	0.000251051	0.000246973	0.000217462	0.000249328	0.00025572	0.000260013	0.00022384	0.000152252	0.000233368	0.000208233	0.00024244	0.000219189	0.00024328	0.000196545	0.000221314	0.000171133	0.00023045	0.000148922	0.000258414	0.000204619	0.000198724	7.48e-05	0.000218562	0.000273008	0.000184599	8.63e-05	0.000127643	0.000235527	0.000108585	0.000285779	0.000191901	0.000227455	0.0002193	0.000130569
K00533	0.000655318	0.00044062	0.000565198	0.000540968	0.000128246	0.000502209	0.000132817	0.000230513	0.000313732	0.000287655	0.000481582	0.000198537	0.000142489	0.000257502	0.000409839	0.000380234	0.000377898	0.000376262	0.000385011	0.000369081	0.000408541	0.000499911	0.000560033	0.00038276	0.000407857	0.000416758	0.00045878	0.000350479	0.000452108	0.000358276	0.000323097	0.000486051	0.000559201	0.000323232	0.000431786	0.000408809	0.000166326	0.000364785	0.000368052	0.000411016	0.000608263	0.000416809	0.000311945	0.000181262	0.000277039	0.000396951	0.000306319	0.000334575	0.000190729
K00534	0	0	0	0	2.04e-07	3.08e-08	0	4.49e-08	0	1.69e-07	9.98e-07	1.08e-08	3.8e-07	2.88e-07	4.52e-07	1.08e-06	2e-06	1.45e-07	6.36e-07	2.53e-06	1.66e-06	6.41e-06	0	3.42e-07	1.06e-06	1.73e-06	2.6e-06	1.59e-06	4.25e-08	1.7e-06	4.4e-07	7.86e-07	1.13e-07	9.37e-07	4.25e-06	1.18e-06	2.66e-08	2.03e-06	1.37e-06	2.79e-07	7.19e-08	0	3.68e-07	8.19e-07	1.11e-06	7.64e-07	4.49e-07	4.16e-07	0
K00537	0.000262262	0.0002157	0.000283199	0.000368349	0.000168599	0.000225596	7.89e-05	0.000171758	0.000261932	0.000384141	0.000321632	0.00016677	0.000802573	0.000348291	0.000290509	0.000283946	0.000263622	0.000225488	0.000247449	0.000328274	0.000258466	0.000287917	0.000189132	0.000298047	0.000257122	0.000250004	0.000251372	0.000305666	0.000196791	0.000276833	0.000349453	0.000285391	0.000197257	0.000296881	0.000239508	0.000315692	0.000501545	0.000264155	0.000249698	0.000228914	0.000187706	0.000408107	0.000264992	0.000413743	0.00029038	0.000242135	0.000312175	0.000247312	0.00021615
K00547	0.000442179	0.000299627	0.000267183	0.000300609	0.000176289	0.000421504	9.36e-05	0.000305467	0.000272684	0.000224999	0.000254049	0.000119198	9.53e-05	0.000219883	0.000311384	0.000331959	0.000333612	0.000282057	0.000341435	0.000291778	0.000330476	0.000328559	0.000206265	0.000303307	0.000292839	0.00032042	0.000316885	0.000334409	0.000315884	0.000300643	0.000211614	0.000352162	0.000330778	0.000361759	0.000310803	0.000307671	6.23e-05	0.000296483	0.000322656	0.000321284	0.000281968	0.000160163	0.000295569	0.000155749	0.000309483	0.000313757	0.00031672	0.000296673	0.000123576
K00548	0.000804014	0.000555399	0.000645939	0.000633368	0.000224587	0.000508745	0.000164692	0.000359557	0.000600409	0.000462658	0.000506403	0.000179936	0.000498688	0.000378401	0.00047243	0.000448357	0.000461916	0.000451026	0.000457722	0.000468327	0.0004796	0.00055906	0.000540612	0.000511992	0.000442548	0.000474021	0.000498031	0.000476733	0.000469759	0.000479589	0.000399392	0.000556601	0.000465879	0.000477657	0.000466587	0.000489411	0.000353757	0.000454545	0.000473442	0.000429188	0.000444759	0.000427886	0.00046677	0.000330836	0.00047496	0.000437042	0.000487883	0.000381523	0.00037233
K00549	6.1e-05	0.000141152	0.000128413	8.39e-05	0.000386267	0.000242425	0.000498514	0.000210607	0.000259749	0.000141204	0.000195365	0.000454465	7.05e-05	0.000199769	0.000169592	0.0001783	0.000164727	0.000185704	0.000174489	0.000178995	0.000166409	0.000138142	0.0002096	0.000183073	0.000179702	0.000168399	0.000183777	0.000197181	0.000205604	0.000172324	0.000194676	0.000129335	0.000154463	0.000221597	0.000227868	0.000202513	0.000196987	0.000226776	0.000229927	0.000232066	0.000110429	0.000282785	0.000225743	0.00019654	0.000235636	0.000240273	0.000255996	0.000191771	0.000297956
K00554	0.000367821	0.000355142	0.00040593	0.000453801	0.000517022	0.000465782	0.000580175	0.00038388	0.000442933	0.000393907	0.000412686	0.000629717	0.000499737	0.000401262	0.000393287	0.00039197	0.000393966	0.000377126	0.000390151	0.000405919	0.00038978	0.000384504	0.000410824	0.000406395	0.000392756	0.000392218	0.000400605	0.000406205	0.00040964	0.000400195	0.000374889	0.00036791	0.000382669	0.000401867	0.000410796	0.000408696	0.000301419	0.000415259	0.000409272	0.000409894	0.000394541	0.000486921	0.000387948	0.000299099	0.000410794	0.000418998	0.000416614	0.000381408	0.000467065
K00556	1.18e-06	4.23e-05	4.22e-06	1.66e-05	1.13e-05	5.86e-07	4.7e-07	4.54e-07	4.34e-06	2.02e-05	3.25e-06	8.76e-07	2.77e-06	2.1e-05	7.78e-06	5.27e-06	1.64e-05	7.09e-06	1.32e-05	1.5e-05	7.5e-06	6.46e-06	1.81e-05	3.79e-05	2.81e-05	1.26e-05	1.49e-05	1.89e-05	3.99e-05	2.48e-05	3.48e-05	1.89e-05	8.31e-06	2.47e-05	4.03e-05	7.07e-06	0.000105354	2.43e-05	2.57e-05	1.67e-05	3.08e-06	9.82e-07	5.32e-06	0.000133616	5.68e-05	4.18e-05	3.14e-05	3.36e-05	9.31e-06
K00557	0.000173021	6.13e-05	4.09e-05	0.000102396	1.8e-05	1.2e-05	6.76e-06	1.03e-05	2.77e-05	3.41e-05	4.56e-05	4.99e-06	1.29e-05	3.4e-05	6.07e-05	6.12e-05	6.27e-05	2.57e-05	6.12e-05	5.46e-05	5.26e-05	9.23e-05	4.82e-05	6.72e-05	6.3e-05	5.35e-05	6.54e-05	6.15e-05	8.37e-05	7.29e-05	7.5e-05	0.000110498	4.28e-05	6.27e-05	6.7e-05	5.52e-05	0.000159861	4.62e-05	5.6e-05	3.13e-05	1.07e-05	1.48e-05	2.12e-05	0.000151676	8.15e-05	8.15e-05	6.57e-05	6.2e-05	2.95e-05
K00558	0.000808405	0.000294372	0.00053769	0.000586629	0.000550409	0.00101577	0.000359107	0.00122385	0.000437294	0.000810926	0.000997336	0.00061636	0.000510357	0.000701343	0.000847198	0.0010922	0.00105577	0.000993519	0.00114835	0.00105562	0.00112338	0.00101837	0.000860648	0.000823684	0.000954122	0.000942554	0.00101814	0.000872651	0.00105532	0.000908034	0.000543365	0.000883596	0.000511853	0.000739159	0.000961297	0.000932885	0.000462686	0.00099648	0.000820007	0.000581894	0.000611413	0.000445584	0.000782435	0.000691306	0.000673105	0.000656547	0.000833181	0.000871633	0.000839958
K00560	0.000323852	0.000239295	0.00036653	0.000354378	0.00066357	0.000290852	0.000992401	0.00040183	0.000425608	0.00038909	0.000372224	0.000567495	0.000486391	0.00041346	0.000332983	0.000338288	0.000323663	0.000325938	0.000323761	0.000334029	0.000320421	0.000340896	0.000428158	0.000358341	0.000334231	0.000343309	0.000327113	0.000362884	0.000347619	0.0003257	0.000286674	0.00032586	0.000356556	0.000368426	0.000357248	0.000386653	0.000249508	0.000374565	0.000383723	0.00039174	0.0003608	0.000404576	0.000353823	0.000285519	0.000397299	0.000389653	0.000391323	0.000367152	0.000370569
K00561	2.01e-05	8.02e-06	3.23e-05	2.66e-05	9.4e-05	0.000190992	2.17e-05	0.000130548	4.99e-05	6.04e-05	8.89e-05	9.99e-06	2.53e-05	9.22e-05	0.000122515	0.000104732	0.000100469	8.39e-05	0.000105614	9.89e-05	0.000101389	4.67e-05	2.1e-05	0.000105928	8.55e-05	0.000102654	0.000107691	0.000137083	0.000106199	8.71e-05	9.83e-05	9.09e-05	8.55e-05	0.000164819	0.000116041	9.68e-05	3.53e-05	0.000150861	0.000128525	0.000143939	2.73e-05	5.38e-05	0.000139701	4.31e-05	0.000105084	0.000118813	0.000153626	0.000111304	8.8e-05
K00563	0.000264808	0.000224336	0.000116538	0.000235587	0.000141573	4.24e-05	5.51e-05	0.000115708	0.000171536	0.000140789	7.32e-05	0.000424997	4.44e-05	9.37e-05	0.000110316	0.000129506	0.000136447	0.000116563	0.000140609	0.000115312	0.000144517	0.000155448	0.000116019	9.58e-05	0.000114106	0.000110461	0.000106694	0.000113585	6.48e-05	0.000124342	7.44e-05	0.000132544	5.51e-05	0.000101663	8.61e-05	0.000109079	0.000148979	6.92e-05	7.79e-05	4.61e-05	3.79e-05	5.75e-05	0.000100603	0.00015256	9.49e-05	7.41e-05	0.000110047	7.63e-05	0.000244316
K00564	3.37e-05	5.6e-05	0.000113359	6.17e-05	0.00018182	0.000192593	2.87e-05	0.000146409	0.000121927	0.000131259	0.00011636	0.000407719	3.2e-05	0.000130142	0.000142194	0.000122085	0.00012324	0.000114808	0.00012431	0.000122699	0.000125536	7.24e-05	0.000106498	0.000129418	0.000117172	0.000124775	0.000143081	0.00015739	0.000121368	0.00012013	0.000165927	0.000121372	0.000106584	0.000179991	0.000139246	0.000104368	0.000163002	0.000160142	0.000136689	0.000163151	3.79e-05	0.000113035	0.000170096	0.000159563	0.000130576	0.000147458	0.000178946	0.000128819	0.000332433
K00566	0.000838082	0.000508305	0.000596895	0.00076377	0.000522423	0.000529304	0.000628402	0.000509297	0.000502657	0.000472429	0.000486931	0.00022303	0.000545639	0.000469787	0.000517303	0.000554199	0.00053342	0.000467564	0.000536043	0.000529135	0.000526605	0.000583211	0.000492312	0.00051878	0.000506099	0.000517291	0.00050927	0.000542261	0.000539004	0.000536302	0.000438752	0.000582748	0.000461471	0.000521684	0.000520597	0.000526881	0.000341556	0.000528339	0.000523264	0.000478867	0.000423168	0.00049626	0.000467544	0.000374758	0.0005281	0.000527342	0.000524	0.000488029	0.000358129
K00567	0.00052568	0.000314913	0.000435674	0.000454288	0.000500706	0.000465206	0.00057694	0.000377089	0.000499272	0.00040864	0.000399773	0.000543356	0.00050368	0.000403605	0.00039932	0.000422979	0.000418584	0.000394565	0.000415094	0.000421654	0.000404547	0.000454119	0.000406883	0.000404193	0.000382174	0.000380187	0.000403405	0.000412365	0.000392474	0.000408315	0.000365885	0.000427374	0.000279632	0.000407847	0.00039589	0.00041823	0.000437588	0.000393586	0.000374714	0.000332721	0.000227161	0.000332454	0.000406128	0.000405775	0.000409214	0.000383265	0.00043548	0.000373245	0.00050159
K00568	1.35e-07	4.12e-05	7.03e-06	1.58e-05	4.11e-05	7.49e-06	2.41e-05	9.4e-05	1.75e-06	7.1e-05	1.31e-05	6.22e-06	2.72e-05	5.97e-05	4.79e-05	6.31e-05	6.12e-05	4.94e-05	7.03e-05	5.64e-05	5.98e-05	3.94e-05	9.73e-06	2.43e-05	4.45e-05	4.63e-05	2.48e-05	4.55e-05	2.13e-05	4.63e-05	3.94e-05	3.27e-05	9.15e-06	3.93e-05	2.86e-05	3.24e-05	0.000114573	2.94e-05	3.58e-05	1.78e-05	6.1e-06	6.33e-06	4.06e-05	0.000123661	4.76e-05	2e-05	3.28e-05	3.41e-05	1.9e-05
K00569	0	0	5.97e-07	0	1.43e-07	5.78e-09	2.07e-06	8.41e-09	0	3.17e-08	8.05e-09	8.57e-08	2.13e-07	1.85e-06	8.58e-09	0	7.76e-07	2.72e-08	0	0	1.5e-07	8.38e-09	6.73e-07	0	0	2.26e-08	5.21e-07	0	2.72e-07	1.58e-07	0	2.71e-08	3.89e-09	0	0	0	4e-07	2.03e-08	6.79e-08	1.62e-08	1.35e-08	1.77e-06	6.89e-08	8.18e-09	6.43e-08	8.22e-08	8.44e-07	5.48e-07	1.5e-06
K00570	0	0	1.34e-07	0	1.43e-07	1.67e-07	0	4.61e-06	0	6.21e-07	1.57e-07	2.44e-06	2.13e-07	3.39e-06	1.68e-07	2.29e-07	4.38e-07	5.31e-07	6.22e-08	2.3e-07	3.76e-07	1.64e-07	5.57e-07	2.01e-07	4.54e-07	5.82e-07	1.17e-06	7.78e-08	1.03e-06	3.68e-07	0	5.29e-07	1.12e-07	1.19e-07	2.9e-07	9.39e-08	1.09e-06	3.96e-07	1.72e-06	3.93e-07	3.26e-07	7.63e-07	1.44e-06	1.98e-07	1.41e-06	1.61e-06	1.49e-06	6.49e-07	8.73e-06
K00571	0.0008018	0.00096071	0.000930619	0.000724708	0.00111586	0.000923314	0.00118098	0.00102481	0.000729742	0.00066536	0.000678271	0.000492418	0.000283824	0.000827371	0.000896883	0.000871198	0.000874494	0.000760429	0.000891996	0.000768087	0.000865855	0.000717583	0.000624122	0.000919168	0.000876686	0.000945822	0.00089468	0.000959278	0.000989867	0.000879661	0.000783994	0.000977162	0.00106261	0.00103586	0.00093185	0.000781028	0.000409539	0.00104715	0.00105197	0.00109474	0.000922406	0.000427916	0.000879924	0.000680807	0.000992654	0.0011166	0.000955447	0.00102472	0.000762435
K00573	1.08e-06	5.09e-05	5.03e-06	1.56e-05	7.8e-06	7.65e-06	1.65e-05	3.13e-05	9.89e-06	0.000114784	8.55e-05	9.01e-06	0.000369584	0.000100264	3.48e-05	4.09e-05	4.81e-05	5.82e-05	3.48e-05	8.23e-05	2.84e-05	6.26e-05	2.06e-05	5.21e-05	3.37e-05	4.63e-05	4.59e-05	4.85e-05	2.91e-05	5.63e-05	0.000113762	4.27e-05	1.55e-05	2.04e-05	2.18e-05	5.83e-05	0.000153599	4.15e-05	1.61e-05	1.2e-05	4.49e-05	1.87e-05	4.94e-05	0.000109292	4.04e-05	1.73e-05	2.86e-05	2.48e-05	7.47e-05
K00574	2.65e-05	9.79e-05	7.42e-05	5.7e-05	0.000100732	7.7e-06	1.19e-05	2.45e-05	0.000148563	0.000102901	3.71e-05	0.000399918	1.51e-05	6.66e-05	4.87e-05	3.42e-05	5.19e-05	5.19e-05	5.32e-05	4.83e-05	4.44e-05	5.9e-05	9.78e-05	4.58e-05	5.64e-05	4.37e-05	5.46e-05	3.74e-05	3.12e-05	3.99e-05	7.55e-05	4.4e-05	2.34e-05	4.7e-05	3.37e-05	3.45e-05	0.000153174	1.65e-05	1.75e-05	2.21e-05	4.03e-05	3.83e-05	4.88e-05	0.000128416	4.94e-05	4.42e-05	4.36e-05	6.17e-05	0.000246474
K00575	0.000218441	0.000193725	0.000167367	0.000165994	0.000186403	0.000277647	0.000119421	0.000329462	0.000166048	0.000193337	0.000278219	4.71e-05	0.000110661	0.000241402	0.000291795	0.000287411	0.000264274	0.000282112	0.000275546	0.00025467	0.000274421	0.000234476	0.000213501	0.000262624	0.000261625	0.000298201	0.000294752	0.000296989	0.000307019	0.000273666	0.000299667	0.000286473	0.000337759	0.000310842	0.00029717	0.000265327	0.000195067	0.000315772	0.000300087	0.000339144	0.000281333	0.000198813	0.000307169	0.000224239	0.000253113	0.000279363	0.00028845	0.000259844	0.00016947
K00584	1.18e-06	1.03e-06	2.17e-06	3.07e-06	1.3e-07	1.75e-07	4.7e-07	0	2.59e-06	0	0	6.08e-08	0	0	0	0	0	0	0	0	0	0	0	0	0	0	0	0	0	0	0	0	0	0	0	0	0	0	0	0	0	0	0	0	0	0	0	0	0
K00588	3.22e-05	5.61e-06	4.09e-05	6.74e-06	0.000201445	8.68e-06	0.000444432	3.85e-05	7.3e-05	3.41e-05	3.37e-06	5.17e-06	2.5e-06	6.13e-05	2.04e-05	1.34e-05	2.34e-05	9.42e-06	2.13e-05	1.72e-05	1.46e-05	3.32e-05	9.25e-05	4.29e-05	3.17e-05	1.72e-05	1.99e-05	2.33e-05	4.73e-05	2.47e-05	6.87e-06	1.52e-05	4.3e-06	2.9e-05	3.92e-05	2.02e-05	2.36e-05	2.36e-05	2.76e-05	2.88e-05	6.62e-06	9.95e-06	7.69e-06	3.57e-05	7.12e-05	5.02e-05	3.52e-05	6.22e-05	3.07e-05
K00590	5.56e-05	0.000153428	0.000177224	4.73e-05	1.37e-05	2.31e-05	1.76e-05	1.36e-05	5.96e-05	5.55e-05	2.61e-05	1.67e-05	7.71e-06	2.84e-05	2.9e-05	1.85e-05	2.32e-05	4.01e-05	2.18e-05	1.88e-05	3.13e-05	2.76e-05	7.99e-05	3.76e-05	3.74e-05	2.74e-05	2.34e-05	2.87e-05	1.54e-05	2.86e-05	1.26e-05	3.62e-05	2.02e-05	2.41e-05	2.49e-05	2.19e-05	1.62e-05	3.42e-05	3.08e-05	2.85e-05	2.13e-05	4.09e-05	4.79e-05	1.78e-05	2.33e-05	3.66e-05	4.56e-05	2.49e-05	3.79e-05
K00594	0	0	5.97e-07	0	0	9e-09	3.1e-06	2.11e-06	0	4.94e-08	1.25e-08	1.35e-07	0	8.39e-08	1.33e-08	3.15e-07	2.51e-08	4.22e-08	0	0	1.18e-08	3.61e-07	0	0	3.71e-07	3.52e-08	0	3.48e-07	1.24e-08	3.39e-07	7.33e-07	5.24e-07	9.84e-08	0	0	2.58e-07	2.44e-07	3.15e-08	4.58e-07	3.62e-07	6.6e-07	1.02e-06	1.07e-07	1.1e-07	1e-07	7.78e-07	6.9e-07	2.34e-07	1.16e-06
K00595	0.000446364	0.000288554	0.000312252	0.000265308	6.95e-05	0.000110005	9.61e-05	0.000148633	0.000222175	0.000263505	0.000308979	6.23e-05	0.000454176	0.000218889	0.000238797	0.000218926	0.000208919	0.000237834	0.000200079	0.000227078	0.000208181	0.000328557	0.000270476	0.000226313	0.000211166	0.000233769	0.000235512	0.000206646	0.000215611	0.000214269	0.000195215	0.00029747	0.000297897	0.000181997	0.000208743	0.000259901	0.000119044	0.000209113	0.000213367	0.000215459	0.000334523	0.000142717	0.00020853	9.33e-05	0.000176934	0.000207057	0.000181521	0.000196862	0.000111157
K00596	2.02e-06	2.6e-06	4.31e-05	2.03e-05	1.41e-05	3.74e-06	1.52e-05	2.03e-05	1.15e-05	7.04e-05	2.12e-05	1.39e-05	1.75e-05	3.55e-05	1.68e-05	1.18e-05	1.69e-05	5.32e-05	1.3e-05	1.28e-05	1.86e-05	2.23e-05	7.78e-05	1.99e-05	1.94e-05	8.07e-06	1.26e-05	1.04e-05	1.32e-05	1.72e-05	1.82e-05	1.02e-05	1.16e-05	1.43e-05	1.01e-05	7.47e-06	1.55e-05	9.23e-06	7.06e-06	1.52e-05	1.44e-05	4.11e-05	4.4e-05	6.36e-06	1.37e-05	1.22e-05	1.16e-05	1.06e-05	2.06e-05
K00598	1.62e-06	5.71e-05	4.57e-05	1.35e-05	1.58e-05	2.12e-06	1.09e-05	3.94e-06	4.66e-05	1.75e-05	2.58e-05	3.19e-06	4.87e-06	3.42e-05	3.57e-05	2.24e-05	3.04e-05	1.39e-05	1.98e-05	3.56e-05	2.79e-05	1.46e-05	1.95e-05	3.55e-05	2.8e-05	2.62e-05	4.16e-05	2.61e-05	2.63e-05	3.39e-05	5.24e-05	2.65e-05	1.8e-05	1.4e-05	1.31e-05	1.14e-05	0.000128502	2.97e-05	8.38e-06	1.93e-05	6.1e-06	6.32e-05	1.89e-05	0.000108613	2.22e-05	1.28e-05	1.88e-05	1.08e-05	6.23e-05
K00600	0.000285598	0.000227354	0.000310161	0.0003011	0.000447294	0.000446563	0.000563514	0.000449101	0.000290561	0.000425776	0.000404888	0.0001231	0.000512803	0.000418925	0.000404889	0.000427542	0.000416019	0.000383508	0.000429302	0.000419741	0.000416668	0.000411177	0.000402139	0.000401992	0.000398386	0.00040927	0.000392302	0.000413554	0.000411664	0.000421191	0.000373075	0.000366084	0.000377856	0.000416856	0.000419978	0.000426396	0.0002881	0.000406439	0.000415099	0.000408763	0.000370055	0.000270745	0.000389652	0.000303239	0.000422699	0.000395461	0.000413782	0.000398442	0.000236102
K00602	0.000375803	0.000359395	0.000443084	0.000370984	0.00069244	0.000472529	0.00101816	0.000416469	0.000513295	0.000416249	0.000414937	0.000633924	0.000500626	0.000456553	0.000400199	0.000400252	0.000404142	0.000382083	0.000400959	0.000414809	0.000396867	0.000415253	0.000480883	0.000414466	0.000400308	0.000402164	0.000408708	0.000413128	0.00041403	0.000403699	0.000377984	0.000375636	0.000394705	0.000406851	0.000418109	0.00042419	0.000308004	0.000420264	0.000411456	0.000423706	0.00039832	0.000499117	0.000390218	0.0003081	0.000438132	0.00042967	0.000422767	0.000411898	0.000485542
K00603	4.19e-05	2.15e-05	0.00012351	3.38e-05	0.000280647	2.17e-05	0.000478595	0.000207997	9.12e-05	0.00013574	1.96e-05	9.03e-06	5.61e-05	0.000129946	9.11e-05	0.00011944	0.000117173	9.6e-05	0.000119121	9.26e-05	0.000110914	8.37e-05	0.000107896	8.01e-05	0.00010106	9.35e-05	5.25e-05	9.65e-05	8.5e-05	0.000103192	2.28e-05	6.63e-05	1.69e-05	9.67e-05	8.46e-05	7.8e-05	2.87e-05	9.99e-05	0.000105059	5.94e-05	1.6e-05	2.22e-05	8.38e-05	8.05e-05	0.000134199	9.37e-05	8.84e-05	0.000127753	4.66e-05
K00604	0.00038212	0.00036403	0.000451661	0.000415851	0.000591046	0.000664094	0.000605006	0.000513665	0.000509081	0.000441398	0.000487867	0.000591619	0.000522715	0.00048111	0.000491748	0.000492836	0.000477786	0.000454741	0.00048501	0.000486302	0.00047807	0.000427145	0.000431657	0.000498555	0.000469486	0.000484832	0.000488009	0.000535705	0.00050343	0.000477029	0.000461927	0.00045078	0.000466497	0.00056187	0.000527251	0.000501265	0.000314466	0.000552103	0.000538601	0.000553781	0.000420062	0.000515622	0.000526158	0.000342052	0.000513341	0.00054003	0.000570832	0.00048836	0.0005212
K00605	0.000237432	8.62e-05	0.000128268	0.000180154	0.000344781	0.000227819	0.00050845	0.000280608	0.000175848	0.000255448	0.000206614	7.93e-05	0.000436444	0.000283793	0.000227396	0.000261696	0.000244864	0.000192656	0.000253425	0.000256835	0.000228414	0.000242864	0.000142035	0.000241209	0.000226959	0.000214708	0.000204009	0.000280808	0.000202602	0.000224509	0.000195067	0.00023427	0.000140708	0.000283179	0.000228887	0.000252978	0.000204409	0.000240173	0.000229298	0.000217559	0.000106543	0.000250181	0.000229279	0.00021919	0.000265118	0.000242828	0.00028912	0.00027298	0.000124108
K00606	8.26e-05	0.000183142	0.000190536	9.45e-05	0.00031018	8.97e-05	0.000520373	0.00029618	0.000172735	0.000298147	0.000231817	5.05e-05	0.000461757	0.000281129	0.000217503	0.000223673	0.000223152	0.00022424	0.00021718	0.00023216	0.000206444	0.000218547	0.000267045	0.000206576	0.000223763	0.000237775	0.000181507	0.000202968	0.000219749	0.000240353	0.000234383	0.000152659	0.000230168	0.000183076	0.000231209	0.000223451	0.000187209	0.00021013	0.000223865	0.000224763	0.000284682	7.28e-05	0.000189883	0.000222885	0.000257848	0.000195567	0.000178512	0.000201894	7.73e-05
K00609	0.000428241	0.000567954	0.000528634	0.00043887	0.000510301	0.000498542	0.000601653	0.000392367	0.000544857	0.000412457	0.000417492	0.000604732	0.000501775	0.000431879	0.000405176	0.000399872	0.000409012	0.000398571	0.00040006	0.00041632	0.000402346	0.000388742	0.000427628	0.000421429	0.000411777	0.000410142	0.000408159	0.000417861	0.000419449	0.000417503	0.000428154	0.000399037	0.000400586	0.000414715	0.000427215	0.000414278	0.000400587	0.000440144	0.000433691	0.000423085	0.000403637	0.000477491	0.00041549	0.000415162	0.000438312	0.00044924	0.000433793	0.000394801	0.000479939
K00610	0.00015637	0.000353492	0.000325464	0.000146134	0.000460717	0.000300999	0.000561175	0.000367678	0.000347089	0.000281226	0.000266158	0.000446663	0.000111719	0.000306527	0.000264117	0.000257797	0.000271296	0.00030296	0.000264465	0.000247486	0.000256943	0.00020453	0.000334769	0.000287012	0.000276511	0.000289139	0.000273695	0.000286992	0.000312537	0.000253341	0.000251722	0.000229132	0.000313691	0.000316377	0.000312797	0.000252495	0.000176565	0.000342776	0.000335223	0.000362893	0.000299348	0.000176967	0.000329998	0.000259215	0.000326747	0.000330212	0.000309547	0.0003005	0.000369888
K00611	0.000356558	0.000573902	0.000466893	0.000303051	0.000363221	0.000502521	0.000192945	0.00047336	0.000483915	0.000455583	0.000488488	0.000625649	0.000547992	0.000444196	0.000493143	0.000483532	0.000495873	0.000486444	0.000481304	0.000476364	0.000487972	0.000450018	0.000406541	0.000480799	0.000492288	0.00050988	0.000500222	0.000479067	0.000502825	0.000515883	0.000482693	0.000441585	0.000563171	0.000488372	0.000501862	0.00048577	0.000317737	0.000505256	0.000512646	0.000535214	0.000576331	0.000385864	0.000479506	0.000330172	0.000474226	0.000505265	0.000464341	0.000460097	0.00052731
K00612	0	0	1.19e-06	0	0	1.89e-07	5.17e-06	3.35e-06	0	1.74e-06	1.87e-06	2.33e-07	8.51e-07	3.95e-06	2.27e-06	2.01e-06	4.33e-06	8.55e-06	1.34e-06	2.53e-06	1.71e-06	1.94e-06	1.77e-06	3.11e-06	7.5e-06	2.99e-06	4.17e-06	2.23e-06	7.88e-07	2.47e-06	4.67e-06	3.8e-06	2.45e-06	7.87e-07	4.14e-06	1.86e-06	1.19e-06	8.85e-07	2.5e-06	1.61e-06	8.5e-06	1.4e-06	6.83e-06	5.39e-07	4.23e-06	6.32e-06	3.27e-06	3.45e-05	4.76e-06
K00613	0	2.73e-05	1.43e-05	0	1.86e-05	1.92e-06	1.65e-05	4.19e-06	8.96e-05	4.39e-06	8.69e-06	0	5.32e-06	5.47e-06	2.14e-05	1.13e-05	1.14e-05	1.24e-05	5.01e-06	1.01e-05	1.51e-05	1.18e-05	2.26e-05	1.5e-05	8.91e-06	5.63e-06	2.21e-05	8.34e-06	1.98e-05	3.22e-05	2.34e-05	6.74e-06	5.17e-06	5.25e-06	3.88e-06	7.23e-06	4.88e-05	1.06e-05	1.2e-05	8.08e-06	2.8e-06	0.00011044	1.55e-05	2.04e-06	1.27e-05	1.14e-06	4.88e-06	4.52e-06	8.86e-05
K00615	0.0013026	0.00104035	0.00101931	0.00133338	0.000790454	0.000914281	0.000840961	0.000891489	0.00098181	0.00094632	0.00124082	0.00124404	0.00112649	0.000963125	0.00106374	0.00103783	0.00107851	0.00113315	0.00102856	0.00111322	0.00109879	0.00115291	0.00114819	0.00117814	0.00122292	0.00108575	0.00122568	0.00106018	0.00121214	0.00111708	0.00102727	0.00115114	0.00128358	0.000985749	0.00116527	0.0011984	0.000740874	0.00110371	0.00104513	0.00109829	0.00150217	0.00186708	0.000987766	0.000744607	0.00100503	0.00113636	0.0010011	0.00159498	0.000978831
K00616	0.000136525	0.000295076	0.000352124	0.000305774	0.000219181	0.000136428	0.000103958	0.000184903	0.000358073	0.000351234	0.000373429	0.000596817	0.000480904	0.000284857	0.000259234	0.00022947	0.000251292	0.00028002	0.000213705	0.000276173	0.000224764	0.000255287	0.000435608	0.000297435	0.000314563	0.000253224	0.000283803	0.000240548	0.000342864	0.00028109	0.000354706	0.000201858	0.000331547	0.000239479	0.000342628	0.000308632	0.000420352	0.000304444	0.000264225	0.000311044	0.000426755	0.000595399	0.00024531	0.000353605	0.000272272	0.000314774	0.000259183	0.000267936	0.000405652
K00619	0	0	0	0	1.4e-06	7.74e-07	2.07e-06	5.56e-06	0	1.23e-06	2.83e-06	8.15e-08	1.23e-06	3.63e-06	4.49e-06	5.03e-06	8.2e-06	8.12e-06	3.83e-06	7.84e-06	3.65e-06	9.56e-06	9.17e-07	3.45e-06	9.18e-06	8.41e-06	7.59e-06	7.09e-06	4.97e-06	1.88e-05	3.1e-05	9.93e-06	5.59e-06	1.84e-06	1.08e-05	3.79e-06	1.48e-06	2.48e-06	3.39e-06	4.05e-06	9.89e-06	5.09e-07	5.73e-06	1.28e-06	7.55e-06	6.37e-06	3.23e-06	4.27e-05	3.31e-06
K00620	0.00028898	0.000300575	0.00032868	0.000235313	0.00030369	0.000460645	0.000149449	0.000430878	0.000357644	0.000390701	0.000407065	0.000523483	0.000519625	0.000349046	0.000380348	0.000424428	0.000404947	0.000390131	0.000411022	0.000409252	0.000402755	0.00038675	0.000300015	0.000364458	0.000373347	0.000404275	0.000391181	0.000402502	0.000373521	0.000390231	0.000331202	0.000353411	0.000360763	0.000387914	0.000371024	0.000395725	0.000163586	0.000401582	0.000408166	0.000377054	0.000370419	0.000278848	0.000402838	0.000167032	0.000348091	0.000373941	0.000390375	0.000330783	0.000414951
K00622	0	0	0	0	0	0	0	0	0	0	0	0	0	0	0	0	0	0	0	0	0	0	0	0	0	0	0	0	0	0	7.7e-07	1.69e-06	0	0	0	0	8.27e-07	0	0	0	0	0	0	0	0	0	0	0	0
K00625	0.000897394	0.000462915	0.000471996	0.000738801	0.000523433	0.0003383	0.000593243	0.000406632	0.000582614	0.000438402	0.000503925	0.00059581	0.000523428	0.000442821	0.000520309	0.000512575	0.000504297	0.000421074	0.000514326	0.000499273	0.000530107	0.000615483	0.000463744	0.000515222	0.00048068	0.000500834	0.000505415	0.000523182	0.00045836	0.000519402	0.000397576	0.000608205	0.000493487	0.000531207	0.000498318	0.000572048	0.00043765	0.000446569	0.000486957	0.000451724	0.0004275	0.000486559	0.000434113	0.000446117	0.000512672	0.000468333	0.000546727	0.000442673	0.000453646
K00626	0.00111958	0.000521194	0.000400345	0.000739316	0.000183718	0.000150626	0.000185466	0.000467828	0.000318548	0.000371088	0.000440684	0.000141426	0.000190783	0.000340363	0.000498021	0.000564762	0.000531928	0.00044092	0.00060946	0.00054394	0.000617887	0.000773097	0.000319204	0.000513328	0.000507381	0.000581932	0.000500555	0.000503687	0.000386783	0.000548342	0.000286604	0.000722288	0.000446611	0.00045518	0.000399268	0.000550447	0.000426233	0.000334648	0.000533972	0.000310983	0.00039871	0.000195982	0.000393504	0.000533618	0.00057143	0.000384886	0.000502892	0.000473923	0.000153641
K00627	0.000814657	0.000148252	0.00027148	0.000525358	0.000288125	0.000451989	0.000170558	0.00061813	0.000236592	0.000544968	0.000392067	0.000112187	0.000922541	0.000450699	0.000493017	0.000621303	0.000554629	0.00040917	0.00059825	0.000550562	0.000536925	0.000613404	0.000168338	0.000380588	0.000412344	0.000467324	0.000405699	0.000525626	0.000366536	0.000472474	0.000277257	0.000575843	0.000240333	0.000479494	0.000382527	0.000512284	0.00026446	0.000429858	0.00040743	0.000279861	0.000163461	0.000133223	0.000392151	0.000329076	0.000409791	0.000355175	0.000459731	0.000407486	0.0001853
K00631	0	4.12e-05	2.65e-06	1.36e-05	4.29e-06	4.11e-07	2.07e-06	2.02e-07	1.75e-06	1.4e-05	2.31e-06	9.05e-07	5.32e-07	1.92e-05	2.03e-06	1.26e-06	3.25e-06	4.85e-06	3.5e-06	5.42e-06	1.62e-06	1.99e-07	8.82e-07	2.74e-06	4.67e-06	1.43e-06	3.72e-07	9.93e-07	0	2.7e-06	3.17e-05	8.67e-06	5.63e-06	1.87e-06	2.03e-06	4.43e-07	9.94e-05	0	1.01e-06	1.73e-06	1.12e-06	2.13e-06	3.29e-06	0.000105613	1.09e-05	0	1.35e-06	7.75e-07	2.47e-06
K00632	0.00108222	0.000502866	0.000344086	0.000609435	0.000125125	0.000141632	0.000141091	0.00035702	0.000278259	0.000258996	0.000407061	0.00010744	0.000157119	0.000283524	0.000445031	0.0004843	0.000450819	0.000360566	0.00052526	0.000466606	0.000529667	0.000700642	0.000221744	0.000449888	0.000431055	0.000509686	0.000449123	0.000438935	0.000348661	0.000471725	0.000259645	0.000686058	0.000424642	0.00039776	0.00034898	0.000486554	0.000401325	0.000295184	0.000471177	0.000281044	0.000362824	0.000151407	0.000324875	0.00050413	0.000486943	0.000347835	0.000449679	0.000360471	9.32e-05
K00633	0.000132617	0.000173368	0.000242098	7.49e-05	0.000120123	4.85e-05	5.26e-05	7.62e-05	0.000151036	0.000106357	6.57e-05	0.000478733	2.55e-05	9.33e-05	7.88e-05	6.24e-05	8.4e-05	0.000123824	6.37e-05	7.14e-05	8.05e-05	6.05e-05	0.000132258	9.11e-05	0.000121044	7.84e-05	9.13e-05	6.66e-05	4.79e-05	8.08e-05	0.000127721	6.81e-05	5.12e-05	7.32e-05	8.73e-05	5.08e-05	0.000182107	4.65e-05	5.62e-05	6.36e-05	5.62e-05	0.000113552	0.000108268	0.000134498	7.76e-05	0.000102873	8.63e-05	9.06e-05	0.000293275
K00634	0.000376427	4.43e-05	0.000113111	0.000181368	0.000209176	2.68e-05	0.000449158	5.94e-05	0.000122278	4.84e-05	6.66e-05	1.27e-05	1.9e-05	8.31e-05	0.000106811	0.000100731	8.95e-05	6.43e-05	9.55e-05	7.85e-05	9.03e-05	0.000176173	0.000135738	9.66e-05	7.68e-05	8.15e-05	0.000100733	9.31e-05	0.000102798	9e-05	3.35e-05	0.000185969	6.63e-05	9.11e-05	8.44e-05	0.000100999	5.56e-05	6.71e-05	6.82e-05	4.91e-05	1.56e-05	3.72e-05	5.47e-05	6.87e-05	0.000100374	9.48e-05	8.83e-05	9.87e-05	4.79e-05
K00635	0	0	0	0	0	0	0	0	0	0	0	0	0	0	0	0	0	0	0	0	0	0	0	0	0	0	0	0	0	0	2.57e-07	0	0	0	0	0	0	0	0	0	0	2.04e-06	0	0	0	0	0	0	0
K00638	0.00042722	0.000191344	0.000190975	0.000206074	0.000131663	0.000134037	8.87e-05	0.000325671	9.36e-05	0.000232097	0.000304368	3.59e-05	0.000136948	0.000199404	0.000297374	0.000302674	0.00026296	0.00026317	0.000291439	0.000249274	0.000279467	0.000331397	0.000323683	0.000235884	0.000276258	0.000286385	0.000271872	0.000250007	0.000329883	0.000271005	0.000214737	0.000317271	0.000321068	0.000240651	0.000325127	0.000282669	0.000245638	0.000289686	0.000282961	0.000268055	0.000302087	0.00015297	0.000218722	0.000257677	0.000236791	0.000273246	0.000241461	0.000229332	0.000116716
K00639	9.75e-05	6.59e-05	0.000140245	6.94e-05	0.000439655	3.11e-05	0.000906739	9.5e-05	0.000176516	0.000252487	0.000103563	4.54e-05	0.000386525	0.000246652	9.2e-05	7.28e-05	0.00012061	7.74e-05	8.71e-05	0.000123081	6.81e-05	0.000134485	0.00032644	0.000209811	0.000147955	8.95e-05	0.000108695	0.000123201	0.00020209	0.000140734	0.000137325	0.000101881	3.8e-05	0.000126215	0.000172451	0.000107653	0.000225273	0.000140104	0.000113707	0.000104099	6.15e-05	7.1e-05	6.3e-05	0.000242789	0.000265821	0.000190664	0.000147898	0.000213355	0.000135463
K00640	0.000626625	0.000491761	0.000639258	0.000536747	0.000526858	0.000716552	0.000678654	0.000663166	0.000620328	0.000723258	0.000661211	0.000321534	0.000970144	0.00060909	0.000609604	0.000657543	0.000663188	0.000605099	0.000676317	0.000668155	0.000661118	0.00068622	0.000678561	0.000600743	0.000605216	0.000619412	0.000590906	0.000611872	0.000603707	0.000649434	0.000519668	0.000580464	0.000511547	0.000598264	0.000641477	0.000689679	0.00044439	0.000583207	0.000602213	0.000529894	0.000566422	0.000524483	0.000571981	0.000420587	0.00061379	0.00054371	0.000615886	0.000537029	0.000391362
K00641	5.4e-07	1.59e-05	1.19e-06	1.5e-06	8.49e-06	1.53e-06	5.51e-06	2.64e-06	1.09e-05	9.95e-05	7.34e-05	3.46e-07	0.0003695	7.18e-05	3.35e-05	3.83e-05	4.38e-05	1.38e-05	3.82e-05	6.71e-05	2.66e-05	6.4e-05	2.36e-05	8.19e-05	5.27e-05	4.41e-05	3.51e-05	5.96e-05	5.45e-05	7.51e-05	7.25e-05	4.01e-05	1.33e-05	4.14e-05	5.12e-05	6.76e-05	4.5e-05	4.33e-05	4.09e-05	2.63e-05	4.59e-05	1.15e-05	2.04e-05	3.06e-05	7.86e-05	5.68e-05	7.45e-05	6.02e-05	1.26e-05
K00643	5.01e-07	1.01e-05	1.31e-06	4.51e-07	7.08e-06	6.37e-08	1.72e-07	4.56e-06	5.57e-06	7.93e-06	3.9e-07	8.44e-07	2.61e-06	3.67e-06	7.13e-06	3.15e-06	1.38e-05	1.88e-06	9.43e-06	7.27e-06	6.29e-06	7.66e-06	2.54e-05	3.31e-05	2.39e-05	1.05e-05	1.32e-05	1.65e-05	4.06e-05	2.34e-05	4.49e-06	1.21e-05	2.79e-06	2.43e-05	3.27e-05	5.94e-06	1.42e-05	2.22e-05	2.41e-05	1.45e-05	3.44e-06	5.47e-06	2.68e-06	2.62e-05	4.46e-05	3.82e-05	2.86e-05	3.15e-05	3.33e-05
K00645	0.000335162	0.000340166	0.000401152	0.000337838	0.000422322	0.00046447	0.000576851	0.000390372	0.000360776	0.000395671	0.000413296	0.000146627	0.000499134	0.000407022	0.000395421	0.000396247	0.000390038	0.000391682	0.000384993	0.000396455	0.000380656	0.000377463	0.000411966	0.000408581	0.000395259	0.000394551	0.000394431	0.00039978	0.00041082	0.000398722	0.000384559	0.000374826	0.00038482	0.000402378	0.0004174	0.000413236	0.000299615	0.000407285	0.000408908	0.000411998	0.000403253	0.000278873	0.000399537	0.000297846	0.00041141	0.000417929	0.000409107	0.000451269	0.0002673
K00646	0	0	0	0	5.74e-09	1.61e-08	1.1e-06	3.25e-06	0	7.06e-07	1.65e-06	2.24e-10	8.51e-07	2.2e-06	1.99e-06	2.1e-06	2.73e-06	7.67e-06	1.38e-06	2.59e-06	1.27e-06	1.73e-06	8.23e-07	3.23e-06	7.27e-06	2.34e-06	4.32e-06	2.35e-06	8.8e-07	1.82e-06	4.16e-06	2.92e-06	2.33e-06	1.03e-06	4.14e-06	1.9e-06	3.32e-07	2.89e-07	2.89e-07	1.08e-06	8.06e-06	0	4.6e-06	4.03e-07	2.22e-06	3.77e-06	1.12e-06	3.44e-05	3.15e-06
K00647	0.000352609	0.000193045	0.000289685	0.000230202	0.000824855	9e-05	0.00181164	0.000195661	0.000395328	0.000212626	0.000143502	4.46e-05	5.51e-05	0.0003079	0.000124547	0.000115352	9.91e-05	0.000155452	0.000103276	0.000102271	9.99e-05	0.000201179	0.00048329	0.000111043	0.000105738	9.96e-05	0.000117869	8.9e-05	0.000130563	0.000113185	0.000122814	0.00013957	0.000101003	7.85e-05	0.000115657	0.000150095	0.000200497	0.00010052	8.18e-05	0.000132796	9.06e-05	0.000170531	0.000130296	0.000181842	0.000161733	0.000110716	0.000101959	0.000201847	0.000181807
K00648	0.000428215	0.000349964	0.000488269	0.000348856	0.000823999	0.000485166	0.00147992	0.000476933	0.000520156	0.000457957	0.00041812	0.000161511	0.000511604	0.00052867	0.000416952	0.000404021	0.000422676	0.000410467	0.000415055	0.000412688	0.000391502	0.00041599	0.000610369	0.000485073	0.000449101	0.000421717	0.000422447	0.00042939	0.0005004	0.000442329	0.00039801	0.000404363	0.000401396	0.000452397	0.000489697	0.000448732	0.000344678	0.000452531	0.000457925	0.000465612	0.000424452	0.000315122	0.000406746	0.000366853	0.000550725	0.000512811	0.000471148	0.000569862	0.000387303
K00651	0.000321214	0.000345259	0.000403541	0.000273576	0.000468129	0.000463268	0.000571713	0.000381307	0.000435863	0.000289129	0.000347055	0.000567341	0.000131936	0.00032817	0.000351048	0.000358226	0.000363765	0.000362667	0.00036238	0.000353547	0.000389388	0.000331809	0.000387477	0.000360073	0.000363503	0.000373235	0.000375393	0.00035999	0.000362408	0.000355346	0.000313692	0.000338102	0.000383322	0.000378127	0.000379016	0.000367709	0.000236213	0.000375465	0.000399139	0.000391387	0.000364969	0.000461249	0.000372589	0.000272125	0.000378117	0.000376639	0.000377066	0.000334259	0.000451449
K00652	0.00013401	0.000103909	0.000102118	0.000150328	0.000253995	6.33e-05	0.000463038	9.35e-05	0.000120846	0.000192079	0.000154107	3.43e-05	0.000397434	0.00019546	0.000101176	7.83e-05	8.43e-05	7.97e-05	7.85e-05	0.000112662	5.59e-05	0.000124881	0.000261596	0.000135718	0.000107614	8.25e-05	8.79e-05	9.52e-05	0.000161693	0.000104042	0.000162952	0.000101266	7.56e-05	8.88e-05	0.00017794	0.000132169	0.000331756	0.00013771	0.000110304	9.97e-05	9.76e-05	6.07e-05	6.71e-05	0.000313793	0.000179957	0.000136688	0.000127048	0.00013909	9.7e-05
K00655	0.000489718	0.000618065	0.000699464	0.000543212	0.000867099	0.00090755	0.00111709	0.000652656	0.000701565	0.000597017	0.000657863	0.000614467	0.000576939	0.000644947	0.000624613	0.000603931	0.000587338	0.000611718	0.000593043	0.00059343	0.000586978	0.000554344	0.000750575	0.00062492	0.000601202	0.000630654	0.000629478	0.000634776	0.000692185	0.000615935	0.000646483	0.000574148	0.00069859	0.000651497	0.000674784	0.000637666	0.000405507	0.000692485	0.000680446	0.000748265	0.000696208	0.000675423	0.000664355	0.00041534	0.000633812	0.000704759	0.000660533	0.000644719	0.000640771
K00656	0.000463059	0.000611024	0.000749471	0.000655906	0.000610531	0.000516106	0.00064016	0.000560266	0.000631859	0.000701476	0.000495246	0.000770267	0.000210456	0.00062109	0.000501072	0.000525326	0.000575793	0.000618268	0.000550938	0.000558153	0.000580073	0.00050567	0.000757252	0.000539444	0.000576832	0.000510709	0.000542162	0.000519002	0.000493636	0.000494565	0.000618362	0.000500882	0.000478311	0.000526264	0.000503304	0.000463459	0.00084697	0.000524338	0.00048223	0.000486489	0.000487607	0.000754335	0.000572926	0.000860464	0.000544796	0.000488637	0.000469816	0.000573163	0.000625556
K00657	0.00060572	0.00021847	0.000200324	0.000353444	0.000237926	6.97e-05	0.00049325	7.57e-05	0.000247675	9.19e-05	0.000158763	0.000151608	4.26e-05	0.00016414	0.000187766	0.000209807	0.000218347	9.91e-05	0.000218815	0.000214271	0.0002268	0.000322852	0.000172524	0.000231113	0.000200028	0.000186703	0.000233687	0.000208752	0.000188985	0.000205745	0.000136839	0.00031664	0.000117177	0.000174378	0.000150741	0.000182315	0.000203629	0.000138369	0.00014429	9.86e-05	7.16e-05	0.000295486	8.91e-05	0.000195279	0.000205007	0.000170582	0.000189676	0.000175983	0.000154634
K00658	0.000233456	8.07e-05	9.42e-05	0.000196475	4.15e-05	3.99e-05	5.12e-05	0.000104979	8.65e-05	7.6e-05	4.27e-05	6.55e-05	3.46e-05	7.06e-05	7.75e-05	0.000103837	9.44e-05	6.58e-05	0.000109669	8.51e-05	9.89e-05	0.000124711	4.6e-05	4.68e-05	6.68e-05	7.57e-05	6.63e-05	7.82e-05	4.69e-05	7.64e-05	5.2e-05	0.000114386	3.72e-05	6.54e-05	5.1e-05	7.05e-05	0.000118919	5.96e-05	5.53e-05	2.85e-05	1.39e-05	2.27e-05	5.24e-05	0.000136885	5.83e-05	3.89e-05	5.91e-05	4.5e-05	5.66e-05
K00661	0.00114985	0.000672592	0.0010206	0.00096117	0.00103962	0.00049988	0.00159616	0.000706772	0.000966409	0.00114528	0.00102974	0.00123276	0.00174767	0.000903642	0.000773724	0.000777662	0.000784925	0.000793345	0.000729724	0.000858219	0.000736642	0.00103103	0.00132366	0.000793588	0.000791853	0.000754619	0.000793134	0.000713355	0.000741008	0.000779818	0.000713181	0.000776065	0.00062911	0.00060131	0.000777763	0.000897035	0.000865396	0.000655261	0.000642213	0.000579015	0.000810287	0.000940639	0.000667635	0.00061005	0.000762416	0.000668983	0.000691349	0.000791187	0.00101212
K00662	2.17e-05	8.93e-06	4e-05	2.73e-05	0.000106745	0.000194957	2.74e-05	0.000147063	5.49e-05	6.56e-05	9.29e-05	1.01e-05	2.8e-05	0.000104945	0.000120996	0.000116666	0.00010533	0.000115222	0.000116256	0.000104647	0.000107309	5.2e-05	3.29e-05	0.000114243	9.45e-05	0.000105826	0.000114176	0.000142263	0.00011855	9.1e-05	0.000118042	0.000102552	9.23e-05	0.000172981	0.000126229	0.000100096	4.21e-05	0.000157351	0.00013062	0.000152324	3.57e-05	5.49e-05	0.000161675	4.94e-05	0.000112293	0.000127043	0.000159362	0.000119225	0.000102306
K00663	1.18e-06	1.17e-06	2.17e-06	3.37e-06	1.3e-07	1.78e-07	2.02e-06	1.33e-05	2.59e-06	2.12e-08	1.27e-05	2.3e-06	7.09e-07	8.57e-06	3.61e-06	3.36e-06	9.7e-06	2.27e-05	7.21e-06	1.14e-05	9.94e-06	2.79e-06	5.15e-07	1.3e-05	6.21e-06	7.35e-06	1.87e-05	7.2e-06	1.39e-05	6.53e-06	1.05e-05	1.06e-05	4.21e-07	1.97e-06	9.06e-07	5.36e-07	1.89e-06	1.7e-05	1.46e-06	2.8e-07	8.72e-07	1.53e-06	1.76e-05	1.02e-07	1.38e-06	1.28e-06	2.97e-06	1.06e-06	2.56e-05
K00666	0.000214889	0.00071517	0.000300824	0.000204865	0.00052566	0.000768738	0.00105591	0.000242127	0.000646502	0.000223969	0.000283969	0.000161947	0.000116193	0.000366943	0.000274876	0.000248035	0.000314902	0.000345675	0.000339384	0.000298242	0.000305588	0.000333255	0.000444864	0.000318693	0.000330913	0.00029036	0.000340873	0.000208843	0.000397448	0.000351369	0.000386322	0.00021606	0.000310554	0.000236352	0.000318546	0.000317949	0.000508096	0.000218431	0.000260577	0.00027011	0.000427617	0.000488955	0.000277908	0.000462738	0.000325958	0.000300001	0.000227245	0.000350472	0.000370109
K00673	0	4.12e-05	3.24e-06	1.36e-05	4.29e-06	7.44e-07	4.13e-06	6.86e-07	1.75e-06	1.59e-05	2.78e-06	1.1e-06	5.32e-07	2.23e-05	2.53e-06	1.26e-06	5.14e-06	6.41e-06	3.5e-06	5.42e-06	2.23e-06	6.81e-07	1.47e-06	2.74e-06	4.67e-06	2.73e-06	3.72e-07	9.93e-07	4.58e-07	3.76e-06	3.17e-05	1.02e-05	5.86e-06	1.87e-06	2.03e-06	4.43e-07	0.000100115	1.16e-06	4.91e-06	2.66e-06	1.89e-06	1.54e-06	7.25e-06	0.000106083	1.46e-05	4.73e-06	4.61e-06	1.09e-06	3.45e-06
K00674	6.2e-05	8.29e-05	7.7e-05	0.000193448	0.000162001	1.75e-05	4.29e-05	0.000100001	0.000174491	0.000151776	5.15e-05	0.00053028	4.32e-05	8.75e-05	0.000101319	8.8e-05	0.000113695	8.22e-05	0.00010856	9.41e-05	0.000110719	8.55e-05	0.000146929	9.87e-05	0.00011024	7.87e-05	8.41e-05	9.66e-05	0.000101532	0.000133899	9.56e-05	6.21e-05	3.31e-05	9.25e-05	9.04e-05	7.67e-05	0.000220537	8.11e-05	8.49e-05	5.12e-05	3.52e-05	0.000292391	7.58e-05	0.000169354	0.000130779	0.000100349	9.9e-05	9.68e-05	0.000298192
K00675	0	6.86e-05	1.72e-05	1.37e-05	2.34e-05	2.59e-06	1.86e-05	2.81e-06	9.14e-05	2.03e-05	1.22e-05	1.19e-06	6.11e-06	2.56e-05	2.46e-05	5.67e-06	1.85e-05	6.33e-06	4.65e-06	2.02e-05	1.45e-05	8.1e-06	2.46e-05	2.67e-05	1.09e-05	1.75e-05	1.83e-05	8.07e-06	2.1e-05	4.18e-05	4.74e-05	1.52e-05	1.78e-05	5.8e-06	5.49e-06	1.02e-05	0.000148694	8.73e-06	2.72e-05	1.07e-05	7.04e-06	0.000121092	1.6e-05	0.000110352	5.17e-05	5.18e-06	9.44e-06	5.46e-06	6.02e-05
K00677	0.000120764	0.000199779	0.000113753	0.0001342	0.000479321	4.58e-05	0.000924388	0.000197439	0.000169291	0.000245535	0.000134495	2.52e-05	0.000409898	0.000295595	0.000134981	0.000128041	0.000142556	0.000107839	0.00014693	0.000151393	0.000114791	0.000162447	0.000209709	0.000139931	0.000135333	0.000143987	0.000105871	0.000126474	0.000128496	0.000161099	0.000210784	0.000119544	0.000180269	0.000111209	0.000125577	0.000143954	0.000259591	0.000116818	0.00012452	0.000163878	0.000217711	5.13e-05	8.92e-05	0.000283717	0.000201169	0.00014276	9.43e-05	0.000167996	6.96e-05
K00680	0	0	1.39e-07	0	0	1.05e-07	0	7.1e-08	0	2.68e-07	6.8e-08	7.53e-08	0	4.56e-07	7.24e-08	2.61e-07	1.36e-07	2.29e-07	6.46e-08	0	6.39e-08	7.08e-08	0	2.09e-07	3.94e-07	3.36e-07	5.73e-07	8.08e-08	7.25e-07	2.02e-07	0	2.29e-07	7.04e-08	0	3.01e-07	0	4.21e-08	1.71e-07	9.82e-07	2.15e-07	1.79e-07	0	1.02e-06	1.08e-07	6.98e-07	6.94e-07	6.88e-07	4.6e-08	0
K00681	1.99e-06	4.85e-05	1.48e-05	4.42e-05	4.26e-05	1.47e-05	3.93e-05	0.000104083	1.86e-05	7.71e-05	1.86e-05	4.9e-05	3.15e-05	7.59e-05	5.46e-05	6.47e-05	7.35e-05	6.6e-05	7.63e-05	7.13e-05	8.4e-05	4.93e-05	1.46e-05	4.84e-05	6.73e-05	6.31e-05	3.71e-05	6.58e-05	2.77e-05	7.03e-05	4.2e-05	4.06e-05	1.45e-05	5.97e-05	4.03e-05	5.27e-05	0.000111462	4.51e-05	5.55e-05	2.47e-05	3.09e-05	0.000181396	6.71e-05	0.000129824	6.32e-05	3.49e-05	6.37e-05	4.52e-05	3.3e-05
K00684	2.98e-05	4.25e-05	8.79e-06	1.68e-05	4.91e-06	7.56e-06	5.42e-06	1.17e-05	1.22e-05	1.58e-05	4.35e-06	6.38e-06	1.21e-06	2.36e-05	3.52e-06	4.39e-06	6.25e-06	6.2e-06	7.78e-06	1.02e-05	5.28e-06	4.37e-06	8.84e-06	6.82e-06	8.69e-06	7.58e-06	6.92e-06	4.84e-06	6.13e-06	6.45e-06	3.4e-05	1.22e-05	6.54e-06	6.96e-06	7.85e-06	6.11e-06	0.00010755	3.68e-06	5.9e-06	3.28e-06	3.47e-06	2.45e-05	7e-06	0.00010806	1.83e-05	4.62e-06	7.78e-06	3.06e-06	2.88e-05
K00686	1.18e-06	1.03e-06	2.38e-06	3.07e-06	1.3e-07	2.57e-07	4.7e-07	0	2.59e-06	0	1.34e-07	1.47e-07	0	0	9.96e-07	1.55e-07	5.36e-07	0	3.43e-07	0	9.77e-07	3.09e-07	0	3.1e-07	3.11e-07	2.16e-07	6.1e-07	1.2e-07	7.33e-07	1.09e-07	0	0	5.57e-08	0	7.06e-07	3.1e-07	0	0	6.07e-07	3.85e-07	3.2e-07	0	3.43e-07	5.85e-08	2.3e-07	0	1.5e-07	0	1.3e-07
K00687	1.35e-07	0	2.78e-07	0	8.94e-07	1.92e-07	0	0	0	4.98e-06	3.08e-06	1.73e-07	4.65e-07	2.74e-06	8.59e-06	3.42e-06	1.71e-06	2.44e-06	2.88e-06	3.16e-06	3.91e-06	1.33e-06	2.27e-06	1.86e-06	3.4e-06	3.42e-06	3.6e-06	1.78e-06	3.2e-06	2.41e-06	1.72e-06	3.75e-07	4.25e-07	2.41e-06	3.02e-06	2.73e-06	1.07e-05	1.12e-06	1.58e-06	7.63e-07	1.33e-06	7.29e-06	2.24e-06	1.38e-06	2.7e-06	1.94e-06	1.92e-06	2.56e-06	8.76e-06
K00688	0.000478865	0.000647622	0.000648893	0.000501	0.000545071	0.000721079	0.000651841	0.000522431	0.00059596	0.000543077	0.000613105	0.000728069	0.000562369	0.000535839	0.000516147	0.000512192	0.000530824	0.000563369	0.000517008	0.000546058	0.000530689	0.000504841	0.000655139	0.000565813	0.000561035	0.000547988	0.000559717	0.000524316	0.00060297	0.00050806	0.000519286	0.000490462	0.000619521	0.000519729	0.000580415	0.000559184	0.000447238	0.000578647	0.000575568	0.000591513	0.00069687	0.000720643	0.000537043	0.00047513	0.000549249	0.000596245	0.00052665	0.000499315	0.000522489
K00689	1.78e-05	2e-05	7.74e-05	3.38e-05	7.6e-06	2.91e-06	1.8e-06	7.64e-06	3.99e-05	2.46e-06	4.15e-06	1.84e-05	1.06e-06	3.65e-06	5.76e-06	7.03e-06	1.73e-06	1.01e-05	2.21e-06	2.97e-06	3.36e-06	1.56e-06	4.54e-06	7.7e-06	6.4e-06	8.1e-06	4.19e-06	6.25e-06	1.09e-05	3.2e-06	3.77e-06	1.78e-05	5.83e-06	5.55e-06	5.54e-06	5.96e-06	1.32e-06	2.59e-05	2.01e-05	7.86e-06	5.86e-06	1.5e-05	1.66e-05	1.23e-05	1.04e-05	2.34e-05	1.1e-05	7.06e-06	1.83e-05
K00690	1.81e-05	1.64e-05	0.000107115	2.1e-05	8.91e-05	3.71e-05	9.69e-06	5.59e-05	8.15e-05	3.11e-05	0.000107051	0.000389251	3.09e-05	2.71e-05	4.38e-05	5.2e-05	4.26e-05	7.16e-05	4.12e-05	5.1e-05	3.88e-05	4.81e-05	0.000106476	5.67e-05	5.55e-05	5.32e-05	7.88e-05	4.47e-05	9.32e-05	3.75e-05	3.03e-05	4.83e-05	4.61e-05	3.25e-05	7.77e-05	6.42e-05	4.92e-05	0.000102342	7.45e-05	5.88e-05	5.55e-05	5.96e-05	7.23e-05	3.49e-05	3.77e-05	8.92e-05	7.6e-05	2.76e-05	0.000256482
K00691	2.02e-07	0	0	2.82e-07	9.44e-06	2.01e-06	2.13e-07	5.76e-07	0	1.14e-05	4.7e-06	5.58e-08	4.72e-06	1.19e-05	6.52e-06	1.26e-05	1.1e-05	9.11e-06	9.98e-06	1.08e-05	1.08e-05	1.28e-05	1e-05	1.09e-05	1.22e-05	7.61e-06	7.1e-06	8.54e-06	7.21e-06	4.81e-06	1.11e-05	1.78e-06	3.91e-06	9.01e-06	4.37e-06	4.98e-06	7.26e-06	4.85e-06	6.45e-07	7.97e-06	4.99e-06	5.6e-06	7.64e-06	2.82e-06	6.38e-06	6.14e-06	3.85e-06	5.23e-06	1.91e-05
K00692	1.06e-06	8.02e-07	6.72e-08	4.14e-07	3.41e-06	1.17e-06	6.08e-08	1.97e-07	9.59e-07	4.36e-06	2.65e-06	7.55e-08	3.02e-07	4.64e-06	1.11e-05	1.31e-05	8.84e-06	2.49e-06	7.92e-06	8.81e-06	8.78e-06	1.03e-05	1.48e-05	6.47e-06	7.3e-06	7.06e-06	5.94e-06	1.05e-05	4.08e-06	5.3e-06	8.5e-06	6.34e-06	3.48e-06	6.27e-06	5.79e-06	3.14e-06	1.42e-05	5.4e-06	3.67e-06	2.45e-06	1.4e-06	2.2e-06	4e-06	4.64e-06	4.8e-06	4.2e-06	5.03e-06	6.77e-06	7.58e-06
K00693	3.09e-05	4.58e-06	3.78e-05	3.67e-06	0.000200285	6.65e-06	0.000440313	3.45e-05	7.04e-05	2.85e-05	2.01e-06	4.8e-06	2.64e-06	5.7e-05	1.11e-05	8.94e-06	2.03e-05	6.25e-06	1.74e-05	1.21e-05	8.72e-06	2.34e-05	8.77e-05	4e-05	2.77e-05	1.43e-05	1.54e-05	2.02e-05	4.2e-05	2.33e-05	5.23e-06	1.4e-05	3.84e-06	2.49e-05	4.03e-05	1.78e-05	1.3e-05	2.43e-05	2.47e-05	2.72e-05	4.59e-06	8.89e-06	4.15e-06	3.44e-05	6.75e-05	4.71e-05	3.18e-05	5.96e-05	2.54e-05
K00694	1.35e-07	7.22e-05	4.35e-06	2.34e-05	9.05e-06	1.83e-06	2.07e-06	4.82e-06	3.49e-06	3.07e-05	9.8e-06	3.53e-06	2.06e-06	4.21e-05	2.04e-05	1.89e-05	1.41e-05	1.01e-05	1.33e-05	2.15e-05	1.15e-05	8.17e-06	1.72e-05	1.42e-05	1.78e-05	1.16e-05	9.83e-06	1.38e-05	5.34e-06	1.47e-05	6.7e-05	2.04e-05	1.28e-05	8.99e-06	1.23e-05	5.72e-06	0.000217053	7.69e-06	8.22e-06	8.08e-06	4.86e-06	2.48e-05	1.31e-05	0.000197768	3.12e-05	7.55e-06	1.23e-05	7.87e-06	3.02e-05
K00696	9.72e-06	2.4e-06	0	1.4e-06	7.51e-05	5.14e-09	0	7.25e-07	6.52e-05	2.82e-08	4.18e-06	0.000382859	0	1.16e-07	7.62e-09	0	1.44e-08	1.78e-07	0	0	6.73e-09	7.45e-09	5.15e-07	2.99e-06	1.51e-06	6.63e-07	1.3e-05	0	7.08e-09	1.28e-06	3.85e-07	2.86e-06	3.46e-09	0	1.29e-06	0	3.73e-06	1.8e-08	7.64e-07	1.44e-08	1.2e-08	0	1.95e-07	2.04e-06	3.39e-06	1.49e-05	1.16e-05	4.84e-09	0.000193583
K00697	3.03e-05	6.63e-05	1.65e-05	1.72e-05	1.39e-05	8.04e-06	1.23e-05	1.78e-05	6.26e-05	1.85e-05	7.61e-06	6.45e-06	3.4e-06	2.91e-05	1.27e-05	3.84e-06	9.05e-06	8.46e-06	9.28e-06	9.89e-06	7.11e-06	8.74e-06	1.22e-05	9.68e-06	7.86e-06	8.05e-06	1.02e-05	5.4e-06	1.16e-05	1.98e-05	3.94e-05	1.26e-05	1.12e-05	4.59e-06	3.33e-06	5.66e-06	0.000124344	5.11e-06	1e-05	7.78e-06	4.04e-06	6.61e-05	1.52e-05	0.000107094	2.32e-05	7.93e-06	9.12e-06	3.82e-06	3.3e-05
K00700	0.000408209	0.000489945	0.000632856	0.000420482	0.00043035	0.000499558	0.00060739	0.000350652	0.000529688	0.000474153	0.000478389	0.00058783	0.000537529	0.000406845	0.00037893	0.000374284	0.000416103	0.000460631	0.000387586	0.000416506	0.000397841	0.000443616	0.000605751	0.000406451	0.000440623	0.000387839	0.000412658	0.000348699	0.000433325	0.000376558	0.000331996	0.000360241	0.000387726	0.000332087	0.000439675	0.000440912	0.000334506	0.000371805	0.000375883	0.000359311	0.000521449	0.000461456	0.000381929	0.000316404	0.000385398	0.000428099	0.000369628	0.00043978	0.000447631
K00701	0	0	0	0	4.06e-09	0	0	1.12e-05	0	0	1.36e-06	0	7.09e-07	1.02e-06	5.07e-07	8.68e-07	4.62e-07	2.26e-05	4.28e-07	2.87e-08	4.54e-07	2.37e-08	2.63e-07	5.35e-07	1.44e-06	5.02e-07	5.38e-07	9.98e-07	1.36e-06	8.7e-07	2.87e-07	4.47e-08	7.34e-09	2.24e-08	5.15e-08	4.11e-08	2.07e-07	1.9e-06	4e-08	2.3e-08	1.91e-08	0	1.75e-05	1.54e-08	1.67e-07	4.52e-08	1.72e-06	6.44e-07	4.64e-07
K00702	0.000107299	0.000441508	0.000234756	8.93e-05	0.000356326	0.00084401	0.000156435	0.000444209	0.000268227	0.000256906	0.000504851	0.000430154	0.000172639	0.000370093	0.000453153	0.000393815	0.000365604	0.000432194	0.000408248	0.000355643	0.000389569	0.000283515	0.000372909	0.000412559	0.000406878	0.000468487	0.000458136	0.000425887	0.00053735	0.000376014	0.00047288	0.000366696	0.000741691	0.000501138	0.000540134	0.000425291	7.78e-05	0.000530582	0.000537224	0.000702847	0.000732534	0.000267859	0.000483897	0.000188241	0.000375524	0.000557603	0.000453848	0.00039687	0.000369025
K00703	0.000346067	0.000473877	0.000473788	0.000376973	0.000352372	0.000334149	0.000578314	0.00033361	0.000404502	0.00032632	0.000403303	0.000190072	0.000144432	0.000325819	0.000362109	0.000322794	0.000357427	0.000370065	0.000352322	0.000336442	0.000377266	0.000370924	0.000533736	0.000374202	0.000389091	0.000394405	0.000373222	0.000316375	0.000425836	0.000359495	0.000320496	0.000333102	0.000497243	0.000323097	0.000418159	0.000380191	0.000264867	0.000358678	0.000399072	0.000412648	0.000586825	0.000386818	0.000314324	0.000300257	0.000382919	0.000386862	0.000311288	0.000322712	0.000185316
K00705	0.000654385	0.00074321	0.000800054	0.000599102	0.000655311	0.00064786	0.00068226	0.000670701	0.000784631	0.000586816	0.000808595	0.00116279	0.000639967	0.000569828	0.000641802	0.000655968	0.000666914	0.000675386	0.000646003	0.000670232	0.000667767	0.000672775	0.000767989	0.000680869	0.000687239	0.000692494	0.000703887	0.00065806	0.00074409	0.000634946	0.000495021	0.000617311	0.000732112	0.000645017	0.000758527	0.00075617	0.000386202	0.000741868	0.000743309	0.000719643	0.000815249	0.000734067	0.000653307	0.00044666	0.000664588	0.000725488	0.000716991	0.000615547	0.000711094
K00709	0	1.82e-06	4.78e-07	4.51e-07	1.43e-07	0	0	5.58e-07	8.15e-07	0	0	0	0	0	0	0	0	0	0	0	0	0	0	0	0	0	0	0	0	0	0	0	0	0	0	0	1.65e-07	0	0	2.69e-07	0	0	0	0	0	0	0	0	2.61e-07
K00712	8.3e-05	2.6e-06	4.44e-05	9.34e-05	2.37e-05	4.64e-05	1.46e-05	5.17e-05	2.26e-05	2.42e-05	7.57e-05	1.32e-05	2.46e-05	1.25e-05	2.59e-05	2.59e-05	1.35e-05	4.11e-05	2.07e-05	2.2e-05	1.91e-05	2.79e-05	9.24e-05	2.42e-05	2.64e-05	2.67e-05	3.16e-05	1.76e-05	6.18e-05	1.95e-05	1.39e-05	1.75e-05	4e-05	1.88e-05	6.67e-05	5.48e-05	1.97e-05	5.62e-05	4.32e-05	4.83e-05	5.07e-05	3.65e-05	3.81e-05	2.16e-05	1.82e-05	3.38e-05	4.61e-05	1.73e-05	1.91e-05
K00713	0	3.14e-05	1.71e-06	1.08e-05	3.68e-06	4.11e-07	0	7.95e-08	1.75e-06	1.3e-05	1.26e-06	4.1e-07	5.32e-07	1.68e-05	2.03e-06	1.26e-06	2.3e-06	2.25e-06	3.5e-06	4.7e-06	1.44e-06	1.99e-07	2.94e-07	2.22e-06	3.48e-06	1.14e-06	3.72e-07	9.93e-07	0	2.52e-06	3.08e-05	8.15e-06	5.63e-06	1.87e-06	2.03e-06	4.43e-07	9.88e-05	0	8.05e-07	1.54e-06	1.12e-06	2.18e-07	1.96e-06	9e-05	1.09e-05	0	1.05e-06	7.75e-07	1.49e-06
K00720	0	0	0	0	1.43e-07	2.66e-07	0	3.87e-07	0	1.46e-06	3.7e-07	9.27e-08	2.13e-07	4.27e-06	3.94e-07	0	7.42e-07	1.25e-06	0	0	3.48e-07	3.85e-07	2.06e-07	0	0	1.04e-06	5.21e-07	0	6.3e-07	6.99e-07	0	1.24e-06	1.79e-07	0	0	0	4.36e-07	9.31e-07	3.12e-06	7.46e-07	6.2e-07	3.82e-07	3.17e-06	3.76e-07	2.96e-06	3.78e-06	2.85e-06	7.93e-07	1.17e-06
K00721	0.000142172	0.000270551	0.000224961	9.83e-05	0.000712145	0.000406101	0.000979264	0.00033608	0.000451681	0.000337617	0.000307662	0.000955392	0.000456182	0.000393461	0.000314357	0.000249078	0.000290593	0.000314967	0.000288867	0.000267464	0.00025276	0.000257491	0.000437292	0.000369354	0.00030954	0.000310265	0.000321031	0.000316043	0.000398371	0.00033682	0.000341279	0.000264766	0.000438212	0.000343382	0.000359765	0.000302247	0.000191415	0.000336198	0.000350638	0.000438051	0.000468778	0.00034852	0.000325356	0.000185514	0.000413809	0.00043775	0.000336796	0.000364332	0.000687241
K00728	0.000182457	3.07e-05	7.17e-05	8.68e-05	7.87e-05	9.25e-06	6.92e-06	1.47e-05	9.23e-05	1.08e-05	5.54e-05	0.000388028	1.2e-05	2.42e-05	6.24e-05	5.62e-05	6.18e-05	2.45e-05	6.76e-05	6.12e-05	6.86e-05	0.000101818	1.54e-05	6.1e-05	5.62e-05	6.21e-05	8.66e-05	6.14e-05	4.49e-05	5.31e-05	2.22e-05	0.000104468	3.76e-05	4.83e-05	3.51e-05	5.15e-05	1.55e-05	4.35e-05	3.03e-05	2.39e-05	1.83e-05	8.44e-06	2.37e-05	2.03e-05	2.92e-05	5.02e-05	6.82e-05	2.85e-05	0.000239318
K00737	0	0	0	0	1.02e-07	1.09e-08	0	1.12e-05	0	6e-08	1.35e-06	3.81e-09	7.98e-07	1.59e-06	4.91e-07	2.34e-06	1.43e-06	2.26e-05	1.01e-06	2.77e-06	1.87e-06	6.38e-06	2.57e-07	5.7e-07	2.25e-06	1.38e-06	1.92e-06	2.32e-06	1.34e-06	1.26e-06	6.05e-07	5.33e-07	1.15e-07	5.62e-07	6.47e-07	9.35e-07	6.3e-07	2.09e-06	1.03e-06	2.55e-07	2.55e-08	1.43e-05	1.81e-05	3.39e-07	9.79e-07	1.55e-07	2.13e-06	1.04e-06	1.19e-06
K00748	5.36e-05	4.58e-05	4.04e-05	0.000105196	0.000224501	7.91e-06	0.000444964	3.65e-05	7.35e-05	0.000136491	7.13e-05	7.17e-06	0.00037043	0.00014254	4.19e-05	4.09e-05	4.95e-05	2.39e-05	4.05e-05	7.33e-05	2.23e-05	7.62e-05	9.38e-05	7.32e-05	4.9e-05	4e-05	3.32e-05	5.2e-05	5.36e-05	7.28e-05	0.000104828	4.42e-05	1.72e-05	3.9e-05	4.98e-05	6.92e-05	0.000150261	4.2e-05	3.22e-05	3.59e-05	4.05e-05	1.75e-05	2.14e-05	0.000140816	0.000100718	5.64e-05	5.37e-05	8.11e-05	3.61e-05
K00752	2.02e-07	0	0	2.82e-07	2.48e-07	2.4e-07	0	3.96e-07	0	0	1.36e-07	0	0	6.44e-07	0	6.7e-06	5.37e-06	0	6.59e-06	6.53e-06	7.09e-06	1.37e-05	9.36e-08	1.52e-06	3.55e-06	4.29e-06	3.94e-06	5.75e-06	2.4e-07	8.47e-07	7.33e-07	4.82e-07	1.85e-08	2.94e-06	1.32e-07	1.07e-06	2.07e-07	2.36e-07	2.41e-07	2.75e-07	0	1.58e-06	3.34e-07	9.7e-08	3.31e-07	3.25e-08	2.76e-07	1.29e-07	6.52e-07
K00754	9.13e-05	1.99e-05	0.000129437	3.09e-05	0.000213287	0.000251438	0.00047181	0.000115382	0.000145206	7.77e-05	0.000179781	3.3e-05	5.71e-05	9.21e-05	8.37e-05	9.12e-05	6.5e-05	0.000101152	8.49e-05	8.35e-05	7.17e-05	0.000104368	0.000303406	7.84e-05	8.29e-05	7.26e-05	0.000100757	5.8e-05	0.000167455	6.76e-05	4.72e-05	5.48e-05	8.81e-05	4.8e-05	0.000155277	0.000135715	0.000101151	0.000119689	0.000108272	0.000115904	0.000122283	0.000120643	9.21e-05	5.98e-05	7.47e-05	0.000108743	0.000103571	7.15e-05	0.000106028
K00756	8.68e-05	0.000286334	0.000209523	0.000120893	0.000144792	0.000397733	6.43e-05	0.000179786	0.00014537	0.000110498	0.000175534	7.61e-05	4.97e-05	0.000186815	0.000212864	0.000182071	0.000178185	0.00017147	0.000188828	0.000182987	0.000185275	0.000120297	0.000109815	0.000189887	0.000190766	0.000197958	0.000206078	0.000208969	0.000214896	0.000158458	0.000238557	0.000191937	0.000275861	0.000230999	0.000205573	0.000168316	0.000179454	0.000242576	0.000231303	0.000276864	0.00025054	0.000253487	0.00021204	0.000191331	0.000180888	0.000252465	0.000199466	0.000207259	0.000134075
K00757	0.0002445	7.01e-05	0.000170035	0.000237344	0.000322311	7.86e-05	0.000508697	0.000205244	0.000124285	0.00024881	0.000167565	4.54e-05	0.000101014	0.000230855	0.000182664	0.000192901	0.000192492	0.000240971	0.0001896	0.00018874	0.000182853	0.00022903	0.000310252	0.00020425	0.000220121	0.00016926	0.000165429	0.000164427	0.000190715	0.000184448	0.000165805	0.00018378	0.00012196	0.000171738	0.000207492	0.00017742	0.000178663	0.000153999	0.000157202	0.000156845	0.000126135	0.000113431	0.0001857	0.000216046	0.000226259	0.000170858	0.000181127	0.00027362	9.34e-05
K00758	8.68e-05	0.000286334	0.000209317	0.000120893	0.000144792	0.000396263	6.33e-05	0.00017646	0.00014537	0.000109796	0.000173647	7.59e-05	4.88e-05	0.000184083	0.000209874	0.000178323	0.000174102	0.000163055	0.000187688	0.000179806	0.000182643	0.000117699	0.00010621	0.000185493	0.000182337	0.000195778	0.000201205	0.000206712	0.000213394	0.000156233	0.00023443	0.000189016	0.000273248	0.000230197	0.00019941	0.000166055	0.000178927	0.000241991	0.000229912	0.000274653	0.000241292	0.000252936	0.000206938	0.000191001	0.000178195	0.000248672	0.000197933	0.000172618	0.000129842
K00759	0.000200517	0.000220745	0.000343295	0.000316065	0.00055131	0.000636087	0.00057268	0.000469273	0.000422078	0.000316171	0.000331881	0.000580966	0.000131668	0.000362681	0.000361145	0.000390018	0.000366233	0.000385995	0.000397381	0.000365003	0.000393474	0.000271616	0.000349732	0.000364117	0.000369066	0.000357154	0.000360261	0.000425427	0.000362733	0.00034204	0.000336527	0.000303885	0.000273519	0.000475812	0.000421448	0.00038393	0.000249683	0.000439461	0.000415671	0.000415001	0.000216634	0.000423485	0.000460412	0.00028668	0.000376666	0.000402218	0.000502598	0.000408371	0.000487056
K00760	0.000367022	0.000363793	0.000437969	0.000391364	0.00059313	0.000658076	0.000597792	0.00051447	0.00049639	0.000443623	0.00048775	0.000576904	0.000522307	0.000480928	0.00049673	0.000488675	0.000471055	0.000457496	0.000476534	0.000481785	0.000472059	0.000418404	0.000440004	0.000500471	0.0004679	0.000479654	0.000486079	0.000529167	0.000502324	0.000460639	0.000444697	0.000454427	0.000471843	0.0005626	0.000526886	0.000501423	0.00032903	0.000554224	0.000535732	0.00055164	0.00042297	0.000525176	0.000526618	0.000347268	0.000511791	0.000539263	0.00056919	0.000485381	0.000527054
K00761	0.000358451	0.000352381	0.000370773	0.000361784	0.000496142	0.000468868	0.000577959	0.0003857	0.000446813	0.000302585	0.000338943	0.00057052	0.000131743	0.000331964	0.000356514	0.000360067	0.000365152	0.000353835	0.000371652	0.000350491	0.000377426	0.000340434	0.000405816	0.000373779	0.000368748	0.000369482	0.000376862	0.00037584	0.000401667	0.000370547	0.000332205	0.000351365	0.000375582	0.000391203	0.000394824	0.000357055	0.000263691	0.000394897	0.000402936	0.000395083	0.000358755	0.000457439	0.000370507	0.000296408	0.000391517	0.00040608	0.000393235	0.000365052	0.000465721
K00762	0.000591021	0.000518848	0.000671333	0.000545197	0.000613784	0.000727512	0.000649828	0.000606332	0.000629063	0.000551262	0.000643315	0.000667971	0.000571783	0.000550734	0.000592734	0.000591889	0.000577409	0.000604795	0.000582609	0.00058516	0.000590406	0.000564082	0.000623732	0.000615515	0.000580133	0.000592858	0.000616449	0.000638331	0.000624159	0.000575987	0.000528188	0.000603486	0.000565572	0.000654198	0.000650438	0.000625385	0.000368166	0.000672154	0.000638845	0.000637339	0.000525155	0.000638471	0.000660407	0.000397348	0.00058244	0.000637561	0.000691962	0.000585775	0.000615207
K00763	0.000315721	0.000352394	0.000429329	0.000357434	0.000496786	0.000492954	0.000582227	0.00040747	0.000432729	0.000319977	0.000417338	0.0005668	0.000154853	0.000349099	0.000388825	0.000381953	0.000368011	0.000401178	0.000382691	0.00036726	0.000392065	0.000366745	0.000474375	0.000366388	0.000378392	0.0003919	0.000400637	0.000380157	0.000420792	0.000368386	0.000343663	0.00036279	0.00042369	0.000387552	0.000426505	0.000401306	0.000268944	0.000430191	0.000421831	0.000437196	0.00040413	0.000479414	0.000412714	0.000291979	0.00036339	0.000407116	0.000409887	0.000353884	0.000450238
K00764	0.000556885	0.000408785	0.000577482	0.000497136	0.000524509	0.000650234	0.000622969	0.000445504	0.000549641	0.000476139	0.000505305	0.00065803	0.000532023	0.000460077	0.000485839	0.000494298	0.000504356	0.000497115	0.000502345	0.000513796	0.000523267	0.000530854	0.000552138	0.000522457	0.000495041	0.000496131	0.0005198	0.000497481	0.000510804	0.000515338	0.000446968	0.000516622	0.000458518	0.000483996	0.00048923	0.000512487	0.000369513	0.000495337	0.000501342	0.00045132	0.000470569	0.000634468	0.00048288	0.000345201	0.00050317	0.000500933	0.000505996	0.000477094	0.000621341
K00765	0.000322942	0.000354111	0.000307742	0.00025094	0.000285045	0.000459984	0.000141366	0.000355684	0.000426086	0.000364877	0.000421997	0.000603431	0.000503673	0.000339438	0.000373601	0.000389505	0.000401869	0.000372207	0.000392995	0.000397265	0.000388978	0.000378689	0.000348394	0.000403901	0.00038884	0.000386755	0.000412259	0.000394046	0.000415581	0.00041715	0.000373409	0.000351305	0.000388008	0.000402553	0.000414011	0.00041779	0.000325206	0.000392666	0.000406966	0.000397258	0.000383794	0.000361547	0.000381448	0.000281483	0.000394265	0.00040812	0.000414243	0.000349374	0.000484076
K00766	0.000111709	0.000206042	0.00019649	0.00010033	0.000261984	0.000433607	0.000105315	0.000330832	0.000277262	0.000289027	0.000342168	0.000428311	0.00048162	0.000299866	0.000306014	0.00030617	0.000300155	0.000289102	0.000309146	0.000321605	0.000288888	0.000255785	0.000212444	0.000293094	0.000297555	0.000318645	0.000300437	0.000310619	0.000301969	0.000305955	0.000326561	0.000231637	0.000324681	0.000318262	0.000325716	0.000320291	0.000234614	0.000311171	0.000324715	0.000349773	0.0003512	0.000202776	0.000310202	0.000229533	0.000300499	0.000318205	0.000333122	0.000280802	0.000345381
K00767	0.000329784	0.000325366	0.000307768	0.000306608	0.000355189	0.000447855	0.000532038	0.000276208	0.000312627	0.000256818	0.000357047	6.68e-05	0.00045533	0.000313392	0.00028836	0.000294686	0.000271288	0.000265865	0.000276354	0.000292935	0.000260494	0.000288681	0.000296964	0.000319242	0.000285058	0.000306136	0.000305792	0.000306018	0.00035327	0.000276405	0.000294474	0.00030549	0.000355209	0.000325622	0.000345109	0.000347968	0.000221774	0.000336162	0.000347816	0.000358048	0.000352543	0.000158429	0.000292636	0.00026156	0.000336914	0.000366948	0.000336845	0.000309685	0.000141153
K00768	0.000311819	0.000340536	0.000339026	0.000302505	9.53e-05	0.000138025	9.25e-05	0.000182659	0.000258882	0.000295484	0.000355752	6.42e-05	0.000460912	0.000228613	0.000230061	0.00020885	0.000207737	0.000256447	0.000204525	0.000234709	0.000202579	0.000299207	0.000370526	0.000261438	0.000243279	0.000252216	0.0002458	0.000218573	0.000291874	0.000228353	0.00022837	0.00025208	0.000311713	0.00020404	0.000289901	0.000282983	0.000235024	0.00027229	0.000263622	0.00026305	0.000380824	0.000153879	0.000234767	0.000237999	0.000237301	0.000251752	0.000237209	0.000196847	0.000127301
K00769	0	4.12e-05	2.05e-06	1.35e-05	5.63e-06	1.09e-06	0	1.6e-06	1.75e-06	1.49e-05	2.3e-06	1.6e-06	1.28e-06	2.1e-05	5.12e-06	2.96e-06	5.65e-06	4.84e-06	5.91e-06	7.97e-06	3.11e-06	2.29e-06	5e-07	3.33e-06	6.4e-06	5.6e-06	1.35e-06	4.27e-06	4.33e-06	2.08e-05	5.76e-05	1.41e-05	8.65e-06	3.84e-06	4.19e-06	7.87e-07	0.00010055	0	1.97e-06	3.98e-06	1.86e-06	9.82e-07	4.91e-06	0.000105613	1.44e-05	3.79e-07	2.75e-06	9.6e-06	9.76e-06
K00771	0	0	0	0	0	0	0	1.4e-06	0	0	0	7.81e-07	0	0	0	0	0	0	0	0	0	0	0	0	0	0	0	0	0	0	0	0	0	0	0	0	0	0	0	0	0	0	0	0	0	0	0	0	0
K00772	2.02e-06	2.6e-06	4.37e-05	2.03e-05	5.05e-06	1.75e-06	1.61e-05	6.28e-06	1.15e-05	5.86e-05	1.64e-05	1.4e-05	1.26e-05	2.22e-05	9.86e-06	6.34e-06	1.05e-05	2.13e-05	8.7e-06	8.63e-06	1.54e-05	2.37e-05	7.66e-05	1.37e-05	1.21e-05	4.96e-06	1.07e-05	8.99e-06	7.01e-06	1.21e-05	8.23e-06	8.55e-06	8.29e-06	9.14e-06	6.24e-06	5.28e-06	1.55e-05	3.56e-06	4.32e-06	6.92e-06	1.19e-05	4.23e-05	1.94e-05	4.75e-06	7.24e-06	5.24e-06	7.15e-06	5.93e-06	2.24e-05
K00773	0.000360071	0.000354655	0.000406613	0.000363288	0.000498431	0.000468868	0.000576926	0.000385002	0.000448171	0.000393907	0.000410681	0.000570461	0.000499648	0.000400764	0.000392575	0.000388401	0.000391286	0.000373745	0.000387786	0.000402968	0.000387267	0.000384504	0.000410824	0.000405099	0.000390281	0.000392635	0.000398001	0.000404814	0.00040964	0.000397462	0.000374284	0.000368552	0.000386347	0.000401047	0.000408853	0.000406654	0.000299528	0.000416193	0.000407864	0.000408997	0.000392643	0.000461638	0.000386586	0.000298776	0.000409079	0.000418348	0.000415074	0.000381107	0.000465743
K00782	3.12e-05	5.37e-05	4e-05	1.72e-05	0.000197312	8.15e-06	0.000440485	3.32e-05	7.69e-05	3.32e-05	5.1e-06	5.92e-06	1.52e-06	8.11e-05	1.06e-05	8.54e-06	9.31e-06	1.16e-05	9.24e-06	1.18e-05	6.64e-06	2.33e-05	6.45e-05	8.57e-06	1.08e-05	7.57e-06	7.12e-06	5.28e-06	7.59e-06	6.38e-06	3.53e-05	1.16e-05	6.58e-06	5.06e-06	7.48e-06	1.35e-05	0.000100696	3.36e-06	7.14e-06	1.56e-05	3.41e-06	8.63e-06	1.03e-05	0.000114478	3.95e-05	1.3e-05	9.62e-06	3.07e-05	7.12e-06
K00783	0.000376256	0.000366796	0.0004576	0.000376628	0.000592819	0.000658534	0.00059512	0.00051791	0.000529843	0.000448349	0.00048048	0.00047822	0.000519787	0.000483482	0.000493287	0.000482008	0.000471605	0.00045377	0.0004726	0.000476847	0.000462299	0.000414168	0.000414852	0.000490339	0.000454545	0.000489419	0.00048292	0.000524143	0.000489949	0.000463389	0.000461366	0.000452358	0.000463589	0.000560014	0.000517308	0.000485578	0.000290614	0.000536556	0.000521917	0.000547852	0.000416675	0.000318149	0.000525938	0.00034129	0.000501509	0.000517554	0.000561135	0.000485144	0.000512538
K00784	0.000180353	0.000342279	0.000455149	0.000302681	0.000393375	0.000310804	0.00058931	0.000346611	0.000392967	0.000392204	0.000302673	9.86e-05	0.00011019	0.00034305	0.000292876	0.000251949	0.000276533	0.000378489	0.000251472	0.000248882	0.000267372	0.000235513	0.000513288	0.000293274	0.000296756	0.000292513	0.000282325	0.000288555	0.000287285	0.000247683	0.000311801	0.000232892	0.000343218	0.000331751	0.000321504	0.000271638	0.00025557	0.00029578	0.000308444	0.000370124	0.000375034	0.000276355	0.000397579	0.000243399	0.000303909	0.000302604	0.000287969	0.000354376	0.000245657
K00785	0	1.35e-08	0	3.02e-08	0	0	0	2.08e-09	0	0	1.79e-08	6.98e-09	0	7.41e-09	0	0	0	1.68e-08	0	0	0	0	0	0	2.21e-09	1.86e-09	0	0	0	0	0	3.35e-09	0	0	0	0	0	0	0	0	0	1.53e-06	1.46e-08	0	0	0	0	0	0
K00786	0.000192734	0.000133966	0.000151843	0.0001277	3.53e-05	6.39e-05	4.14e-05	9.71e-05	7.67e-05	0.000113496	0.000181297	4.24e-05	4.9e-05	8.98e-05	0.000143735	0.000120012	9.67e-05	0.000139589	0.000123764	9.61e-05	0.000131201	0.000173152	0.000231046	0.000124497	0.000124818	0.000139957	0.000145151	0.000116125	0.000157824	0.000117632	0.000111377	0.000167651	0.000237404	0.000102809	0.000143547	0.00013826	6.51e-05	0.000136371	0.000140301	0.000167323	0.000236957	0.000104949	0.000127066	5.87e-05	8.49e-05	0.000131017	0.000108273	7.64e-05	6.25e-05
K00788	0.000284832	0.000386017	0.000603398	0.000445018	0.000671766	0.000710835	0.000651777	0.000689846	0.00056679	0.000585462	0.000556918	0.000518397	0.000573616	0.000548151	0.000528583	0.000542951	0.000545164	0.000595323	0.000532886	0.000541356	0.000514511	0.000441535	0.000627002	0.000563151	0.000548956	0.000562361	0.00053185	0.000581484	0.000616907	0.000563936	0.000562941	0.000449502	0.000496408	0.00061438	0.000643792	0.000544008	0.000355326	0.000659358	0.000649568	0.000631272	0.000487468	0.000384782	0.000649564	0.000409148	0.000635751	0.000630746	0.000642064	0.000603365	0.00059618
K00789	0.000382339	0.000376452	0.000441738	0.000475586	0.00060422	0.000488464	0.000647992	0.000601172	0.000508902	0.000535163	0.000446513	0.000577903	0.000568753	0.000500497	0.000500326	0.000523923	0.000542958	0.000543436	0.000525869	0.000521255	0.000521842	0.000477903	0.000454625	0.000499046	0.000533271	0.00050537	0.000484467	0.000522762	0.00050335	0.000517605	0.000421318	0.00043673	0.000411999	0.000524549	0.000516259	0.000492832	0.000341629	0.00050098	0.000504955	0.000459319	0.00045714	0.000482363	0.000513269	0.000373731	0.000538123	0.000508599	0.000511546	0.000624548	0.000533138
K00790	0.000613424	0.00050277	0.000704672	0.000552408	0.000700132	0.000871747	0.000661041	0.000708733	0.000587367	0.000577082	0.000589614	0.000617363	0.000601734	0.00061945	0.000679706	0.000706803	0.000690457	0.000632712	0.000699466	0.000686924	0.000694034	0.000615908	0.000495242	0.000638809	0.000661479	0.000669309	0.000651766	0.000702384	0.000630511	0.000651647	0.000574961	0.000640757	0.000555963	0.000711864	0.000662456	0.000644861	0.000344685	0.00068065	0.000661101	0.000654094	0.00048826	0.000548504	0.000664975	0.000422212	0.000634423	0.0006702	0.000712998	0.000659393	0.000590718
K00791	0.000377212	0.000360529	0.000443721	0.000368658	0.000692093	0.000472609	0.00101734	0.000417792	0.000516295	0.000416211	0.000411738	0.000573057	0.00050026	0.000459449	0.000398981	0.000394509	0.000397919	0.000379998	0.000398338	0.000407963	0.000390791	0.000402039	0.00048178	0.000410185	0.000394959	0.000396033	0.000400481	0.000408327	0.000412217	0.000399486	0.000377071	0.000372742	0.000387929	0.000403278	0.000412544	0.000419007	0.000306917	0.000416713	0.000408857	0.000422327	0.000396192	0.00046869	0.000389102	0.000306476	0.000434361	0.000427706	0.000419405	0.000410929	0.000485481
K00793	0.000135027	0.000257152	0.000265007	0.000206373	0.000402719	0.000283405	0.000541941	0.000353171	0.00025265	0.00031468	0.000316013	4.69e-05	0.000474103	0.000349336	0.000288963	0.000290834	0.000275302	0.00028834	0.000273277	0.000287884	0.000252247	0.000236896	0.000286317	0.00030258	0.000286282	0.000300997	0.000265046	0.000304592	0.000317383	0.000294068	0.000332865	0.000241262	0.000321646	0.000325045	0.000339519	0.000308111	0.000226118	0.000345228	0.000351458	0.000367478	0.000331182	0.000147058	0.000316952	0.000260154	0.00035636	0.000347987	0.000326554	0.000327325	0.000162885
K00794	0.000135027	0.000257149	0.000264941	0.000206367	0.000402719	0.000283272	0.000541941	0.000354413	0.00025265	0.000314099	0.000315861	4.76e-05	0.000474191	0.000348346	0.000288095	0.000291506	0.000274217	0.000286148	0.000272912	0.000287673	0.000251961	0.000236743	0.000286039	0.000303038	0.000286488	0.000301222	0.000264902	0.000304554	0.000317054	0.000294321	0.000333148	0.000240765	0.000321342	0.00032557	0.000339699	0.000309799	0.000226613	0.000344763	0.00035037	0.000366694	0.000330624	0.000161308	0.000315776	0.000259024	0.000353774	0.000343067	0.000323883	0.000325493	0.000163681
K00795	0.000257799	0.000315121	0.000370978	0.000204306	0.000386702	0.000450502	0.000554249	0.000366629	0.000268356	0.000377938	0.000388028	4.96e-05	0.000489013	0.000393318	0.000366241	0.000362289	0.000341766	0.000355109	0.000345846	0.00036245	0.000346013	0.000344589	0.000354202	0.000342687	0.000332841	0.00036749	0.00034551	0.000359028	0.00034326	0.000337408	0.000355373	0.000347632	0.000367663	0.000357404	0.000354473	0.000367439	0.000234424	0.000368614	0.000358102	0.000380605	0.000370652	0.000194331	0.000369121	0.000263606	0.000335007	0.000339866	0.000353409	0.000336013	0.000184337
K00796	9.56e-05	0.000134776	0.000170625	0.000241473	0.000286158	0.000187158	0.000485762	0.000154612	0.000270189	0.000214284	0.000142513	0.000247817	0.000409944	0.000212337	0.000140704	0.000179759	0.000197176	0.000151376	0.000181027	0.000226251	0.000189769	0.000181231	0.000174373	0.00018612	0.000185769	0.000155561	0.000151776	0.000172206	0.000161912	0.000202122	0.000197491	0.000124795	6.3e-05	0.000133763	0.000149752	0.000171117	0.000233873	0.000153554	0.000149332	8.02e-05	0.000124802	0.000502953	0.000115977	0.000212785	0.000222422	0.000143835	0.000140348	0.00016079	0.000188904
K00797	9.6e-05	0.000295401	0.000367093	0.000168765	0.000202494	0.000444675	0.000106086	0.000331529	0.000167449	0.000253771	0.000273438	0.000155139	0.000116369	0.000263696	0.000289973	0.000287013	0.00025688	0.000338793	0.000274902	0.000257336	0.000282026	0.000196855	0.000292078	0.000261744	0.000278633	0.000285524	0.000258638	0.000286122	0.000304929	0.000251835	0.000277599	0.000244541	0.000340689	0.000307895	0.000315798	0.000270625	0.000175349	0.000356864	0.00033136	0.000367042	0.000323947	0.000370751	0.000356775	0.00024462	0.000257732	0.000325326	0.000304234	0.000241018	0.000159203
K00798	0.000247741	6.05e-05	0.000121505	0.000122625	0.000226611	2.97e-05	0.000460395	6.42e-05	0.000212131	0.000157042	0.000120428	1.65e-05	0.000386087	0.000158137	0.000111919	0.000100292	0.000110988	5.38e-05	9.97e-05	0.000122145	8.92e-05	0.000167268	0.000138893	0.000130421	9.59e-05	8.98e-05	9.95e-05	0.00010839	9.72e-05	0.000119989	8.32e-05	0.000131972	4.94e-05	9.75e-05	9.14e-05	0.000137483	0.00010445	7.15e-05	6.68e-05	6.19e-05	7.23e-05	8.38e-05	5.15e-05	6.18e-05	0.000127625	9.27e-05	0.000114351	0.000112796	9.21e-05
K00799	0	0.000164957	1.52e-05	5.42e-05	1.74e-05	4.56e-06	2.27e-05	3.42e-05	6.98e-06	7.49e-05	1.31e-05	2.18e-05	2.55e-06	0.00010614	1.32e-05	8.93e-06	2.5e-05	3.27e-05	3.09e-05	3.7e-05	2.21e-05	1.74e-05	9.45e-06	2.6e-05	2.38e-05	3.94e-05	1.55e-05	1.26e-05	6.04e-06	2.65e-05	0.000135679	6.14e-05	2.46e-05	2.35e-05	9.44e-06	3.02e-05	0.000413709	1.01e-05	3.75e-05	1.51e-05	1.19e-05	1.48e-05	4.67e-05	0.000427205	7.45e-05	3.96e-05	3.63e-05	6.74e-06	6.36e-05
K00800	0.000569636	0.000480682	0.000496679	0.000484792	0.000637537	0.00068909	0.000643438	0.000610559	0.000553436	0.000517525	0.000532016	0.000585403	0.000569989	0.000548011	0.000575803	0.000598901	0.000580565	0.000538927	0.00058447	0.000572805	0.000573347	0.000542721	0.000446194	0.000547816	0.000536181	0.000561002	0.00055342	0.000610177	0.000551936	0.000547937	0.000494348	0.000560965	0.000508127	0.000631526	0.000568768	0.000570461	0.000329212	0.000600545	0.000590372	0.000586019	0.00043721	0.000545241	0.000582334	0.000373329	0.000564269	0.000580347	0.000622532	0.000537043	0.000572274
K00801	0	0	2.06e-07	1.5e-06	0	2.72e-07	0	5.28e-07	1.36e-06	9.24e-05	6.85e-05	1.52e-07	0.000366363	6.53e-05	2.5e-05	2.79e-05	2.32e-05	1.29e-05	1.43e-05	4.95e-05	7.07e-06	4.2e-05	5.26e-06	2.87e-05	1.35e-05	1.88e-05	1.57e-05	2.59e-05	8.12e-06	2.65e-05	4.19e-05	1.59e-05	4.98e-06	6.68e-06	1.02e-05	4.93e-05	3.64e-05	2e-05	7.17e-06	5.4e-06	3.43e-05	5.09e-06	1.11e-05	1.46e-06	1.93e-05	9.61e-06	1.84e-05	1.16e-05	6.52e-07
K00803	1.65e-06	5.02e-05	5.41e-06	1.67e-05	4.56e-06	1.02e-06	4.78e-06	4.72e-07	9.09e-06	1.13e-05	2.48e-06	1.16e-06	7.44e-07	2.26e-05	2.32e-06	7.15e-06	7.62e-06	5.67e-06	1.21e-05	8.68e-06	6.54e-06	1.13e-05	1.17e-06	5.04e-06	7.85e-06	5.34e-06	2.52e-06	4.82e-06	7.95e-07	4.31e-06	3.22e-05	1.04e-05	5.92e-06	4.37e-06	2.03e-06	2.16e-06	0.000101249	8.17e-07	3.07e-06	2.27e-06	2.69e-06	3.45e-06	5.51e-06	0.000106056	1.3e-05	3.89e-06	3.86e-06	1.5e-06	1.23e-05
K00805	0.00029903	0.000298661	0.000391656	0.000304774	0.000441445	0.000460209	0.000574338	0.000372195	0.000333377	0.000411625	0.000421655	6.5e-05	0.00050411	0.000426502	0.000422767	0.000389513	0.000404192	0.000381037	0.000389328	0.000425719	0.000395024	0.00039708	0.00040674	0.000432695	0.000391784	0.000415604	0.000419171	0.000406863	0.00043596	0.000402448	0.000388445	0.000372429	0.000376342	0.000401397	0.000403081	0.000389138	0.000200437	0.000440937	0.000416279	0.000412868	0.000381908	0.000248133	0.000391896	0.000199126	0.00042153	0.000393273	0.00039048	0.000389027	0.000281107
K00806	0.000360851	0.00036276	0.000417649	0.000385313	0.000546514	0.000481344	0.000602663	0.000474752	0.000459702	0.000459578	0.000423799	0.000583888	0.000531169	0.000453008	0.000441131	0.000453464	0.000453138	0.000433605	0.000454076	0.000455689	0.000444539	0.000430219	0.000435074	0.00043509	0.000444631	0.000438523	0.000427171	0.000449348	0.000437403	0.00044364	0.000405957	0.000397522	0.000397874	0.000445481	0.000444451	0.000442283	0.000316432	0.000449325	0.00044226	0.000432704	0.000410792	0.000465976	0.000430958	0.000323384	0.000451874	0.000443656	0.000446434	0.000454708	0.000484535
K00808	0	0	0	0	0	0	0	1.4e-06	0	0	0	7.81e-07	0	0	0	0	0	0	0	0	0	0	0	0	0	0	0	0	0	0	0	0	0	0	0	0	3.68e-07	0	0	0	0	0	0	0	0	0	0	0	5.79e-07
K00812	0.000934141	0.000653242	0.000855538	0.000926989	0.00150468	0.00101835	0.00126916	0.00135807	0.00116732	0.00121492	0.00103054	0.00237034	0.0011764	0.00109476	0.00114457	0.00117292	0.00118331	0.00105575	0.0012032	0.00112487	0.00119	0.00108051	0.00104916	0.00104439	0.00107133	0.00113757	0.00106726	0.00116534	0.00100378	0.00112575	0.000868095	0.000989607	0.00103426	0.00118797	0.00108675	0.0011236	0.000439195	0.0011027	0.00111457	0.00111716	0.0010041	0.000951391	0.00109385	0.000521161	0.0010865	0.00105449	0.0011513	0.00102769	0.00153057
K00813	0	4.13e-05	2.65e-06	1.36e-05	4.29e-06	4.46e-07	2.07e-06	1.65e-06	1.75e-06	1.42e-05	2.37e-06	1.7e-06	5.32e-07	1.95e-05	2.09e-06	1.51e-06	2.96e-06	5.02e-06	3.72e-06	5.42e-06	1.59e-06	2.49e-07	8.46e-07	3.69e-06	4.67e-06	2.07e-06	3.72e-07	9.93e-07	4.78e-08	3.23e-06	3.26e-05	1.05e-05	5.66e-06	2.4e-06	2.03e-06	2.3e-06	0.000100352	1.22e-07	1.41e-06	1.83e-06	1.2e-06	2.51e-06	3.71e-06	0.000105662	1.12e-05	4.93e-07	1.66e-06	8.07e-07	3.12e-06
K00817	0.000607	0.000663162	0.000632446	0.000569122	0.00073013	0.000763672	0.000708414	0.000807677	0.000666459	0.000783768	0.000776859	0.000644043	0.0010058	0.000751372	0.000742976	0.000778823	0.000734971	0.000758438	0.000752239	0.000751407	0.000743105	0.000725036	0.000719375	0.000729845	0.000715844	0.000740108	0.000715757	0.000773651	0.000739635	0.000745491	0.00068904	0.000687395	0.00074574	0.000771432	0.000754766	0.000796963	0.000542994	0.000785038	0.000759798	0.000786831	0.00072351	0.000676875	0.000780707	0.000551118	0.000719904	0.000724619	0.000778439	0.000662332	0.000666561
K00819	9.65e-05	0.00014731	0.000237679	0.000154956	0.000136315	0.000219531	7.45e-05	0.000201831	0.000175555	0.000210567	0.00014196	0.000124701	5.73e-05	0.00017453	0.000168014	0.000166927	0.000176565	0.000185922	0.000160159	0.000156756	0.00015912	0.000118608	0.000223307	0.000196294	0.000177549	0.000158039	0.000165214	0.000207764	0.000184245	0.000170749	0.000186559	0.000151529	0.000126513	0.000230589	0.000191865	0.000139288	0.000308596	0.000213341	0.000203562	0.000196518	6.32e-05	0.000228178	0.000242503	0.000304672	0.000214308	0.000219914	0.000232708	0.000171023	0.000163109
K00820	0.000516542	0.000382908	0.000513216	0.0004971	0.00041195	0.000297757	0.000598771	0.000287339	0.00044635	0.000379648	0.000349954	0.000730533	0.000138843	0.000317097	0.00033346	0.000334697	0.000358302	0.000367958	0.000356989	0.000329355	0.000385734	0.000431259	0.000565069	0.000331821	0.000355407	0.000337072	0.000362214	0.000309591	0.000325732	0.000357674	0.000276905	0.000377575	0.000350744	0.000284308	0.000309021	0.000349259	0.000325429	0.000277137	0.000314762	0.000285219	0.000378005	0.000549993	0.000321812	0.000275853	0.000307716	0.000327095	0.00030021	0.000278738	0.000482065
K00821	0.000427484	0.00057515	0.000630433	0.000494819	0.000402174	0.000697334	0.000233595	0.00054752	0.00064474	0.000597831	0.0005743	0.000580553	0.000584557	0.000513325	0.000548675	0.000573144	0.000598389	0.000542777	0.000576398	0.000588965	0.000560424	0.000546763	0.000594881	0.000573979	0.000574687	0.000562514	0.000563755	0.000563419	0.000618284	0.000572989	0.000535312	0.000493244	0.000475479	0.000551679	0.000590477	0.000557697	0.000696573	0.000563298	0.000571275	0.000522136	0.000516169	0.000496532	0.000558644	0.000707462	0.000581722	0.000568098	0.000586751	0.000478184	0.000617662
K00822	2.73e-06	2.05e-05	7.78e-06	4.38e-06	1.85e-05	8.42e-06	2.09e-05	2.23e-05	1.5e-05	2.86e-05	1.23e-05	6.71e-06	8.86e-06	2.56e-05	2.22e-05	2.94e-05	4.56e-05	3.15e-05	3.32e-05	3.07e-05	3.36e-05	3.31e-05	3.53e-05	5.62e-05	4.7e-05	3.19e-05	3.13e-05	3.65e-05	5.93e-05	4.38e-05	2.13e-05	2.36e-05	1.4e-05	4.68e-05	5.23e-05	3.49e-05	2.3e-05	3.48e-05	4.35e-05	3.32e-05	1.81e-05	1.26e-05	3.22e-05	3.26e-05	6.82e-05	5.98e-05	4.98e-05	4.66e-05	3.87e-05
K00823	0.000241709	0.000196018	0.000243227	0.000230337	0.0001872	0.000398749	0.000115948	0.000283396	0.000283036	0.000251632	0.000200743	6.99e-05	9.06e-05	0.000241874	0.000292348	0.000304235	0.000334315	0.000255218	0.000314593	0.000296048	0.000309821	0.000276034	0.000211975	0.000280078	0.000285506	0.000275912	0.000289885	0.000313031	0.000282133	0.000285191	0.000255825	0.000266524	0.000177868	0.00032848	0.00027613	0.000255112	0.000333421	0.000257079	0.000255293	0.000240508	0.000119386	0.000242067	0.000293699	0.000342632	0.000287902	0.000259322	0.000301436	0.00027485	0.00024408
K00824	2.02e-06	2.27e-06	4.26e-05	2.03e-05	1.43e-05	3.11e-06	4.01e-06	1.18e-05	5.09e-06	6.58e-05	2.1e-05	1.32e-05	9.54e-06	3.15e-05	1.63e-05	1.86e-05	2.18e-05	4.16e-05	1.81e-05	2.23e-05	2.11e-05	3.06e-05	7.9e-05	2.67e-05	3.29e-05	1.88e-05	2.42e-05	1.92e-05	1.98e-05	3.45e-05	4.93e-05	1.89e-05	1.42e-05	1.31e-05	2e-05	1.25e-05	1.73e-05	1.85e-05	1.69e-05	1.78e-05	1.89e-05	3.24e-05	3.85e-05	8.66e-06	2.08e-05	1.79e-05	1.23e-05	5.17e-05	2.83e-05
K00826	0.000332929	0.000357888	0.000397647	0.000348527	0.000499669	0.000461842	0.000572876	0.000389566	0.000439233	0.000485486	0.000482855	0.000556374	0.000866552	0.000467861	0.000420067	0.000422531	0.000416633	0.000388609	0.000407349	0.000459735	0.00039979	0.000436193	0.000414302	0.000440748	0.000411185	0.000417602	0.000423697	0.000436188	0.000423654	0.000426408	0.000418158	0.00038901	0.000391918	0.000412036	0.000425716	0.000458576	0.000338562	0.00043948	0.000417119	0.000415548	0.000429381	0.000466975	0.000398106	0.000302932	0.000433814	0.000432534	0.00043871	0.00039501	0.000475769
K00830	3.28e-05	0.000109901	3.06e-05	0.000101906	4.1e-05	1.84e-05	2.13e-05	3.24e-05	2.1e-05	2.8e-05	5.41e-05	7.49e-06	1.26e-05	4.94e-05	5.94e-05	2.67e-05	3.03e-05	3.32e-05	3.48e-05	2.4e-05	3.64e-05	2.89e-05	4.26e-05	4.31e-05	4.18e-05	6.25e-05	5.28e-05	3.25e-05	5.83e-05	4.8e-05	7.02e-05	4.41e-05	0.000153137	3.63e-05	4.68e-05	3.61e-05	1.27e-05	4.85e-05	6.21e-05	9.98e-05	0.000169921	1.93e-05	3.32e-05	1.32e-05	3.79e-05	6.57e-05	1.28e-05	2.97e-05	1.64e-05
K00831	0.000491158	0.000365815	0.00043482	0.000331357	0.000476295	0.000471813	0.000575064	0.000391405	0.000448209	0.000297505	0.000371566	0.000531872	0.00013925	0.000339425	0.000385526	0.000399051	0.000397693	0.0003704	0.000404658	0.000369233	0.000401063	0.00040911	0.00040181	0.000392549	0.000384983	0.000400854	0.000415789	0.000399048	0.000423381	0.00038728	0.000329853	0.000430581	0.000404359	0.00041408	0.000407207	0.000391084	0.000248652	0.00039489	0.000413161	0.000412831	0.000351527	0.000288633	0.000381955	0.000303124	0.000398758	0.000429323	0.000419252	0.000375389	0.000451212
K00832	2.47e-05	4.31e-05	5.41e-06	0.000103322	2.65e-05	1.41e-06	7.25e-06	2.32e-06	5.3e-06	2.06e-05	3.11e-06	2.6e-06	1.19e-06	2.57e-05	1.18e-05	3.51e-06	7.75e-06	8.5e-06	7.41e-06	1.02e-05	7.19e-06	9.93e-06	1.27e-05	6.05e-06	7.25e-06	7.17e-06	3.85e-06	4.37e-06	2.46e-06	9.55e-06	4.05e-05	1.76e-05	9.04e-06	9.04e-06	6.22e-06	6.81e-06	0.000114241	3.95e-06	7e-06	3.02e-06	3.18e-06	6.02e-06	1.07e-05	0.000110671	1.79e-05	6.45e-06	7.01e-06	6.54e-06	1.64e-05
K00833	0.000276122	0.000136853	0.000128846	0.000264056	6.09e-05	0.000196169	3.97e-05	6.04e-05	9.22e-05	0.000214429	0.000150255	0.00010554	0.000397001	0.00016317	0.000130498	0.000145076	0.000165509	0.000122912	0.000154965	0.000173906	0.000133838	0.000207319	0.000191227	0.000186768	0.000160388	0.000126156	0.000143796	0.000144165	0.000176731	0.000163909	0.000176159	0.000178513	8.03e-05	0.000129156	0.000167335	0.000155721	0.000301128	0.000112222	0.000114217	7.81e-05	9.27e-05	9.34e-05	9.62e-05	0.000304918	0.000192925	0.000155202	0.000148286	0.000129384	9.33e-05
K00835	0	4.12e-05	2.05e-06	1.5e-05	4.29e-06	4.11e-07	0	2e-07	3.1e-06	0.000105372	7e-05	8.16e-07	0.000366894	8.22e-05	2.58e-05	2.9e-05	2.37e-05	1.69e-05	1.76e-05	5.47e-05	7.72e-06	4.19e-05	6e-06	3.11e-05	1.8e-05	1.9e-05	1.51e-05	2.65e-05	7.05e-06	2.82e-05	7.35e-05	2.36e-05	1.04e-05	8.44e-06	1.17e-05	4.9e-05	0.000135177	1.93e-05	5.23e-06	6.22e-06	3.47e-05	7.22e-06	1.2e-05	0.000106744	2.78e-05	6.83e-06	1.77e-05	1.22e-05	1.65e-06
K00836	3.94e-05	1.58e-05	0.000126774	7.32e-05	0.000116733	0.000360199	4.72e-05	0.000144495	7.72e-05	0.000222854	0.000197182	3.92e-05	0.000413542	0.000200267	0.000179931	0.000177302	0.000174948	0.000148102	0.000167474	0.000197193	0.000156692	0.000133136	0.000141542	0.000206586	0.000167705	0.000160437	0.000180232	0.000201826	0.000199437	0.00016081	0.000172898	0.000148461	0.000122032	0.000218558	0.00019239	0.000177107	9.18e-05	0.000210323	0.000175166	0.000191177	0.000104646	0.000112377	0.000186583	8.87e-05	0.000187466	0.000202131	0.000227851	0.000176655	0.000132357
K00839	1.99e-06	2.74e-06	4.77e-06	3.64e-06	2.3e-06	5.17e-06	1.46e-05	1.63e-05	4.63e-06	6.62e-06	2.2e-06	3.5e-06	1.54e-06	6.43e-06	4.33e-06	5.25e-06	8.29e-06	1.65e-05	3.41e-06	6.23e-06	4.3e-06	3.63e-06	4.73e-06	3.73e-06	6.07e-06	7.07e-06	7.19e-06	6.48e-06	6.28e-06	3.43e-06	2.47e-06	1.32e-06	5.72e-07	6.4e-06	3.97e-06	3.6e-06	7.76e-06	2.83e-06	3.64e-06	1.83e-06	4.32e-06	5.34e-06	1.41e-05	1.9e-06	3.45e-06	3.08e-06	2.64e-06	3.1e-06	1.3e-05
K00840	2.45e-05	8.51e-05	1.69e-05	4.97e-05	8.58e-05	9.31e-06	2.25e-05	2.32e-06	8.61e-05	3.64e-05	2.74e-05	0.000401307	1.05e-05	5.97e-05	1.5e-05	1.65e-05	2.93e-05	1.52e-05	3.18e-05	3.62e-05	3.68e-05	2.81e-05	1.15e-05	4.35e-05	3.64e-05	2.6e-05	4.28e-05	2.71e-05	1.54e-05	2.94e-05	7.81e-05	3.95e-05	1.75e-05	2.43e-05	1.41e-05	1.4e-05	0.000206619	1.82e-05	1.73e-05	1.04e-05	1.9e-05	1.82e-05	1.68e-05	0.000217724	4.09e-05	2.57e-05	4.36e-05	1.4e-05	0.000237325
K00841	0.000384606	0.000492992	0.000400886	0.000451506	0.000513902	0.000509439	0.000205385	0.000663503	0.000415438	0.000494172	0.000448488	0.000910583	0.000221871	0.000440938	0.00053962	0.000533318	0.000524213	0.000524318	0.00055527	0.00046946	0.000568257	0.000453197	0.000454031	0.000445155	0.000511496	0.000561139	0.000495737	0.000507403	0.00048852	0.000507758	0.00039397	0.000439105	0.000671313	0.000512997	0.000493271	0.000470239	0.000121415	0.000501137	0.000548306	0.000600636	0.00069772	0.000411739	0.00051364	0.000226041	0.000454825	0.000510537	0.000454915	0.000462765	0.000578729
K00844	2.31e-07	2.14e-06	1.16e-06	4.51e-07	7.4e-06	4.8e-07	0	3.15e-06	8.15e-07	7.32e-06	5.06e-06	0	2.92e-06	3.98e-06	9.73e-06	9.05e-06	1.77e-05	2.04e-06	1.88e-05	1.56e-05	2.01e-05	2.14e-05	1.7e-05	4.84e-05	3.7e-05	2.03e-05	1.91e-05	2.83e-05	4.03e-05	3.36e-05	3.69e-06	1.83e-05	5.17e-06	3.4e-05	3.99e-05	1.74e-05	6.37e-06	2.78e-05	3.12e-05	1.84e-05	1.04e-05	2.84e-06	3.74e-06	2.94e-05	5.3e-05	4.32e-05	5.41e-05	3.99e-05	1.09e-05
K00845	0.00103959	0.000767017	0.00100591	0.00133891	0.0010659	0.00102402	0.000744561	0.000991151	0.000918028	0.000774652	0.000923272	0.00114256	0.000697597	0.000840848	0.000941743	0.000947329	0.000892578	0.00094183	0.000906659	0.000903396	0.000883452	0.000854208	0.000866601	0.000979917	0.000941312	0.000925185	0.000939794	0.00100038	0.00104562	0.00085739	0.000824614	0.000964915	0.000930107	0.00104845	0.00104127	0.000943814	0.000598053	0.00112615	0.00103427	0.00106256	0.000846303	0.000912626	0.00101652	0.000730584	0.000950255	0.00109567	0.00108366	0.000967767	0.00102944
K00847	0.000941378	0.00092054	0.000828844	0.00092658	0.000969062	0.000638302	0.0011726	0.000899845	0.000709352	0.000873732	0.000842844	0.000630057	0.00103697	0.000877917	0.00083097	0.000812928	0.00076641	0.000815961	0.000791516	0.000755185	0.000774697	0.000822039	0.000873637	0.000729296	0.000758126	0.000827125	0.000754438	0.000745098	0.00076438	0.000769582	0.000762897	0.000826299	0.00099536	0.000719829	0.000745611	0.000829685	0.000570411	0.000778476	0.000795546	0.000859177	0.00106634	0.000495502	0.000763369	0.000629839	0.000716306	0.000783295	0.000674696	0.000759074	0.000637126
K00848	5.21e-05	0.000165683	9.1e-05	6.04e-05	5.58e-05	4.13e-05	5.94e-05	0.000103692	6.65e-05	0.000134101	9.63e-05	4.89e-05	3.25e-05	0.000130214	9.79e-05	8.08e-05	9.91e-05	0.000166529	8.84e-05	8.8e-05	9.12e-05	9.19e-05	0.000158024	0.000104043	0.000124467	0.000108429	0.000115428	8.4e-05	9.87e-05	8.91e-05	0.00017297	9.69e-05	0.00018585	7.7e-05	8.73e-05	6.12e-05	0.000159735	9.56e-05	7.45e-05	0.000131538	0.000228313	8.89e-05	0.000126086	0.000134047	7.92e-05	9.7e-05	3.49e-05	0.000189699	0.000148703
K00849	0.000199075	0.000434894	0.000405074	0.000278128	0.000459588	0.000467211	0.000573906	0.00031826	0.000416957	0.00034653	0.000372505	0.000555491	0.000472532	0.000370561	0.000312538	0.00030641	0.000308077	0.000362844	0.000298227	0.000325847	0.000294925	0.000274651	0.000391978	0.000358856	0.00033582	0.000317399	0.000331299	0.00034136	0.000364995	0.00029734	0.000337543	0.000278851	0.000350067	0.000350197	0.000361805	0.000347366	0.000276387	0.000383062	0.000355199	0.000384989	0.000396891	0.000429633	0.000375262	0.000275624	0.000345334	0.000405408	0.000377983	0.000341676	0.000458369
K00850	0.000460043	0.000477095	0.000653071	0.000411498	0.000419533	0.00069901	0.000603629	0.000427834	0.000435125	0.000547745	0.000633111	0.000122672	0.000886679	0.000526447	0.000487295	0.000437548	0.000428372	0.000485791	0.000435834	0.000484798	0.000425312	0.000484237	0.000620643	0.000511369	0.000462769	0.000490469	0.000503447	0.000461627	0.000549184	0.000433053	0.000487843	0.000466467	0.0005923	0.000447833	0.000522646	0.000514433	0.000321384	0.000543631	0.000493192	0.00056133	0.000672668	0.00031304	0.000481307	0.0003382	0.000447833	0.000521775	0.000467928	0.00041935	0.000290686
K00851	0.000207281	0.000103734	7.15e-05	0.000211297	7.25e-05	2.17e-05	3.21e-05	0.000112554	9.5e-05	9.27e-05	6.19e-05	1.06e-05	4.22e-05	8.76e-05	9.96e-05	0.000130275	0.000124081	8.81e-05	0.00013751	0.000117246	0.000128637	0.000163241	2.31e-05	8.27e-05	0.000106288	0.000102977	9.28e-05	0.000108305	5.93e-05	0.000100083	6.28e-05	0.000128533	4.8e-05	9.89e-05	7.05e-05	0.000100994	0.000113991	5.87e-05	6.78e-05	4.48e-05	4.35e-05	1.62e-05	7.32e-05	0.000146426	8.46e-05	5.62e-05	9.63e-05	0.000102149	2.13e-05
K00852	0.000557723	0.00037826	0.000629106	0.000687432	0.000476553	0.000464833	0.000198929	0.000628468	0.000345778	0.000641038	0.000378083	0.000879296	0.000221199	0.000511473	0.000510387	0.0005965	0.000598407	0.000605237	0.000601731	0.000538091	0.000600976	0.000523507	0.000510437	0.000470168	0.000560721	0.00047389	0.000477551	0.000524684	0.000403421	0.0004996	0.000422764	0.00053816	0.000302004	0.000531199	0.000444728	0.000483793	0.000591113	0.000464425	0.000456837	0.000371916	0.000255148	0.000567638	0.00055908	0.000584485	0.000466992	0.000478109	0.000507292	0.000612064	0.000614475
K00853	0.000114905	0.000214199	0.000305838	0.000146376	0.000384136	0.000461624	0.000115801	0.000552197	0.000305951	0.000339063	0.000355013	0.000496472	0.000148995	0.000352292	0.000398857	0.000399452	0.000384645	0.000413762	0.000400125	0.000356341	0.000391239	0.000250414	0.000267494	0.000352457	0.000370888	0.000398888	0.000380185	0.000432117	0.00036997	0.000348029	0.000349902	0.000312347	0.000406269	0.000491224	0.000436504	0.000362726	0.000181106	0.000464695	0.000432757	0.000503128	0.000330315	0.000232809	0.000485876	0.000280858	0.000364817	0.000410981	0.000464253	0.00038406	0.000398914
K00854	0.000385294	0.000305357	0.00050182	0.000568981	0.000448452	0.000471545	0.000179504	0.000663613	0.000458408	0.000560483	0.000459492	0.000527558	0.000575103	0.000474181	0.000491892	0.00056224	0.000566891	0.000542799	0.000564916	0.000533387	0.000545222	0.000472648	0.000304639	0.000440612	0.000508021	0.000525601	0.000479634	0.000518195	0.000428239	0.000481754	0.000381085	0.000453286	0.000392547	0.000510655	0.000470971	0.000494273	0.000255467	0.000544644	0.000475855	0.000434587	0.000458562	0.000229993	0.000521184	0.000333902	0.000428196	0.000458992	0.00050037	0.00054878	0.000470239
K00855	0	4.12e-05	2.05e-06	1.35e-05	4.43e-06	4.15e-07	0	2.05e-07	1.75e-06	1.41e-05	2.3e-06	8.17e-07	7.44e-07	2.1e-05	2.04e-06	1.26e-06	2.31e-06	4.85e-06	3.5e-06	5.42e-06	1.44e-06	2.03e-07	5e-07	2.74e-06	4.67e-06	1.44e-06	8.93e-07	9.93e-07	2.69e-07	2.53e-06	3.17e-05	8.68e-06	5.63e-06	1.87e-06	2.03e-06	4.43e-07	9.89e-05	1.13e-08	1.04e-06	1.74e-06	1.13e-06	2.18e-07	3.31e-06	0.000105617	1.09e-05	4.57e-08	1.56e-06	1.32e-06	2.01e-06
K00856	0	0	0	0	1.02e-07	1.66e-07	0	1.64e-06	0	9.13e-07	1.19e-06	8.87e-07	3.8e-07	1.55e-06	6.53e-07	2.52e-07	1.42e-06	7.81e-07	1.71e-06	1.87e-06	1.65e-06	1.63e-06	2.06e-07	1.13e-06	9.19e-07	3.71e-06	2.42e-06	1.13e-06	2.29e-07	2.38e-06	1.88e-06	3.11e-06	2.97e-07	1.77e-06	4.25e-06	2.45e-06	1.57e-06	2.5e-06	2.76e-06	6.59e-07	1.03e-06	1.02e-06	1.98e-06	1.01e-06	2.42e-06	3.34e-06	2.06e-06	4.15e-07	7.66e-07
K00857	0.000287996	0.000285569	0.000208186	0.000247551	0.000295447	0.000383752	0.00049926	0.000183364	0.000166227	0.00013927	0.000134855	3.69e-05	6.16e-05	0.000197202	0.000183459	0.00019611	0.000183894	0.000173426	0.000219901	0.000175115	0.000198055	0.000213387	0.000169207	0.000145977	0.000171003	0.000185519	0.000165445	0.000147981	0.000174611	0.000152631	0.000149785	0.000210552	0.000217986	0.000140136	0.000139639	0.000168297	0.000145646	0.000126781	0.000156118	0.000160315	0.000240848	6.81e-05	0.000132297	0.000192423	0.000147241	0.0001671	0.000116308	0.00014603	7.28e-05
K00858	0.000376171	0.000358154	0.000412675	0.00036842	0.000498806	0.000472488	0.000579832	0.000392239	0.000456816	0.000395698	0.000411045	0.000573136	0.000499848	0.000402858	0.000394174	0.000390689	0.0003937	0.000375089	0.000389384	0.000406848	0.000390911	0.000392112	0.000419279	0.00040593	0.000391311	0.000393418	0.000401597	0.000406443	0.000412027	0.000399047	0.000376035	0.000369932	0.00038213	0.000401893	0.000411629	0.000409327	0.000306826	0.000416495	0.000411235	0.00041053	0.00039707	0.000460038	0.000390228	0.000300077	0.000413037	0.000422439	0.000417619	0.000382071	0.000482709
K00859	0.000538672	0.000385882	0.000447353	0.000532448	0.00052765	0.000475946	0.000592062	0.00040553	0.000508795	0.000309609	0.000383678	0.000574525	0.000144515	0.000351732	0.000423328	0.000414456	0.000412769	0.000404666	0.000425539	0.000395862	0.000438425	0.000429757	0.000429568	0.000423527	0.000414821	0.000415621	0.000438456	0.000428217	0.00044086	0.000426857	0.000351909	0.000447044	0.000412879	0.000434981	0.000425158	0.000409514	0.000296663	0.000418693	0.000433754	0.000422902	0.000374899	0.000517734	0.000416789	0.000312944	0.000419352	0.000439925	0.000450887	0.000394897	0.000519784
K00860	0.000384697	0.000100529	0.000110132	0.000210722	9.72e-06	2.92e-05	1.69e-05	5.5e-05	0.000114422	3.89e-05	8.8e-05	1.83e-05	1.82e-05	5.74e-05	9.5e-05	0.000107992	0.000109251	7.69e-05	0.000109523	0.000106377	0.000110545	0.0001772	3.72e-05	8.88e-05	7.66e-05	9.88e-05	0.000118576	9.59e-05	7.59e-05	8.41e-05	6.61e-05	0.000192669	6.95e-05	7.74e-05	5.62e-05	9.31e-05	0.000127021	5.73e-05	6.75e-05	2.82e-05	3.82e-05	2.08e-05	6.19e-05	0.000138818	7.97e-05	5.66e-05	6.85e-05	7.12e-05	6.42e-05
K00862	0	8.7e-09	0	1.94e-08	0	0	0	1.4e-06	0	0	1.15e-08	7.85e-07	0	4.76e-09	0	0	0	1.08e-08	0	0	0	0	0	0	1.42e-09	1.2e-09	0	0	0	0	2.57e-07	2.15e-09	0	0	0	0	5.52e-07	0	0	0	0	5.09e-07	9.39e-09	0	0	0	0	0	8.69e-07
K00863	1.97e-05	5.26e-05	9.25e-05	5.87e-05	6.94e-05	2.78e-05	5.59e-05	6.33e-05	0.000120892	0.000143782	6.05e-05	0.000147824	3.56e-05	9.04e-05	7.55e-05	8.06e-05	0.000112873	0.000126695	7.09e-05	8.66e-05	7.47e-05	9.15e-05	0.000136545	0.000108017	0.000116663	7.45e-05	9.13e-05	8.24e-05	0.000102577	9.11e-05	8.23e-05	4.65e-05	3.83e-05	9.67e-05	8.38e-05	6.34e-05	0.000109317	6.96e-05	5.76e-05	6.76e-05	5.78e-05	0.000153819	0.000100353	5.34e-05	0.000103626	9.72e-05	7.52e-05	0.000110261	0.000108249
K00864	0.000333722	0.000357348	0.000385628	0.000351827	0.000569141	0.000333994	0.000646957	0.000679725	0.000378854	0.000508202	0.000418655	0.000115193	0.000230624	0.000518053	0.000511376	0.000528196	0.000524469	0.000532283	0.000538862	0.000471137	0.000550147	0.000445216	0.000446195	0.000455443	0.000496698	0.000524358	0.000465793	0.000483112	0.000472001	0.000510727	0.000437632	0.000440338	0.000551912	0.000522739	0.000489165	0.000498281	0.000271802	0.000515266	0.00053152	0.000543311	0.000542678	0.000286346	0.000512368	0.000334988	0.000490443	0.000465556	0.00044675	0.00052973	0.000294069
K00865	0.000102752	0.000237423	0.000263869	0.000221757	0.000400853	0.000268802	0.000545776	0.00037514	0.000199431	0.000287396	0.000270089	0.000184367	0.000114303	0.00031885	0.000267232	0.000263936	0.000241249	0.000336026	0.000249954	0.000229361	0.000243604	0.00019781	0.000327862	0.000245536	0.000278121	0.000264499	0.000250021	0.000264484	0.000274624	0.000253734	0.000311715	0.00022875	0.000334592	0.000294308	0.000303171	0.000271513	0.000302668	0.000307996	0.000308262	0.00035861	0.00032678	0.000212784	0.000345933	0.000333537	0.000280712	0.000311141	0.000278936	0.00041818	0.000173812
K00867	2.7e-07	4.92e-05	2.25e-06	1.35e-05	4.43e-06	4.94e-07	1.21e-06	3.69e-06	6.5e-06	1.4e-05	4.21e-06	1.79e-06	8.2e-07	1.96e-05	3.03e-06	4.53e-06	3.56e-06	5.4e-06	7.86e-06	6.94e-06	2.64e-06	5.64e-06	1.7e-06	4.19e-06	8.79e-06	4.05e-06	3.1e-06	3.2e-06	3.79e-06	3.32e-06	3.48e-05	1.25e-05	5.97e-06	3.08e-06	3.23e-06	2.52e-06	0.000102187	1.4e-06	2.38e-06	2.79e-06	2.78e-06	8.27e-06	5.09e-06	0.000106696	1.36e-05	2.4e-06	3.23e-06	1.68e-06	8.64e-06
K00868	0.00041155	0.000538111	0.000526537	0.00049607	0.000536654	0.000486882	0.000606288	0.00042227	0.000591006	0.000381655	0.000387455	0.000590945	0.000145597	0.000394236	0.000412977	0.000406548	0.000416595	0.000452188	0.000405771	0.000392268	0.000425173	0.000396521	0.000503816	0.000379566	0.00041091	0.000393466	0.00042974	0.000408198	0.000395697	0.000376763	0.000367571	0.000373211	0.000404543	0.000413304	0.000404914	0.000388251	0.000445433	0.000395664	0.000394753	0.000419992	0.000385448	0.000577696	0.00046163	0.000392674	0.000364504	0.000407784	0.000403823	0.000360913	0.000554605
K00869	5.4e-07	1.59e-05	0	0	1.43e-07	0	1.38e-06	2.09e-06	9.51e-06	0	3.56e-06	5.58e-08	3.77e-07	0	0	5.45e-06	9.49e-07	5.63e-07	7.42e-06	3.03e-06	2.04e-06	9.45e-06	3e-07	2.14e-06	6.51e-06	3.65e-06	3.85e-06	2.32e-06	5.26e-06	3.68e-07	2.57e-07	0	1.89e-07	2.08e-06	3.24e-07	1.68e-06	8.83e-07	1.12e-06	4.11e-07	3.37e-07	6.99e-07	7.17e-06	8.18e-07	1.04e-06	1.95e-06	2.89e-06	2.54e-06	6.78e-07	5.57e-06
K00872	6.98e-05	0.000165203	7.61e-05	8.95e-05	8.48e-05	2.46e-05	2.09e-05	8.56e-06	0.000152008	2e-05	4.01e-05	0.000518427	8.44e-06	3.88e-05	3.52e-05	3.81e-05	6.16e-05	3e-05	4.67e-05	6.34e-05	5.6e-05	4.07e-05	3.4e-05	5.41e-05	6.44e-05	4.38e-05	6.93e-05	5.18e-05	4.13e-05	6.18e-05	9.16e-05	3.36e-05	2.84e-05	3.45e-05	4.15e-05	3.53e-05	0.000133437	3.79e-05	2.57e-05	2.77e-05	2.72e-05	0.000215163	2.68e-05	0.000117853	4.96e-05	5.45e-05	4.93e-05	3.19e-05	0.000252131
K00873	0.000566608	0.000637534	0.000509625	0.000490347	0.000527587	0.000513927	0.000612207	0.000435095	0.000562144	0.000352664	0.000436446	0.000583212	0.000154208	0.00041737	0.000466271	0.000449233	0.000463351	0.000423693	0.000466017	0.00043167	0.000470699	0.000462579	0.000465338	0.000461626	0.000461942	0.000487864	0.000490416	0.000467294	0.000495874	0.00045699	0.000447074	0.000493299	0.00057148	0.000481162	0.000474568	0.000442574	0.000377008	0.000459612	0.000483215	0.000522975	0.000553587	0.0004797	0.000434108	0.000435062	0.000466127	0.000502786	0.000451975	0.000420597	0.000491914
K00874	0.000822775	0.000611233	0.000638787	0.000577284	0.000263125	0.000353506	0.000183634	0.000433924	0.000419779	0.000340318	0.000452296	0.000178799	0.000500508	0.000430245	0.000495311	0.00047815	0.000471337	0.00043674	0.000490279	0.00046182	0.000506677	0.000505693	0.000227514	0.000503303	0.000497594	0.000527097	0.000498753	0.000512161	0.000404178	0.000478614	0.000483524	0.000610571	0.000568717	0.000506007	0.000439091	0.000469693	0.000232321	0.000457873	0.000468404	0.00049913	0.000557945	0.000264593	0.000460083	0.000302555	0.000407437	0.000486275	0.000498986	0.000463706	0.000279152
K00875	0	2.42e-07	6.64e-08	5.4e-07	0	2.67e-08	0	2.83e-06	0	3.76e-06	3.2e-07	1.71e-06	0	2.75e-07	0	0	0	3e-07	3.09e-08	0	0	0	0	9.97e-08	8.08e-08	1.03e-07	1.45e-07	3.86e-08	1.84e-07	3.5e-08	7.7e-07	1.75e-06	1.8e-08	0	1.44e-07	1.48e-07	1.79e-06	0	3.97e-07	3.74e-08	3.11e-08	7.63e-07	3.07e-07	1.89e-08	7.41e-08	0	0	0	8.69e-06
K00876	0.000599825	0.000542152	0.000532118	0.00052933	0.000697213	0.000524828	0.00105832	0.000547798	0.000399847	0.000399232	0.000422805	0.000100941	0.000177008	0.000487444	0.000481225	0.000488935	0.000461894	0.000470237	0.000498535	0.00043135	0.000484299	0.000487074	0.000530002	0.000465612	0.000468406	0.000496816	0.000458934	0.000472114	0.000494565	0.000443049	0.000395629	0.000513347	0.000559862	0.000485945	0.000472631	0.000453272	0.00026395	0.000486986	0.000518258	0.000536186	0.000524782	0.000263468	0.000471482	0.000350785	0.000484988	0.000520183	0.00046106	0.000465558	0.000254546
K00878	0.000123115	0.000293017	0.000214706	0.0002019	0.000291096	0.000440453	0.000119369	0.000324981	0.000263865	0.000254342	0.000285334	0.000455234	0.000120597	0.000256513	0.000286916	0.00026985	0.000280418	0.000321152	0.000279569	0.000268703	0.000272154	0.000211444	0.000296937	0.000293429	0.000296564	0.000291109	0.00030468	0.000282544	0.00034394	0.000270807	0.000273699	0.000230063	0.000327143	0.000311272	0.000331482	0.000256062	0.000229724	0.000330365	0.000338215	0.000355956	0.000311665	0.000223792	0.000333348	0.000256507	0.000310098	0.000343092	0.000306996	0.000315897	0.000400207
K00879	0	4.12e-05	2.05e-06	1.51e-05	4.29e-06	4.11e-07	0	2.02e-07	3.1e-06	0.000105372	7e-05	8.22e-07	0.000366894	8.22e-05	2.58e-05	2.9e-05	2.37e-05	1.69e-05	1.76e-05	5.47e-05	7.72e-06	4.19e-05	5.1e-06	3.11e-05	1.8e-05	1.9e-05	1.51e-05	2.65e-05	7.05e-06	2.82e-05	7.35e-05	2.37e-05	1.04e-05	8.44e-06	1.15e-05	4.9e-05	0.000135074	1.91e-05	5.23e-06	6.22e-06	3.47e-05	5.31e-06	1.2e-05	0.000106744	2.78e-05	6.83e-06	1.77e-05	1.22e-05	1.49e-06
K00880	1.18e-06	8.31e-05	6.27e-06	2.93e-05	1.8e-05	0.000161184	3.74e-06	1.28e-05	6.08e-06	3.61e-05	2.42e-05	3.06e-06	1.2e-05	6.04e-05	2.76e-05	3.37e-05	3.85e-05	5.47e-05	4.23e-05	4.77e-05	3.03e-05	2.84e-05	1.27e-05	2.97e-05	5.1e-05	2.45e-05	3.38e-05	1.65e-05	3.15e-05	2.19e-05	9.16e-05	4.08e-05	2.74e-05	1.72e-05	3.44e-05	2.61e-05	0.000200944	9.64e-06	9.9e-06	1.49e-05	4.93e-05	1.58e-06	2.59e-05	0.000222789	3.57e-05	2.79e-05	1.28e-05	0.000117899	1.56e-05
K00881	0	9.89e-06	3.41e-07	2.74e-06	6.13e-07	0	0	1.22e-07	0	4.77e-06	1.05e-06	4.11e-07	0	2.57e-06	0	0	0	2.6e-06	0	7.23e-07	0	0	0	5.13e-07	1.19e-06	2.88e-07	0	0	0	0	8.8e-07	5.18e-07	0	0	0	1.48e-07	1.18e-07	0	4.02e-07	1.92e-07	0	0	1.33e-06	1.56e-05	0	0	0	0	0
K00882	0.000165789	0.000342751	0.000370105	0.000499296	0.000150604	0.000255324	9.86e-05	0.000137433	0.000248358	0.000198395	0.000241446	0.000433099	8.3e-05	0.000186833	0.000209531	0.000180969	0.000204132	0.000258653	0.000181612	0.000213388	0.000218182	0.000174697	0.000307891	0.000220838	0.000251049	0.000200526	0.000220735	0.000182907	0.000249476	0.000196686	0.000232	0.000170492	0.000283863	0.00017198	0.000224611	0.000208385	0.000250418	0.000241121	0.000224326	0.000233217	0.000360594	0.0007387	0.000212105	0.000207373	0.000197683	0.000247798	0.000159152	0.000206123	0.00017709
K00883	1.18e-06	5.15e-05	4.56e-06	1.79e-05	5.03e-06	7.78e-07	4.7e-07	1.9e-06	4.34e-06	1.99e-05	2.77e-06	1.8e-06	5.32e-07	2.32e-05	2.32e-06	1.26e-06	2.83e-06	7.54e-06	3.5e-06	6.14e-06	1.69e-06	4.77e-07	2.94e-07	3.25e-06	5.75e-06	2.38e-06	3.72e-07	9.93e-07	2.64e-07	3.03e-06	3.33e-05	1.16e-05	5.76e-06	1.87e-06	2.03e-06	5.9e-07	0.000101041	6.71e-07	3.66e-06	2.46e-06	1.57e-06	1.36e-06	6.2e-06	0.000121498	1.3e-05	2.72e-06	2.75e-06	9.55e-07	9.89e-06
K00884	0	6.42e-05	9.56e-06	1.5e-05	1.42e-05	1.37e-06	7.24e-06	1.63e-06	4.66e-05	1.68e-05	6.62e-06	1.72e-06	3.19e-06	2.33e-05	1.2e-05	2.52e-06	7.66e-06	6.73e-06	3.5e-06	8.67e-06	5.2e-06	1.59e-06	1.16e-05	9.23e-06	7.25e-06	2.89e-06	8.19e-06	3.77e-06	9.25e-06	1.77e-05	4.03e-05	1.24e-05	5.63e-06	3.19e-06	3.33e-06	3.54e-06	0.000125493	2.24e-06	4.02e-06	5.96e-06	2.24e-06	5.14e-05	8.9e-06	0.000121905	1.62e-05	0	3.49e-06	2.58e-06	3.66e-05
K00885	0	4.32e-05	2.53e-06	1.42e-05	4.47e-06	4.11e-07	0	7.77e-07	2.56e-06	1.84e-05	2.45e-06	9.24e-07	2.92e-06	2.05e-05	7.73e-06	3.78e-06	1.23e-05	4.98e-06	9.06e-06	1.27e-05	5.83e-06	8.55e-06	8.09e-07	3.93e-06	9.14e-06	7.39e-06	2.65e-06	5.86e-06	6.61e-07	5.05e-06	3.21e-05	9.46e-06	5.72e-06	4.83e-06	2.36e-06	1.73e-06	9.92e-05	1.68e-06	1.36e-06	2.34e-06	1.76e-06	4.42e-06	3.4e-06	0.000106219	1.12e-05	6.5e-07	1.05e-06	1.68e-06	2.65e-06
K00886	2.77e-05	7.78e-05	1.65e-05	4.22e-06	8.55e-05	8.83e-06	1.32e-05	2.9e-06	0.000130674	6.15e-06	8.95e-06	0.000383819	5.05e-06	5.59e-06	1.57e-05	5.24e-06	1.79e-05	2.67e-06	1.02e-05	1.06e-05	8.29e-06	1.51e-05	1.28e-05	1.05e-05	9.13e-06	8.44e-06	2.41e-05	9.18e-06	1.15e-05	2e-05	8.4e-06	3.68e-06	9.23e-08	4.53e-06	3.15e-06	4.68e-06	2.8e-05	3.96e-06	4.22e-06	5.45e-06	1.86e-06	5.56e-05	8.4e-06	3.65e-06	1.11e-05	1.58e-05	1.49e-05	3.21e-06	0.000225068
K00887	3.9e-05	2.72e-05	0.000123786	0.000122343	4.74e-05	4.23e-05	4.47e-05	6.93e-05	8.62e-05	9.98e-05	0.000117498	3.82e-05	4.26e-05	5.97e-05	7.94e-05	4.43e-05	5.17e-05	0.000115947	4.15e-05	5.54e-05	5.67e-05	5.5e-05	0.000197949	6.36e-05	6.16e-05	5.88e-05	7.99e-05	4.94e-05	0.000101593	7.4e-05	7.45e-05	4.77e-05	6.68e-05	4.05e-05	8.88e-05	6.39e-05	8.82e-05	8.8e-05	5.74e-05	7.22e-05	6.79e-05	0.000138018	0.0001041	3.53e-05	4.08e-05	5.3e-05	6.11e-05	4.54e-05	0.000108672
K00891	0.000610414	0.000598212	0.00076995	0.000712337	0.000731185	0.00109172	0.000715091	0.000854607	0.000685127	0.000697386	0.000814318	0.000357151	0.000648865	0.000743005	0.000814305	0.000816222	0.000788754	0.000793055	0.000807083	0.000795554	0.000817212	0.000704661	0.000708893	0.000809483	0.000785008	0.00081099	0.00080634	0.000863981	0.000847609	0.000777399	0.000729197	0.000768564	0.000839462	0.000908266	0.000858848	0.000830509	0.000528259	0.000910853	0.00090221	0.000919202	0.000765229	0.00092664	0.000879282	0.000590967	0.00080606	0.000859205	0.000893964	0.000771545	0.000535252
K00892	0	4.12e-05	2.05e-06	1.35e-05	4.29e-06	4.11e-07	0	2e-07	1.75e-06	1.4e-05	2.3e-06	8.15e-07	5.32e-07	1.92e-05	2.03e-06	1.26e-06	2.3e-06	4.84e-06	3.5e-06	5.42e-06	1.44e-06	1.99e-07	2.94e-07	2.74e-06	4.67e-06	1.43e-06	3.72e-07	9.93e-07	0	2.52e-06	3.17e-05	8.67e-06	5.63e-06	1.87e-06	2.03e-06	4.43e-07	9.89e-05	0	1.01e-06	1.73e-06	1.12e-06	2.18e-07	3.28e-06	0.000105613	1.09e-05	0	1.05e-06	7.75e-07	1.49e-06
K00895	3.09e-05	4.58e-06	3.78e-05	5.17e-06	0.000193389	6.65e-06	0.000440313	3.59e-05	7.17e-05	0.000113626	6.88e-05	5.58e-06	0.000366762	0.000119255	2.98e-05	3.35e-05	2.77e-05	1.77e-05	2.29e-05	5.4e-05	9.8e-06	5.89e-05	7.48e-05	3.34e-05	1.77e-05	2.06e-05	1.67e-05	2.77e-05	9.36e-06	2.74e-05	4.4e-05	1.87e-05	6.23e-06	8.79e-06	1.32e-05	6.04e-05	4.27e-05	1.93e-05	4.51e-06	1.73e-05	3.65e-05	1.32e-05	1.12e-05	8.73e-06	4.05e-05	1.55e-05	2.02e-05	4.03e-05	1.75e-05
K00897	2.59e-05	0.000111347	2.39e-05	8.45e-06	0.000171079	1.75e-05	1.83e-05	3.49e-05	0.000143606	2.63e-05	5.95e-05	0.000772112	1.43e-05	4.38e-05	5.59e-05	2.75e-05	3.82e-05	3.04e-05	3.59e-05	2.92e-05	3.68e-05	3.51e-05	4.01e-05	4.85e-05	4.81e-05	6.69e-05	7.72e-05	3.69e-05	5.65e-05	4.88e-05	6.9e-05	4.83e-05	0.000152811	3.67e-05	4.37e-05	3.42e-05	9.72e-06	4.76e-05	6.05e-05	9.92e-05	0.000168963	3.2e-05	3e-05	1.63e-05	4.15e-05	9.19e-05	3.35e-05	2.79e-05	0.000392597
K00899	0.000230495	7.58e-05	0.000123321	0.000237461	7.16e-05	2.86e-05	3.44e-05	0.000120949	0.00018953	9.58e-05	6.88e-05	1.14e-05	4.34e-05	7.39e-05	0.000107022	0.000131669	0.000147398	9.27e-05	0.000140087	0.000120602	0.000142092	0.000147835	2.07e-05	8.96e-05	0.000113392	0.000113142	0.000101844	0.000116793	6.07e-05	0.000106486	3.38e-05	0.000121204	4.68e-05	0.000122406	8.38e-05	0.000116136	1.25e-05	5.33e-05	7.06e-05	4.64e-05	6.63e-05	1.09e-05	7.98e-05	4.82e-05	8.1e-05	5.66e-05	0.000104679	0.000110438	1.13e-05
K00901	6.84e-05	0.000105301	0.00010599	0.000182804	5.39e-05	5.43e-05	5.37e-05	8.09e-05	0.000114973	0.00012824	0.000133821	0.000145316	4.61e-05	9.55e-05	8.54e-05	7.52e-05	7.97e-05	0.000135691	7.34e-05	9.42e-05	9.49e-05	7.74e-05	0.000232248	9.67e-05	0.000100413	7.56e-05	0.000102712	7.84e-05	0.000122055	0.000111401	0.000161759	7.15e-05	8.53e-05	6.59e-05	0.000115239	9.5e-05	0.000320112	0.000113427	8.55e-05	7.74e-05	9.23e-05	0.000341379	0.000116081	0.000236334	8.9e-05	7.68e-05	8.59e-05	5.77e-05	0.000159651
K00903	8.57e-07	8.02e-07	2.72e-07	1.33e-07	3.55e-06	2.27e-06	6.08e-08	1.14e-05	9.59e-07	3.62e-06	5.89e-06	2.07e-07	1.16e-06	4.91e-06	1.14e-05	1.34e-05	5.98e-06	2.54e-05	5.02e-06	1.01e-05	8.26e-06	5.61e-06	1.69e-05	7.94e-06	9.55e-06	7.43e-06	8.67e-06	9.57e-06	7.67e-06	6.53e-06	8.94e-06	5.71e-06	3.77e-06	5.88e-06	8.68e-06	4.14e-06	1.46e-05	7.49e-06	3.38e-06	2.93e-06	2.05e-06	2.24e-06	2.08e-05	5.1e-06	4.21e-06	3.68e-06	7.18e-06	7.55e-06	8.71e-06
K00906	0	4.12e-05	2.65e-06	1.35e-05	4.29e-06	5.78e-07	2.07e-06	4.43e-07	1.75e-06	1.5e-05	2.53e-06	9.58e-07	5.32e-07	2.07e-05	2.28e-06	1.51e-06	2.76e-06	5.62e-06	5.2e-06	7.11e-06	2.91e-06	1.83e-06	5e-07	3.69e-06	5.16e-06	4.25e-06	1.67e-06	1.92e-06	2.29e-07	3.47e-06	3.18e-05	9.45e-06	5.74e-06	3.27e-06	2.03e-06	2.3e-06	9.93e-05	5.82e-07	2.96e-06	2.2e-06	1.51e-06	6e-07	5.26e-06	0.000105848	1.27e-05	2.36e-06	3.24e-06	9.31e-07	2.47e-06
K00912	5.36e-05	4.58e-05	4.04e-05	0.000105228	0.000224501	7.91e-06	0.000444964	3.65e-05	7.35e-05	0.000135634	7.13e-05	7.23e-06	0.000369899	0.000142584	3.98e-05	4.09e-05	4.88e-05	2.39e-05	3.99e-05	7.33e-05	2.1e-05	7.55e-05	9.38e-05	7.26e-05	4.82e-05	4.01e-05	3.32e-05	5.2e-05	5.36e-05	6.97e-05	0.000104278	4.3e-05	1.73e-05	3.71e-05	4.98e-05	6.92e-05	0.000149673	4.2e-05	3.23e-05	3.59e-05	4.12e-05	1.75e-05	1.98e-05	0.000140918	0.000100761	5.71e-05	5.38e-05	8.07e-05	3.63e-05
K00917	4.56e-05	2.14e-05	1.49e-05	0.000149531	4.42e-05	1.29e-05	3.32e-05	1.65e-05	7.47e-05	4.04e-05	3.26e-05	0.000139686	2.11e-05	4.63e-05	3.32e-05	3.22e-05	4.61e-05	4.4e-05	3e-05	5.04e-05	3.92e-05	3.26e-05	2.5e-05	4.32e-05	4.58e-05	2.72e-05	4.54e-05	3.73e-05	3.93e-05	3.15e-05	4.12e-05	2.04e-05	1.69e-05	3.3e-05	2.09e-05	2.18e-05	4.63e-05	4.92e-05	2.01e-05	2.24e-05	2.91e-05	0.000216014	2.86e-05	1.21e-05	2.74e-05	3.42e-05	2.17e-05	2.06e-05	6.73e-05
K00918	0	0	0	0	9.3e-06	1.76e-06	1.72e-07	4.65e-07	0	1.05e-05	3.12e-06	0	4.43e-06	1.19e-05	6.17e-06	5.67e-06	6.25e-06	8.26e-06	4.27e-06	6.53e-06	2.93e-06	4.41e-06	1.37e-06	5.98e-06	6.93e-06	2.5e-06	3.47e-06	1.85e-06	4.85e-06	3.78e-06	1.04e-05	1.5e-06	3.23e-06	5.69e-06	3.88e-06	2.93e-06	2.76e-07	2.99e-06	2.35e-07	7.63e-06	2.61e-06	7.63e-07	4.36e-06	1.47e-06	4.45e-06	4.36e-06	2.03e-06	4.52e-06	2.17e-07
K00919	0.000345149	0.000354023	0.000404138	0.000361717	0.000498431	0.0004658	0.000578624	0.000383037	0.000442933	0.000394009	0.000410507	0.000568289	0.000499737	0.000401943	0.000393315	0.000392599	0.000391338	0.000377799	0.00038927	0.000404654	0.000389804	0.000387082	0.000410824	0.000405697	0.000391769	0.000392919	0.000399737	0.000405509	0.000409115	0.000397721	0.00038028	0.000371934	0.000386559	0.000402359	0.000409501	0.000406998	0.000300608	0.000415885	0.000409491	0.000409273	0.000393326	0.000474434	0.000387372	0.000298447	0.000409842	0.000418789	0.000415951	0.000381878	0.000483359
K00925	0.000697094	0.000437635	0.000479659	0.000559993	0.000532799	0.000493651	0.000586067	0.00040226	0.000513392	0.000364199	0.000430367	0.000594965	0.000161733	0.000419152	0.00046816	0.000480573	0.000472255	0.000431848	0.000482158	0.000459632	0.000484254	0.000516578	0.000439	0.000463906	0.000459626	0.000459659	0.000496793	0.000465797	0.000484623	0.000449229	0.000421857	0.000541804	0.000454439	0.000474774	0.000456048	0.000442201	0.00037966	0.00045889	0.00045046	0.000452439	0.00037983	0.000470037	0.000424677	0.000433478	0.000448274	0.000474989	0.000461105	0.0004122	0.000512067
K00926	0.000213049	0.000309346	0.000272239	0.000236555	0.000133056	9.09e-05	0.000101402	0.00022177	0.000212863	0.000258503	0.000257154	0.000154286	0.000116035	0.000238657	0.00024189	0.000244546	0.000246311	0.000301518	0.000243628	0.000250075	0.000268547	0.000272672	0.000282452	0.000259481	0.000292255	0.000255387	0.000246053	0.000223527	0.000239555	0.000262446	0.00025359	0.000254302	0.000297627	0.000220086	0.000241557	0.000254379	0.0003412	0.000226856	0.000278443	0.000241481	0.000341175	0.000376503	0.000254564	0.000383992	0.000265831	0.000244749	0.000217419	0.000298055	0.000166047
K00927	0.000345149	0.000354007	0.000403541	0.000361683	0.000498944	0.000466612	0.000576669	0.00038346	0.000442933	0.000393928	0.000425825	0.000568193	0.000503547	0.000403723	0.000401359	0.000407313	0.000405938	0.000373766	0.000405563	0.000418633	0.000405661	0.000401588	0.000416999	0.000428834	0.000414683	0.000406297	0.00041357	0.000424178	0.000418607	0.000415749	0.000376568	0.000377666	0.000389621	0.0004183	0.000421288	0.00042659	0.000323396	0.000421271	0.000424691	0.000416464	0.000401684	0.000461329	0.000392985	0.000302494	0.000424702	0.000442671	0.000448486	0.0003943	0.000467982
K00928	0.00041839	0.000524081	0.000598551	0.000453856	0.000613005	0.000497587	0.00061153	0.000426716	0.000581318	0.000498798	0.00046319	0.000988107	0.000519198	0.000479181	0.0004604	0.000441629	0.00047585	0.000454338	0.000452048	0.000473828	0.000451686	0.000448596	0.000537702	0.000501702	0.000487963	0.000457469	0.000486175	0.000474581	0.000494918	0.000465578	0.000454751	0.000438515	0.000419589	0.000468281	0.000480392	0.000437842	0.000453272	0.000492325	0.000464519	0.000464134	0.000428587	0.00051683	0.000463164	0.000452595	0.000499608	0.000519701	0.00048935	0.000475867	0.000769371
K00929	0.000386467	5.02e-05	0.0001155	0.000195792	0.000210618	2.71e-05	0.000452528	6.29e-05	0.000147536	5.38e-05	7.55e-05	2.92e-05	2.14e-05	8.14e-05	0.000111354	0.000107652	0.000108125	7.21e-05	0.000106139	0.000101381	0.000117236	0.000189075	0.000151672	0.000130325	9.22e-05	0.000105068	0.000110841	0.000100313	0.000121232	0.000125813	3.95e-05	0.000189914	8.31e-05	0.000111451	0.000105217	0.000136286	5.94e-05	7.65e-05	0.00011292	5.72e-05	3.18e-05	4.11e-05	5.77e-05	8.2e-05	0.000173232	0.000103979	0.000106141	0.000115281	5.63e-05
K00930	0.000322699	0.000349797	0.000416284	0.00027281	0.000331095	0.000469777	0.000154753	0.000451233	0.000375773	0.000476012	0.000435019	0.000541258	0.000533096	0.000401915	0.000416882	0.000446152	0.000445494	0.000431962	0.000452704	0.000445253	0.000441856	0.000426674	0.000402052	0.000437613	0.000439	0.000437091	0.000426249	0.000444894	0.000425129	0.000441631	0.000385601	0.000395501	0.000387318	0.000437453	0.00043157	0.000421941	0.000289919	0.000438468	0.000444972	0.00042067	0.000393533	0.000320512	0.000441994	0.000309082	0.000423268	0.000433744	0.000457068	0.000384396	0.000460634
K00931	0.00036839	0.000352175	0.000403096	0.000324339	0.000378825	0.000462682	0.000124542	0.000353011	0.000433972	0.000317848	0.000411595	0.000958949	0.000503378	0.000343498	0.00039566	0.000384217	0.000395891	0.000358399	0.000382805	0.000403068	0.000375208	0.000366603	0.000238722	0.000367361	0.000377931	0.000395268	0.000406191	0.000382349	0.000362236	0.000374714	0.000364399	0.000354159	0.000389442	0.000382641	0.000380366	0.00039163	0.000253574	0.000382547	0.000380138	0.000401952	0.000376036	0.0002766	0.000371579	0.000261195	0.000344359	0.00039767	0.000398586	0.000323555	0.0006143
K00932	4.59e-05	4.44e-05	5.35e-05	3.94e-05	1.18e-05	5.14e-05	2.91e-05	5.98e-05	2.69e-05	4.85e-05	8.28e-05	2.66e-05	2.66e-05	3.93e-05	3.53e-05	3.23e-05	2.82e-05	7.07e-05	2.81e-05	4.18e-05	2.75e-05	3.77e-05	0.000110759	4.21e-05	4.5e-05	4.46e-05	3.96e-05	2.85e-05	6.48e-05	3.2e-05	5.6e-05	3.14e-05	4.99e-05	2.4e-05	7.14e-05	5.41e-05	0.000130261	5.92e-05	6.46e-05	5.11e-05	6.34e-05	3.68e-05	5.93e-05	0.000130391	5.89e-05	3.98e-05	4.39e-05	5.22e-05	4.22e-05
K00936	0.000352597	3.97e-05	7.4e-05	0.000175486	7.94e-05	1.85e-05	8.74e-06	1.98e-05	0.000112588	1.51e-05	7.69e-05	0.000390665	1.91e-05	2.48e-05	9.11e-05	9.83e-05	8.63e-05	3.17e-05	0.00010418	8.45e-05	0.000106612	0.000180367	2.42e-05	8.36e-05	7.5e-05	8.64e-05	0.000108133	9.53e-05	5.44e-05	8.36e-05	1.59e-05	0.000184521	6.22e-05	7.98e-05	5.5e-05	9.93e-05	2.13e-05	3.99e-05	5.55e-05	2.88e-05	2.54e-05	1.68e-05	3.15e-05	3.27e-05	4.74e-05	6.93e-05	0.000109261	4.68e-05	0.000214423
K00937	0.000196074	0.000337937	0.000366963	0.000245282	0.000179218	0.00026329	9.91e-05	0.000163095	0.000358158	0.00032749	0.000314106	0.00052134	0.000448218	0.000241121	0.000220316	0.000189986	0.000233666	0.00025239	0.000199905	0.000243823	0.000214019	0.000228147	0.000379343	0.000272599	0.000256052	0.00023817	0.000259604	0.000202319	0.000276959	0.000259615	0.000277541	0.000190738	0.000273269	0.000192029	0.000257771	0.000248781	0.000283662	0.000223944	0.000228853	0.000236786	0.000364861	0.000266525	0.000219924	0.000224268	0.000249862	0.000263046	0.0002222	0.000210932	0.000411402
K00938	2.7e-07	7.95e-06	0	0	1.43e-07	0	1.21e-06	2.09e-06	4.75e-06	0	1.78e-06	5.58e-08	2.88e-07	0	0	2.8e-06	7.26e-07	5.63e-07	3.71e-06	1.52e-06	1.24e-06	4.81e-06	3e-07	1.15e-06	3.44e-06	2.51e-06	2.15e-06	1.47e-06	2.8e-06	4.04e-07	1.28e-07	0	2.07e-07	1.2e-06	3.24e-07	1.54e-06	8.83e-07	1.22e-06	4.51e-07	3.37e-07	6.99e-07	7.17e-06	8.18e-07	9.28e-07	1.54e-06	1.79e-06	1.73e-06	6.78e-07	5.57e-06
K00939	0.000379389	0.000455451	0.000457187	0.000367311	0.000500576	0.000480184	0.000585171	0.000386996	0.000472129	0.000393907	0.000415072	0.00057003	0.000500977	0.000409471	0.000404319	0.00039029	0.000400778	0.000388368	0.000390661	0.000408553	0.000391246	0.000386359	0.000411768	0.00040849	0.000399191	0.000399831	0.000405163	0.000410029	0.0004103	0.000400616	0.000375723	0.000372029	0.00039258	0.000404546	0.000415112	0.000407945	0.000300523	0.000418715	0.00040892	0.000419769	0.000394588	0.000461583	0.000399587	0.000300683	0.000410857	0.000425444	0.000420158	0.000385852	0.000474017
K00940	5.61e-05	7.32e-05	3.28e-05	5.75e-05	2.26e-05	1.53e-05	1.97e-05	1.73e-05	0.000102869	0.000116195	8.01e-05	3.77e-05	0.000372383	9.24e-05	4.79e-05	5.34e-05	5.51e-05	2.79e-05	4.33e-05	8.31e-05	3.23e-05	7.64e-05	5.31e-05	8.12e-05	5.87e-05	4.96e-05	5.41e-05	6.3e-05	7.04e-05	8.87e-05	0.000120972	4.68e-05	2.22e-05	4.06e-05	5.78e-05	6.71e-05	0.000177475	5.61e-05	4.42e-05	3.14e-05	4.47e-05	8.42e-05	2.83e-05	0.000137391	9.21e-05	5.39e-05	5.99e-05	5.74e-05	9.55e-05
K00941	0.000198832	0.000339802	0.000376349	0.000334913	0.000553598	0.000466399	0.000608136	0.000472772	0.000419168	0.000449262	0.000380301	0.000469192	0.000517585	0.00043528	0.000387294	0.000394703	0.000402716	0.000411339	0.000391514	0.000402248	0.000377939	0.000334548	0.000398149	0.000371495	0.000383439	0.000397807	0.000374517	0.00038897	0.000399035	0.000383555	0.000373054	0.00029566	0.000348582	0.00039153	0.000397742	0.000373985	0.00030721	0.000414579	0.000410754	0.000403834	0.000371229	0.00026984	0.000415343	0.000299981	0.000414806	0.000406673	0.000384759	0.00038399	0.000466467
K00942	0.000372814	0.000495564	0.000676211	0.000450037	0.000597476	0.000504378	0.000649871	0.000551863	0.000508203	0.000611598	0.000522823	0.000608358	0.000567383	0.000545417	0.000533564	0.000519179	0.000525738	0.000563336	0.00052442	0.000516227	0.000538346	0.000515725	0.000639759	0.000565043	0.000562519	0.000548409	0.000526166	0.000540591	0.000565021	0.000550397	0.000497896	0.000505823	0.000578566	0.00053856	0.000545696	0.000516368	0.000363472	0.000577395	0.000585818	0.000578216	0.000622198	0.000605807	0.000561868	0.00038755	0.000566776	0.000602307	0.00054125	0.000544899	0.000585758
K00943	0.0002767	0.000289159	0.00015002	0.000305443	0.000139034	0.000200029	4.02e-05	2.95e-05	0.000279974	0.000176802	0.000171571	0.000526675	0.00039744	0.000174574	0.000164099	0.000152665	0.000193257	0.000103686	0.000175286	0.000218258	0.000173899	0.00022196	0.000112176	0.00018753	0.000181196	0.00015327	0.000189317	0.000166751	0.000158606	0.000196723	0.000241553	0.000196194	9.81e-05	0.000140469	0.000153707	0.000177818	0.000443643	0.000126967	0.000112495	7.14e-05	0.000115983	0.000293521	8.53e-05	0.000382335	0.000177784	0.000148602	0.000162663	0.000127183	0.000339152
K00945	0.000603943	0.000607204	0.000907748	0.00059453	0.000700865	0.000823381	0.000718412	0.000829431	0.000699251	0.000749462	0.000886714	0.000698628	0.000670911	0.000696068	0.00077415	0.000746849	0.000726257	0.000823644	0.000739575	0.000722844	0.000747587	0.000717082	0.000941108	0.00075463	0.000754359	0.000772603	0.000780594	0.000774299	0.000832449	0.000706061	0.000629973	0.00071866	0.000827284	0.000789813	0.000872798	0.00080467	0.00043662	0.000876498	0.000823162	0.000878093	0.000824583	0.000767264	0.000853501	0.000483594	0.000698852	0.000808509	0.000834159	0.000689239	0.000692018
K00946	3.76e-05	0.000160571	6.49e-05	2.49e-05	0.000233762	2.54e-05	0.000462967	6.85e-05	9.15e-05	0.000162855	0.000123961	1.25e-05	0.000383652	0.000187362	9.25e-05	6.88e-05	8.91e-05	5.43e-05	8.08e-05	9.98e-05	5.59e-05	0.000106515	0.000151223	0.000147995	0.000112147	0.000109703	9.5e-05	0.000100914	0.00015088	0.000131808	0.000176333	9.59e-05	0.000172491	9.09e-05	0.000126691	0.000107182	0.000157299	0.00011174	0.000114525	0.000149571	0.000212339	3.6e-05	5.01e-05	0.000179444	0.000179616	0.000158632	9.3e-05	0.000138267	4.28e-05
K00947	0	0	0	0	0	0	0	0	0	0	0	0	0	0	0	0	0	0	0	0	0	0	0	0	0	0	0	0	0	0	0	0	0	0	0	0	4.14e-07	0	0	0	0	7.63e-07	0	0	0	0	0	0	7.17e-06
K00948	0.000385513	0.000382631	0.000556903	0.00042982	0.000691156	0.000670073	0.000627143	0.000556855	0.000586218	0.00052773	0.000525218	0.000977984	0.000548499	0.000527382	0.000535418	0.00053696	0.000534837	0.000543018	0.000520692	0.00053672	0.000523943	0.000476628	0.000528609	0.000552834	0.000535498	0.00053769	0.000545161	0.000581642	0.000537921	0.000518571	0.000510578	0.000492872	0.000494651	0.000603857	0.000560866	0.000526855	0.00034907	0.000592797	0.000568948	0.000582178	0.000457546	0.000613066	0.000601349	0.000363955	0.000551666	0.000597206	0.000614433	0.000550677	0.000781432
K00949	0.000336874	0.000299608	0.000401475	0.00033204	0.000523735	0.000470722	0.000590491	0.000461423	0.000413369	0.000333767	0.000333911	0.000490932	0.000152971	0.000352011	0.000399378	0.000394521	0.000382071	0.00039132	0.000390674	0.000368498	0.000408767	0.000349591	0.00039018	0.000344914	0.000367622	0.000388854	0.000374605	0.000386439	0.000364582	0.000353632	0.000281076	0.000346711	0.000367259	0.000389292	0.000366587	0.000351178	0.000145894	0.000396581	0.000392413	0.000391337	0.000350583	0.000431484	0.000399635	0.000182855	0.000346432	0.000362689	0.000374523	0.00035412	0.000457669
K00950	0.000116235	0.000117952	0.000197699	0.00019518	0.000445231	0.000185452	0.000906917	0.000103718	0.000303071	0.000185212	0.000133132	0.000134255	0.000384288	0.000231493	0.000107956	0.000119891	0.000143643	0.000103252	0.000124243	0.000173884	0.000118801	0.000156361	0.000231152	0.000162208	0.000134559	0.000116683	0.000126057	0.000121814	0.000146104	0.00016751	0.000195922	0.000109325	5.95e-05	9.39e-05	0.000124737	0.000152982	0.000236541	0.000117381	0.000114857	7.95e-05	0.000109835	0.000311041	8.15e-05	0.000187155	0.000212072	0.000135605	0.000114854	0.00016574	0.000172634
K00951	0.000424831	0.000432755	0.000520973	0.000533232	0.00082821	0.000488438	0.00104592	0.000452333	0.000656562	0.000448688	0.000398186	0.00101449	0.000158078	0.000470447	0.000430143	0.000418768	0.00047317	0.000454814	0.000446899	0.00045025	0.00047279	0.000431475	0.000634394	0.00050789	0.000493933	0.000453842	0.000468328	0.000454241	0.00049495	0.000480747	0.000439853	0.000413615	0.000433683	0.00048998	0.000506123	0.000452565	0.000457011	0.000461713	0.000505863	0.000472548	0.000436268	0.000704492	0.00045351	0.000471549	0.000587939	0.00053129	0.000494901	0.000511903	0.000782962
K00952	1.46e-06	1.7e-06	3.44e-05	1.01e-06	6.97e-06	3.88e-05	1.91e-05	4.81e-05	3.67e-06	3.08e-05	7.73e-05	6.49e-06	2.49e-05	1.7e-05	2.91e-05	2.75e-05	1.76e-05	5.69e-05	2.05e-05	2.39e-05	1.93e-05	2.93e-05	9.56e-05	2.53e-05	2.91e-05	3.07e-05	3.36e-05	2.27e-05	6.26e-05	1.96e-05	1.62e-05	1.87e-05	4e-05	2.01e-05	6.51e-05	4.98e-05	2.44e-05	5.76e-05	4.48e-05	4.79e-05	5.09e-05	2.94e-05	5.04e-05	2.16e-05	1.72e-05	3.48e-05	4.01e-05	1.6e-05	1.94e-05
K00954	0.000346327	0.000355037	0.000405713	0.00036475	0.000498561	0.000465956	0.00057806	0.000386079	0.000445525	0.000394609	0.000412284	0.000568251	0.000500499	0.000402953	0.000394568	0.000390416	0.000393966	0.000381408	0.000389121	0.000405497	0.000388524	0.000386174	0.000411648	0.000408211	0.000397409	0.000394888	0.000402168	0.000407039	0.000410168	0.000399228	0.000379689	0.00037364	0.000388766	0.000401834	0.000412997	0.000408514	0.000300923	0.000416417	0.000408146	0.000410074	0.000401339	0.000460565	0.000391163	0.000299144	0.000411213	0.000422638	0.00041605	0.000415447	0.000469324
K00955	8.74e-05	9.36e-05	0.000114975	6.66e-05	3.35e-05	5.97e-05	4.11e-05	9.25e-05	0.000154872	0.000183406	0.000172168	1.9e-05	0.000408903	0.000136348	8.83e-05	9.2e-05	0.000109829	0.000112729	8.9e-05	0.000141881	8.19e-05	0.000132272	0.00014044	0.000140981	0.000111719	0.000111298	9.7e-05	9.92e-05	0.000133104	0.00010991	0.000116212	6.74e-05	6.79e-05	9.5e-05	0.000132436	0.000140448	0.000177991	0.000110628	0.000125254	8.64e-05	0.000129989	5.98e-05	9.64e-05	0.000173167	0.000177046	0.000100259	0.000122018	8.13e-05	6.8e-05
K00956	5.49e-05	8.99e-05	0.000103459	5.72e-05	3.29e-05	5.29e-05	3.73e-05	7.02e-05	0.000139212	0.00017814	0.000170012	1.4e-05	0.000407981	0.000130567	8.49e-05	9.05e-05	0.000107536	8.78e-05	8.71e-05	0.000141335	8.01e-05	0.000131103	0.000130802	0.000139105	0.000110329	0.00010926	9.47e-05	9.78e-05	0.000129673	0.000108083	0.000115032	6.66e-05	6.72e-05	9.43e-05	0.000131007	0.000136804	0.000171418	0.000107801	0.000122348	8.54e-05	0.000127436	5.14e-05	7.63e-05	0.000172907	0.000174348	9.86e-05	0.000118218	7.98e-05	4.99e-05
K00957	5.61e-05	9.1e-05	0.000105631	6.05e-05	3.32e-05	0.000211509	3.78e-05	7.02e-05	0.000141804	0.000179896	0.000182192	1.42e-05	0.000411916	0.000136401	9.49e-05	0.000109391	0.000126298	0.000101457	0.000113819	0.000164096	0.000100238	0.000149194	0.00013924	0.000147484	0.000123713	0.000120539	0.000112191	0.00010333	0.000155044	0.000114391	0.000119652	7.79e-05	7.3e-05	9.96e-05	0.000143957	0.000152304	0.000171418	0.000108922	0.000129388	8.54e-05	0.000146458	5.14e-05	7.81e-05	0.000181733	0.000177015	0.000111154	0.000122366	8.85e-05	5.05e-05
K00958	0	0	6.19e-07	0	1.44e-06	9.26e-07	0	2.54e-07	0	0	1.36e-06	2.6e-07	5.93e-07	2.33e-06	4.35e-06	2.34e-06	5.37e-06	0	2.61e-06	2.96e-06	1.8e-06	1.7e-06	1.41e-06	2.06e-06	1.98e-06	6.21e-06	3.96e-06	3.83e-06	6.45e-06	1.74e-05	2.55e-05	3.91e-06	3.28e-06	1.02e-06	8.69e-06	3.82e-06	7.01e-07	2.2e-06	3.59e-06	3.59e-06	1.71e-06	2.67e-06	6.25e-07	8.55e-07	4.85e-06	7.04e-07	2.03e-06	8.63e-06	8.4e-06
K00960	0	0	0	0	0	3.86e-09	0	5.61e-09	0	2.12e-08	5.37e-09	1.34e-09	0	3.6e-08	5.72e-09	0	1.08e-08	1.81e-08	0	0	5.05e-09	5.59e-09	0	0	0	1.51e-08	0	0	5.31e-09	1.01e-08	0	1.8e-08	2.6e-09	0	0	0	3.32e-09	1.35e-08	4.52e-08	1.08e-08	8.99e-09	0	4.6e-08	5.45e-09	4.29e-08	5.48e-08	3.43e-08	3.63e-09	1.3e-07
K00962	0.000565461	0.000481262	0.000506454	0.000478249	0.000540374	0.000503256	0.000615179	0.000494029	0.000511705	0.000558479	0.000545712	0.000590791	0.000905297	0.000538024	0.000534628	0.00053132	0.000530404	0.00049532	0.000542264	0.000561969	0.000536248	0.000572275	0.000440707	0.000527006	0.000514304	0.000516722	0.000516733	0.000538167	0.000478478	0.000534269	0.000448743	0.000512529	0.000436925	0.000503519	0.000494447	0.000547933	0.000374259	0.00050753	0.000486807	0.000455822	0.000461324	0.000474567	0.000490631	0.00034061	0.000497872	0.000483645	0.000534872	0.000497949	0.0005092
K00963	0.000322271	0.000243067	0.000117201	0.000524593	0.000184025	3.4e-05	4.27e-05	3.62e-05	0.000220969	0.000154934	0.000160254	0.000512589	0.000389324	0.000152244	0.000145413	0.000129845	0.000139794	0.000104256	0.00012881	0.000168868	0.000140139	0.000185371	8.89e-05	0.000141257	0.000130119	0.000119319	0.000151191	0.000134914	0.000105629	0.000161161	0.000187101	0.00016567	9.24e-05	0.000103982	9.99e-05	0.000165774	0.000350728	0.000106638	8.12e-05	5.94e-05	8.7e-05	0.000296997	9.19e-05	0.000256631	0.000125344	9.86e-05	0.000135301	8.85e-05	0.000338731
K00965	0.000123622	0.000309871	0.00025314	0.000242768	0.000161853	0.00025761	9.69e-05	0.000135675	0.000257083	0.000179661	0.000219654	0.000552162	7.38e-05	0.000161007	0.000182741	0.000164699	0.000188567	0.000225607	0.000173589	0.000185066	0.000193345	0.000176689	0.000295006	0.000190261	0.000215051	0.000195096	0.000213207	0.000167615	0.000216092	0.000168101	0.000211166	0.000155411	0.000250788	0.000156178	0.000200049	0.000181077	0.000224523	0.000186336	0.00017995	0.000199122	0.000323216	0.000342722	0.000188523	0.000192863	0.000148447	0.000209017	0.000159981	0.000158103	0.00036939
K00966	1.44e-05	1.64e-05	3.6e-05	9.36e-06	0.000282935	4.97e-06	0.000441984	4.55e-05	0.000137324	0.00013351	9.56e-05	0.000385351	0.00037376	0.000150076	6.04e-05	5.97e-05	5.57e-05	6.19e-05	4.93e-05	8.79e-05	3.44e-05	8.73e-05	9.83e-05	6.85e-05	5.16e-05	4.41e-05	6.7e-05	5.13e-05	3.81e-05	5.01e-05	8.32e-05	4.3e-05	1.64e-05	2.76e-05	3.62e-05	7.4e-05	7.52e-05	4.75e-05	1.3e-05	3.03e-05	5.31e-05	3.04e-05	4.34e-05	2e-05	6.29e-05	4.55e-05	4.71e-05	9.13e-05	0.000259078
K00968	3.01e-05	2.51e-05	0.00017275	4.77e-05	0.000300041	0.000233271	0.000478182	0.00020876	0.00012731	0.000104569	0.000158531	1.73e-05	4.9e-05	0.000154481	0.000140498	0.000147874	0.000112575	0.000156167	0.000128629	0.000116556	0.000122182	8.89e-05	0.000184773	0.000135582	0.00012441	0.000138107	0.000132953	0.00016258	0.000165245	0.000109195	0.000128062	0.000126962	0.000133956	0.000191024	0.000197226	0.000159485	4.1e-05	0.000214439	0.000193376	0.000212071	8.65e-05	9.47e-05	0.000203336	7.95e-05	0.000153124	0.000185073	0.000207288	0.000160991	0.000102983
K00969	0.000394957	0.000507679	0.00066016	0.000460131	0.000547124	0.000537375	0.000633326	0.000493685	0.000561255	0.000522827	0.000572712	0.00063944	0.000546093	0.000496226	0.000525713	0.000471919	0.000481068	0.0005147	0.000467202	0.000497853	0.000490998	0.000479203	0.000646915	0.000524445	0.000516637	0.000526236	0.000521275	0.000505598	0.00055939	0.000500137	0.000488796	0.000472259	0.000608784	0.000490198	0.00055465	0.000518397	0.000367588	0.000570182	0.000563155	0.00058711	0.000662823	0.000741433	0.000520789	0.000361802	0.000521033	0.00055948	0.000504822	0.000489669	0.000548184
K00970	0.000347345	0.000334162	0.000344139	0.00034396	0.000503484	0.000269278	0.00054382	0.000331379	0.000384123	0.000359239	0.000312949	0.000561269	0.000469728	0.000387185	0.000340978	0.000344911	0.000341777	0.000301133	0.000337692	0.00034058	0.000329912	0.000333636	0.000296827	0.00035551	0.000337688	0.000324056	0.000333194	0.000364898	0.000316389	0.00033464	0.000326157	0.000329862	0.000334075	0.000363731	0.000312815	0.000328286	0.000262372	0.000358739	0.000326891	0.000366598	0.000302704	0.000410607	0.000329162	0.000260152	0.000344702	0.000365426	0.000353481	0.000340975	0.000432811
K00971	0.000108456	0.000160927	0.000117791	3.33e-05	0.000496729	0.000201479	0.000915838	0.000137387	0.000236801	0.000190222	0.00015058	0.000405821	0.000390975	0.000258827	0.000122447	0.000115945	0.000136075	0.0001208	0.000132252	0.000151319	0.000104318	0.000161433	0.000229566	0.000155453	0.00014853	0.000144426	0.000140893	0.000117382	0.000149536	0.000145937	0.00021004	0.000122558	0.000186188	9.33e-05	0.000141395	0.000142918	0.000168928	0.000105997	0.000112544	0.000158132	0.000256209	8.25e-05	8.85e-05	0.000176332	0.000189405	0.000176669	0.000105501	0.000222951	0.000272131
K00972	7.98e-06	0.000106802	6.36e-05	6.93e-06	2.59e-05	0.000210947	2.87e-05	7.89e-05	1.89e-05	4.79e-05	0.00014049	9.67e-06	4e-05	6.05e-05	8.65e-05	7.38e-05	6.24e-05	0.000107061	8.15e-05	6.77e-05	7.52e-05	7.77e-05	0.000139596	7.49e-05	8.36e-05	9.9e-05	9.86e-05	6.07e-05	0.000143045	6.92e-05	8.68e-05	7.15e-05	0.000198182	5.65e-05	0.000117196	9.59e-05	1.92e-05	0.000104805	0.000108344	0.000146048	0.000235206	5.47e-05	8.6e-05	4.15e-05	5.28e-05	0.000107551	5.5e-05	4.98e-05	1.32e-05
K00973	0.000414949	0.000559116	0.000457334	0.000459344	0.000490742	0.000466827	0.00060954	0.000352788	0.000649377	0.000301382	0.00035255	0.000594998	0.00011892	0.000382372	0.000377833	0.000359409	0.000419324	0.000378983	0.000391313	0.000375534	0.00040641	0.000366883	0.000374808	0.000429023	0.000421965	0.000425101	0.000435331	0.000415565	0.000413504	0.000408381	0.000440027	0.000382875	0.000502591	0.000451536	0.000398316	0.000368845	0.000367561	0.00037629	0.000420642	0.000456042	0.000532057	0.000528043	0.000401669	0.00039611	0.00043507	0.000457451	0.000397515	0.000381273	0.000467923
K00974	0.000371505	0.000394654	0.000443089	0.000405827	0.000537637	0.000664325	0.000597725	0.000514078	0.000432479	0.000475343	0.000491328	0.000196395	0.000531808	0.000519693	0.000504918	0.000508965	0.000495212	0.000475313	0.000498924	0.00050706	0.000488024	0.000439272	0.000427683	0.000511624	0.00048673	0.000493498	0.000481874	0.000541631	0.000509153	0.000484998	0.000509861	0.000457519	0.000483394	0.00057631	0.000535061	0.000507601	0.000407788	0.000558164	0.000535203	0.000568954	0.000425369	0.000509291	0.00053525	0.000447608	0.00052509	0.000530413	0.000560218	0.000496402	0.000316595
K00975	0.000641216	0.000821633	0.000850932	0.000701841	0.000389363	0.0006619	0.000321485	0.000617179	0.000562298	0.000673361	0.000772097	0.000777976	0.00030887	0.000544313	0.000648629	0.000601563	0.000614042	0.000826295	0.000604532	0.000596388	0.000656478	0.000666451	0.000989865	0.0006123	0.000686321	0.00065939	0.000673464	0.000549462	0.000724747	0.000591491	0.000544587	0.000598087	0.000831498	0.000523881	0.000688749	0.000637822	0.000431653	0.000641406	0.00064484	0.000691269	0.000974696	0.000846777	0.000690803	0.000406312	0.000515241	0.000637664	0.000522559	0.000546236	0.00057151
K00978	3.06e-05	0.000124036	0.000107235	3.59e-05	3.89e-05	2.58e-05	2.32e-05	6.46e-05	3.57e-05	3.57e-05	7.79e-05	7.32e-05	2.33e-05	6.61e-05	7.06e-05	5.71e-05	5.61e-05	8.08e-05	5.74e-05	4.98e-05	6.02e-05	5.61e-05	5.07e-05	8.2e-05	8.75e-05	8.71e-05	7.78e-05	6.12e-05	7.96e-05	7.29e-05	8.96e-05	7.35e-05	0.000168695	6.42e-05	7.1e-05	6.69e-05	3.1e-05	7.92e-05	9.86e-05	0.000122692	0.000196901	9.35e-05	7.83e-05	2.75e-05	6.64e-05	0.000115007	5.87e-05	8.61e-05	3.19e-05
K00979	6.87e-05	4.71e-05	4.42e-05	0.000107402	0.000224604	1.1e-05	0.000446367	4.33e-05	7.87e-05	0.000135786	7.33e-05	9.64e-06	0.000370279	0.000143975	4.22e-05	4.09e-05	5.11e-05	2.57e-05	3.99e-05	7.35e-05	2.13e-05	7.55e-05	9.39e-05	7.28e-05	4.87e-05	4.11e-05	3.43e-05	5.22e-05	5.36e-05	7.12e-05	0.000105048	4.45e-05	1.74e-05	3.74e-05	5.45e-05	7.04e-05	0.000150337	4.4e-05	3.34e-05	3.67e-05	4.11e-05	1.95e-05	2.09e-05	0.000141539	0.00010164	5.71e-05	5.42e-05	8.09e-05	3.61e-05
K00980	7.09e-05	8e-05	0.000184941	0.000137329	0.000320788	0.000401391	0.000500749	0.000218251	0.000149637	0.000117349	0.000190082	2.11e-05	6.21e-05	0.000179542	0.000162968	0.000177687	0.000157556	0.000191024	0.000169	0.000170395	0.0001698	0.000120393	0.000219162	0.000179162	0.000166731	0.000177332	0.000182763	0.00018325	0.000209604	0.000144254	0.000165489	0.000153615	0.000150032	0.000209258	0.000227817	0.000181091	5.64e-05	0.00023394	0.000225215	0.000216498	0.000127339	0.000122113	0.000219708	9.4e-05	0.000197181	0.000209518	0.000219838	0.000209204	0.000172376
K00981	0.000345149	0.000396984	0.000406664	0.000377005	0.000503913	0.000466348	0.000578624	0.000385377	0.000446852	0.00050013	0.000480828	0.000569935	0.000866543	0.000484395	0.000418564	0.000419305	0.0004189	0.000391242	0.000406349	0.000461075	0.000395959	0.000427142	0.000416429	0.000436353	0.000409292	0.000416456	0.000413782	0.000434086	0.000419103	0.000442061	0.00047369	0.000397617	0.000400025	0.000409589	0.000423838	0.000456379	0.00043558	0.00043579	0.000415383	0.000418165	0.000429717	0.000466012	0.000400353	0.000405933	0.000441672	0.000429058	0.000435292	0.000401306	0.000468487
K00982	9.99e-06	5.15e-05	2.65e-06	1.47e-05	8.06e-05	5.79e-07	3.27e-06	4.63e-06	7.17e-05	1.94e-05	7.44e-06	0.000384584	3.14e-06	2.42e-05	7.98e-06	5.1e-06	1.38e-05	5.63e-06	1.48e-05	1.46e-05	7.49e-06	1.52e-05	2.79e-06	7.88e-06	1.23e-05	1.08e-05	1.8e-05	7.48e-06	2.57e-06	7.75e-06	3.46e-05	1.47e-05	5.84e-06	6.23e-06	3.65e-06	3.85e-06	0.000105098	2.27e-06	4.38e-06	2.87e-06	2.15e-06	7.6e-06	5.94e-06	0.000108492	1.78e-05	1.8e-05	1.56e-05	2.6e-06	0.000208418
K00983	6.09e-05	0.000109364	6.27e-05	9.68e-05	5.94e-05	6.21e-05	2.94e-05	0.000100572	2.63e-05	6.53e-05	0.000135317	1.51e-05	4.17e-05	7.64e-05	0.000100166	6.2e-05	5.19e-05	0.000130848	6.21e-05	5.62e-05	5.84e-05	6.96e-05	0.000149589	7.39e-05	7.92e-05	9.67e-05	8.67e-05	6.01e-05	0.000130561	8.51e-05	0.000129478	7.19e-05	0.000202237	6.04e-05	0.000116197	8.74e-05	4.44e-05	0.000111157	0.000104724	0.000156696	0.000224232	6.34e-05	0.000109521	3.94e-05	6.14e-05	0.000102189	5.83e-05	6.21e-05	2.91e-05
K00984	2.01e-05	8.53e-06	3.23e-05	2.78e-05	0.000103327	0.000192843	2.03e-05	0.000130526	4.99e-05	7.15e-05	8.19e-05	8.99e-06	2.98e-05	9.77e-05	0.00012469	0.000107794	9.74e-05	9.32e-05	0.000103035	9.41e-05	9.51e-05	4.81e-05	2.24e-05	9.95e-05	8.75e-05	9.96e-05	9.29e-05	0.000132006	9.85e-05	8.51e-05	0.000100515	8.51e-05	8.85e-05	0.000168538	0.000118599	9.89e-05	3.68e-05	0.000138646	0.000128023	0.00015095	3.23e-05	5.1e-05	0.000145043	4.48e-05	0.000108499	0.000124514	0.000155057	0.00011523	6.76e-05
K00986	0.00211446	0.00086308	0.00158224	0.00132899	0.000771525	0.00144866	0.000873067	0.00152853	0.00107425	0.000996766	0.00183762	0.000283536	0.000602221	0.000923617	0.00141855	0.00143451	0.00126854	0.00161571	0.00133778	0.00124666	0.00128012	0.00158785	0.00188291	0.0013981	0.00144582	0.00141465	0.00156399	0.00141744	0.00183572	0.001198	0.000909586	0.0016928	0.0015151	0.00141176	0.00191423	0.00164002	0.000525965	0.00169418	0.0015864	0.00156946	0.00152386	0.000713792	0.00156252	0.000838651	0.00125728	0.00160156	0.0016064	0.0021426	0.000722081
K00988	0	0	0	0	0	3.21e-09	0	4.67e-09	0	1.76e-08	4.47e-09	1.12e-09	0	3e-08	4.76e-09	0	8.97e-09	1.51e-08	0	0	4.2e-09	4.66e-09	0	0	0	1.26e-08	0	0	4.42e-09	8.44e-09	0	1.5e-08	2.16e-09	0	0	0	2.77e-09	1.13e-08	3.77e-08	9.01e-09	7.49e-09	0	3.83e-08	4.54e-09	3.57e-08	4.57e-08	2.86e-08	3.02e-09	0
K00989	0.000230296	8.31e-05	6.19e-05	0.000259855	0.00014036	2.57e-05	3.64e-05	9.89e-05	0.000147535	0.000178497	0.000132847	0.000521712	0.000408412	0.000137737	0.000128733	0.00014852	0.000143396	8.6e-05	0.000148254	0.000162988	0.000143258	0.000189962	5.59e-05	0.000108809	0.000118061	0.000111402	0.000110486	0.000133596	6.9e-05	0.000135738	9.88e-05	0.000143353	5.78e-05	0.000103753	8.14e-05	0.000156047	0.000198545	8.97e-05	8.37e-05	4.28e-05	7.1e-05	0.000214271	7.09e-05	0.000151093	0.000104008	8.73e-05	0.000122616	8.14e-05	0.000240823
K00990	3.27e-05	5.15e-05	2.65e-06	0.00010115	0.000100402	1.42e-06	5.18e-06	3.71e-06	7.17e-05	1.95e-05	7.69e-06	0.000385214	3.14e-06	2.44e-05	8.01e-06	7.28e-06	1.67e-05	5.72e-06	1.56e-05	1.76e-05	7.57e-06	1.6e-05	2.79e-06	8.51e-06	1.41e-05	1.55e-05	1.94e-05	1.15e-05	8.71e-06	2.32e-05	5.98e-05	1.86e-05	8.87e-06	7.7e-06	5.81e-06	4.42e-06	0.000105116	2.68e-06	5.63e-06	5.18e-06	3.08e-06	7.6e-06	6.24e-06	0.00010923	2.21e-05	1.93e-05	1.74e-05	1.07e-05	0.000208531
K00991	0.000402407	0.000417518	0.000464901	0.000453634	0.000722678	0.00064324	0.00106173	0.000460833	0.000575741	0.000433785	0.000457382	0.000576976	0.000521198	0.000488353	0.000431952	0.000441368	0.000461591	0.000500079	0.000444976	0.000469611	0.00045194	0.000450601	0.000508519	0.000457449	0.000453118	0.000436722	0.000471869	0.000444453	0.000471142	0.000451784	0.000426273	0.000403516	0.000401611	0.000433066	0.00044939	0.000452754	0.000356479	0.000449779	0.0004417	0.000432836	0.000435585	0.000545082	0.000477449	0.000318949	0.00045931	0.000468677	0.000442548	0.000464741	0.000551964
K00992	5.59e-05	2.19e-05	0.000156605	2.57e-05	0.00021078	4.94e-05	0.000457285	8.76e-05	9.77e-05	5.94e-05	8.48e-05	1.39e-05	2.59e-05	8.21e-05	5.42e-05	4.32e-05	2.61e-05	6.38e-05	3.97e-05	3.72e-05	3.36e-05	5.46e-05	0.000184203	4.37e-05	4.63e-05	4.7e-05	4.61e-05	3.37e-05	7.83e-05	3.1e-05	3.01e-05	4.59e-05	5.08e-05	3.17e-05	8.56e-05	7.36e-05	5.03e-05	9.09e-05	7.47e-05	7.03e-05	5.94e-05	6.05e-05	6.19e-05	4.51e-05	5.8e-05	7.03e-05	6.04e-05	5.89e-05	5.65e-05
K00995	0.000564421	0.000469021	0.000647887	0.000585182	0.00069101	0.000729212	0.000244486	0.000807256	0.000678246	0.000699541	0.000696099	0.0014426	0.000654945	0.000620962	0.000698924	0.000788106	0.000745447	0.000693993	0.000755222	0.00072909	0.000741797	0.000662366	0.000574296	0.000647038	0.000686433	0.000699282	0.000702393	0.000742883	0.000667163	0.000696983	0.000600856	0.000654324	0.000583795	0.000741633	0.000696724	0.000717927	0.000512919	0.000744695	0.000721057	0.000671901	0.000526768	0.000621874	0.000731516	0.000527601	0.000642258	0.000699547	0.000759341	0.000627967	0.000993906
K00996	0.00020334	0.000485368	0.000348829	0.000361148	0.000493172	0.000275832	0.000565934	0.000199166	0.000450098	0.000296143	0.000340152	0.000823409	0.000465457	0.000301518	0.00025994	0.000204017	0.000240816	0.000268448	0.000217257	0.000250556	0.000225346	0.0002725	0.000405633	0.000299906	0.000283466	0.000301947	0.000293723	0.000223332	0.000317234	0.000301758	0.000312228	0.000216118	0.000419954	0.000208049	0.00028354	0.000259414	0.000176389	0.000252383	0.000303381	0.000331244	0.000518598	0.000293583	0.000240128	0.000137589	0.000318076	0.000337275	0.000228091	0.000256395	0.00055756
K00997	0.000119934	0.000196658	0.000139008	0.000212838	0.000301461	0.000403675	6.58e-05	0.00027329	0.000290484	0.00021687	0.000255111	0.000522176	0.000423933	0.000263409	0.000280772	0.000273808	0.000245097	0.00022036	0.00024221	0.000275164	0.000233372	0.000165259	8.25e-05	0.00026228	0.000237213	0.00024666	0.000259347	0.000332812	0.000227607	0.000253012	0.000316862	0.000217731	0.00020691	0.000359595	0.000283923	0.000264244	0.000244154	0.000325097	0.000288334	0.000320649	0.000119757	0.000376359	0.000326072	0.000207577	0.000272686	0.00030185	0.000370254	0.00029329	0.000399095
K00998	0	4.12e-05	2.05e-06	1.36e-05	4.29e-06	4.11e-07	0	2.02e-07	1.75e-06	1.4e-05	2.31e-06	8.22e-07	5.32e-07	1.92e-05	2.03e-06	1.26e-06	2.89e-06	4.85e-06	3.5e-06	5.42e-06	1.55e-06	1.99e-07	6.57e-07	2.74e-06	4.67e-06	1.43e-06	3.72e-07	9.93e-07	0	2.63e-06	3.17e-05	8.67e-06	5.63e-06	1.87e-06	2.03e-06	4.43e-07	9.91e-05	0	1.01e-06	1.73e-06	1.12e-06	2.18e-07	3.29e-06	0.000105613	1.09e-05	0	1.05e-06	7.75e-07	1.49e-06
K01000	0.000407518	0.000367092	0.000471414	0.000423983	0.000535941	0.000489725	0.00060797	0.000487079	0.000485333	0.000448009	0.000437023	0.000691278	0.000529957	0.000440898	0.000447213	0.00046511	0.000467562	0.000430989	0.00045719	0.000472773	0.000465481	0.00043049	0.000449396	0.000445158	0.000464527	0.000448257	0.000441689	0.000470231	0.000443216	0.000458294	0.000400044	0.000395322	0.000401707	0.000452301	0.000451525	0.000447739	0.000338608	0.000464002	0.000452875	0.000438072	0.000414435	0.000673557	0.000433883	0.00032037	0.000455055	0.000463519	0.000462763	0.000420375	0.000515477
K01001	0	1.14e-06	2.39e-06	5.63e-06	1.5e-07	1.4e-06	1.07e-06	9.51e-07	0	0	2.32e-06	6.09e-05	5.91e-08	1.02e-07	7.12e-07	5.11e-06	3.73e-06	4.13e-06	3.2e-06	4.5e-06	3.75e-06	1.86e-06	1.83e-06	2.33e-06	3.79e-06	1.77e-06	3.28e-06	2.07e-06	2.15e-07	2.97e-06	3.8e-09	0	1.51e-06	1.39e-06	2.58e-06	2.24e-06	1.33e-06	3.88e-08	1.17e-06	1.7e-06	1.99e-06	2.08e-05	1.34e-06	8.05e-08	1.01e-06	1.99e-07	1.37e-06	3.32e-07	9.54e-07
K01002	1.38e-05	7.03e-05	7.17e-05	5.27e-05	1.14e-05	6e-06	1.84e-05	1.4e-05	7.2e-05	8.69e-05	3.69e-05	1.71e-05	1.42e-05	5.31e-05	2.15e-05	1.85e-05	3.83e-05	3.63e-05	3.06e-05	3.71e-05	3.94e-05	3.32e-05	7.85e-05	3.88e-05	3.47e-05	2.54e-05	4.04e-05	2.72e-05	2.33e-05	2.99e-05	5.14e-05	2.83e-05	1.67e-05	2.77e-05	1.93e-05	1.79e-05	0.000115875	2.53e-05	1.59e-05	1.22e-05	2.63e-05	4.31e-05	3.44e-05	0.000115687	2.74e-05	9.29e-06	1.8e-05	1.34e-05	4.77e-05
K01003	0	0	5.97e-07	0	0	3.73e-08	2.07e-06	5.42e-08	0	2.05e-07	5.19e-08	9.66e-08	0	3.48e-07	5.53e-08	0	1.06e-06	1.75e-07	0	0	2.28e-07	5.4e-08	5.88e-07	9.97e-08	0	1.46e-07	0	0	5.13e-08	2.78e-07	0	1.74e-07	2.51e-08	0	0	0	6.82e-07	1.31e-07	4.37e-07	1.05e-07	8.69e-08	7.63e-07	4.44e-07	5.27e-08	4.14e-07	5.3e-07	6.37e-07	3.51e-08	2.28e-06
K01004	0	0	5.97e-07	0	0	0	2.07e-06	1.4e-06	0	0	0	8.64e-07	0	0	0	0	0	0	0	0	0	0	0	0	0	0	0	0	0	0	0	0	0	0	0	0	9.88e-07	0	0	0	0	1.15e-06	0	0	0	0	3.05e-07	0	8.73e-06
K01006	0.00035999	0.000309103	0.000406218	0.000363049	0.00041699	0.000467479	0.000574893	0.000396363	0.000401748	0.000369417	0.000400066	0.000204055	0.000495967	0.000377177	0.00036975	0.000374235	0.000371853	0.000389401	0.000366998	0.000380844	0.000371305	0.00036366	0.000402834	0.0003917	0.000372569	0.000377427	0.000373586	0.000391576	0.000403326	0.000381027	0.00033903	0.000355825	0.000380087	0.000389075	0.000396769	0.000398442	0.000185075	0.000411345	0.000402443	0.000403821	0.000390813	0.000448783	0.000394605	0.000188758	0.000387788	0.000401057	0.000397642	0.00037492	0.000256704
K01007	8.92e-06	5.81e-05	5.74e-05	2.81e-05	2.23e-05	9.77e-06	2.77e-05	3.07e-05	2.53e-05	0.00013051	8.71e-05	4.65e-06	0.000378163	0.00011111	6.58e-05	4.87e-05	5.61e-05	5.98e-05	4.14e-05	8.12e-05	3.07e-05	6.65e-05	2.82e-05	5.46e-05	5.82e-05	4.91e-05	4.87e-05	4.81e-05	3.46e-05	5.88e-05	0.000104059	4.04e-05	2.64e-05	4.4e-05	5.11e-05	6.69e-05	0.000161254	4.12e-05	1.8e-05	2.79e-05	5.61e-05	3.3e-05	5.16e-05	0.000123539	4.92e-05	3.31e-05	3.79e-05	6.69e-05	3.93e-05
K01008	0.000253211	0.000207761	0.000178702	0.000282067	9.66e-05	7.91e-05	7.23e-05	0.00015926	0.000201932	0.000184347	0.000160776	0.000145986	7.56e-05	0.000124626	0.000155598	0.000167111	0.000175295	0.000177046	0.000171114	0.00016797	0.00018852	0.000198253	0.00022283	0.000147278	0.000163347	0.000155297	0.000145611	0.000156689	0.00014635	0.000185646	0.000125728	0.000161697	0.000110809	0.000138859	0.000161905	0.000176595	0.000189727	0.000138245	0.000148399	0.000109533	0.000120775	0.000313972	0.000158069	0.000183631	0.000153439	0.000100977	0.000150955	0.000141753	0.000103649
K01011	0.000244668	0.000163033	0.000227889	0.000171425	0.000138439	0.000250258	5.91e-05	0.000206624	0.000267956	0.000114348	0.000208053	2.79e-05	6.24e-05	0.00014538	0.000215533	0.000201154	0.000167296	0.00017128	0.000186331	0.000166453	0.000176976	0.000175393	0.000176343	0.000177879	0.000155605	0.000182216	0.000199434	0.000210922	0.000220014	0.000173863	0.000190773	0.000236938	0.000179128	0.000238779	0.000229549	0.000215426	0.000224438	0.00024637	0.000228337	0.000224548	0.000109974	0.000207982	0.000229137	0.00020691	0.000181398	0.000210575	0.000251656	0.000165529	0.00021592
K01012	0.000195604	0.000246069	0.000324683	0.00033912	0.000270285	0.000492579	0.000162884	0.000385517	0.000348611	0.000413792	0.000454275	8.56e-05	0.000525107	0.000360024	0.000396687	0.000370273	0.000389337	0.000375503	0.000362387	0.000401607	0.000363961	0.000335862	0.000490163	0.000435351	0.00041103	0.000408366	0.000405143	0.000396826	0.000486475	0.000422397	0.000427229	0.00030431	0.00040412	0.000416753	0.000499067	0.000397899	0.000355068	0.000453082	0.000448042	0.000442482	0.000443121	0.000341415	0.000386371	0.000327545	0.000460641	0.000429622	0.000424749	0.000417561	0.000320198
K01023	0.000225662	3.1e-05	8.47e-05	0.000197056	2.93e-05	1.59e-05	1.13e-05	2.16e-05	3.8e-05	7.18e-05	4.71e-05	2.15e-05	1.2e-05	2.91e-05	5.93e-05	5.34e-05	4.96e-05	3.89e-05	5.09e-05	4.38e-05	5.17e-05	9.32e-05	9.08e-05	3.6e-05	3.54e-05	4.8e-05	4.87e-05	5e-05	4.14e-05	8.44e-05	9.29e-05	0.000101956	4.29e-05	3.41e-05	3.28e-05	4.43e-05	4.31e-05	2.1e-05	2.47e-05	2.27e-05	1.29e-05	3.97e-05	3.3e-05	3.29e-05	2.98e-05	2.71e-05	3.22e-05	4.49e-05	2.51e-05
K01026	0.000739607	0.000160016	0.000228004	0.000536025	0.000143239	6.73e-05	9.41e-05	0.000313183	0.000125511	0.000253654	0.000192269	0.000123828	0.00011932	0.000201296	0.000289437	0.000369197	0.000332152	0.000249532	0.000375864	0.000314209	0.000371909	0.000452032	0.000143741	0.00025369	0.000290066	0.000300733	0.000266394	0.000305383	0.000178766	0.000305124	0.000132332	0.000440266	0.000158731	0.00026147	0.000195295	0.000286073	0.000249843	0.000173194	0.000233001	0.000106649	9.49e-05	8.12e-05	0.000200678	0.000336459	0.000267418	0.000167351	0.000267991	0.000314055	6.19e-05
K01027	0.000341703	3.64e-05	7.19e-05	0.000171286	3.22e-06	1.89e-05	8.27e-06	1.9e-05	4.48e-05	1.3e-05	7.71e-05	7.81e-06	1.81e-05	2.41e-05	9.51e-05	0.000100534	8.12e-05	3.27e-05	0.000111796	8.35e-05	0.000118268	0.000176464	2.31e-05	9.6e-05	8.25e-05	8.89e-05	9.68e-05	0.000100019	5.42e-05	9.76e-05	1.46e-05	0.000186661	6.51e-05	8.92e-05	6.39e-05	0.000108808	1.6e-05	4.43e-05	6.27e-05	3.29e-05	3.39e-05	1.15e-05	3.7e-05	3.32e-05	5.24e-05	5.96e-05	0.00012246	5.52e-05	1.33e-05
K01028	0.000194063	3.42e-05	4.04e-05	0.000174607	5.68e-05	1.7e-05	2.93e-05	9.87e-05	3.19e-05	6.42e-05	6.12e-05	6.94e-06	3.83e-05	5.45e-05	9.95e-05	0.000117741	0.000108387	5.98e-05	0.000144423	0.00011021	0.000151783	0.000152614	1.73e-05	0.00012055	0.000116311	0.000118826	8.64e-05	0.000116995	5.42e-05	0.0001292	1.58e-05	0.000131023	4.41e-05	0.000111166	7.42e-05	0.000117986	1.1e-05	5.69e-05	0.000103615	4.1e-05	4.47e-05	1.41e-05	6.31e-05	4.56e-05	0.000111894	6.19e-05	0.000152509	8.23e-05	2.25e-05
K01029	0.000366092	6.79e-05	8.44e-05	0.000293319	9.43e-05	3.36e-05	5.49e-05	0.000191588	6.91e-05	0.000122544	0.000102703	5.11e-05	7.18e-05	9.84e-05	0.000174261	0.000215967	0.000198818	0.000119464	0.000240054	0.000203649	0.000253685	0.000265564	3.46e-05	0.000176736	0.000184256	0.000197506	0.000148453	0.000200964	0.000103242	0.000204775	2.76e-05	0.0002309	7.8e-05	0.000174314	0.000115061	0.000182456	2e-05	0.000112731	0.000172346	6.54e-05	6.3e-05	0.000190108	0.000109637	9.5e-05	0.000183997	9.98e-05	0.000205994	0.000125075	3.8e-05
K01031	1.18e-06	1.04e-06	2.72e-06	3.09e-06	1.13e-06	1.17e-06	2.01e-06	3.02e-06	2.59e-06	1.23e-05	8.19e-06	1.19e-06	1.86e-06	5.07e-06	1.17e-05	8.02e-06	1.19e-05	2.71e-06	1.6e-05	1.96e-05	2.29e-05	1.7e-05	1.29e-06	3.22e-05	2.04e-05	2.46e-05	1.26e-05	1.55e-05	7.86e-06	2.71e-05	3.29e-06	1.05e-05	4.83e-06	1.74e-05	1.13e-05	1.69e-05	9.72e-07	8.66e-06	3.04e-05	5.72e-06	1.25e-05	1.8e-06	8.17e-06	7.78e-06	4.31e-05	1.14e-05	3.17e-05	1.2e-05	5e-06
K01032	0.000193793	2.61e-05	3.62e-05	0.000172166	2.1e-05	1e-05	7.96e-06	1.17e-05	2.72e-05	1.38e-05	4.34e-05	5.47e-06	1.01e-05	1.56e-05	5.48e-05	5.53e-05	4.93e-05	1.91e-05	6.7e-05	5.73e-05	7.34e-05	0.0001008	1.43e-05	7.13e-05	5.45e-05	6.42e-05	5.72e-05	6.03e-05	3.39e-05	6.68e-05	1.01e-05	9.93e-05	3.57e-05	5.57e-05	3.73e-05	6.49e-05	9.11e-06	2.83e-05	5.66e-05	1.95e-05	2.4e-05	7.91e-06	2.35e-05	2.26e-05	6.42e-05	3.76e-05	8.02e-05	3.49e-05	9.69e-06
K01034	0.000365552	4.74e-05	7.87e-05	0.000266114	5.92e-05	2.57e-05	3.36e-05	0.000106294	4.74e-05	6.75e-05	9.49e-05	1.11e-05	4.57e-05	6.35e-05	0.000138431	0.000161242	0.000144776	7.8e-05	0.000179135	0.000149981	0.000192252	0.000226367	2.79e-05	0.00015472	0.00014112	0.000156791	0.000127095	0.000152557	8.25e-05	0.000163522	2.36e-05	0.000213156	7.35e-05	0.000138791	9.35e-05	0.000152987	1.76e-05	7.59e-05	0.000138364	5.07e-05	4.92e-05	1.55e-05	7.51e-05	7.7e-05	0.000150897	8.26e-05	0.000177696	9.66e-05	1.76e-05
K01035	0.000367	5.64e-05	8.33e-05	0.000271438	9.44e-05	3.18e-05	5.11e-05	0.000192851	5.48e-05	0.000118749	0.00010137	1.22e-05	7.18e-05	9.81e-05	0.000170409	0.000214049	0.00019382	0.000119347	0.000234761	0.000189855	0.000241697	0.000260924	3.03e-05	0.00017043	0.000175292	0.000193146	0.000143734	0.000187712	9.9e-05	0.000201296	2.71e-05	0.000230373	7.59e-05	0.000170726	0.000114105	0.000179593	1.89e-05	0.000102623	0.000169863	6.34e-05	5.19e-05	2.01e-05	0.000109038	9.42e-05	0.00018223	9.78e-05	0.000202732	0.00012507	1.98e-05
K01039	0	0	3.78e-06	2.25e-06	4.43e-05	7.6e-06	2.02e-05	8.48e-05	0	6.13e-05	1.04e-05	1.28e-06	3.05e-05	4.59e-05	3.9e-05	5.78e-05	5.58e-05	4.92e-05	5.7e-05	4.62e-05	5.25e-05	3.47e-05	3.92e-06	2.21e-05	4.06e-05	3.88e-05	2.04e-05	3.71e-05	2.13e-05	4.16e-05	1.42e-05	1.88e-05	5.75e-06	3.77e-05	2.5e-05	3.05e-05	1.66e-06	2.94e-05	3.12e-05	2.04e-05	6.05e-06	3.18e-06	3.75e-05	1.87e-05	3.47e-05	1.91e-05	2.67e-05	3.29e-05	3.12e-06
K01040	0.000170851	1.82e-05	3.96e-05	8.79e-05	4.54e-05	1.62e-05	2.38e-05	9.32e-05	2.24e-05	6.66e-05	4.18e-05	5.12e-06	3.77e-05	5.38e-05	7.68e-05	0.000100585	8.93e-05	6.5e-05	9.59e-05	7.71e-05	8.96e-05	0.000109133	1.52e-05	4.61e-05	6.14e-05	6.95e-05	6.01e-05	7.12e-05	4.7e-05	6.93e-05	2.04e-05	0.000100856	3.39e-05	6.46e-05	4.45e-05	6.77e-05	9.52e-06	4.74e-05	5.02e-05	3.05e-05	9.97e-06	7.76e-06	4.98e-05	3.09e-05	4.74e-05	4.07e-05	5.11e-05	4.6e-05	7.03e-06
K01042	0.000231105	8.49e-05	9.52e-05	0.00031103	7.17e-05	1.86e-05	3.5e-05	3.23e-05	0.000104904	0.00010208	6.25e-05	3.93e-05	2.33e-05	6.73e-05	7.91e-05	6.75e-05	7.62e-05	8e-05	6.75e-05	6.38e-05	7.55e-05	0.000109063	0.000124742	6.43e-05	6.38e-05	6.09e-05	7.42e-05	6.19e-05	6.14e-05	9.66e-05	0.000104996	0.000118018	6.39e-05	5.9e-05	6.03e-05	7.57e-05	0.000171882	4.37e-05	4.48e-05	3.89e-05	3.82e-05	0.000106411	7.14e-05	0.000134074	5.93e-05	4.39e-05	4.69e-05	8.12e-05	9.05e-05
K01046	2.91e-06	3.29e-05	1.18e-05	3.2e-06	1.03e-05	3.93e-06	1.09e-05	3.9e-06	2.57e-05	1.22e-05	1.89e-05	5.46e-07	8.35e-06	2.03e-05	1.51e-05	2.51e-05	2.5e-05	1.55e-05	3.86e-05	2.52e-05	2.96e-05	4.16e-05	1.24e-05	3.58e-05	4.36e-05	2.43e-05	2.82e-05	2.51e-05	2.3e-05	3.12e-05	3.09e-05	1.62e-05	9.48e-06	2.8e-05	2.76e-05	2.68e-05	2.45e-05	9.1e-06	2.63e-05	1.79e-05	1.71e-05	1.37e-05	1.66e-05	8.31e-06	4e-05	4.18e-05	4.55e-05	2.4e-05	5.43e-06
K01048	0.000224044	0.000272443	0.000160462	0.00013583	0.000155742	8.98e-05	8.47e-05	0.000196864	0.000147891	0.000201531	0.00020784	0.000419169	8.97e-05	0.000158189	0.000195382	0.000174929	0.000172231	0.000207679	0.000178336	0.000160699	0.000178706	0.000206164	0.00024822	0.000151914	0.000169164	0.00019296	0.000185762	0.000152251	0.000189332	0.00016699	0.000148304	0.0001906	0.000243108	0.00014283	0.000171698	0.000168913	0.000211826	0.000163029	0.000192827	0.00018544	0.000245477	0.000116609	0.00018004	0.000189135	0.000164438	0.000182717	0.00013843	0.000108311	0.000273307
K01051	0.000215333	0.000231744	0.000309353	0.000143059	6.88e-05	0.00037762	5.47e-05	0.000109808	0.00012382	6.26e-05	0.000110196	4.85e-05	3.42e-05	0.000116728	0.000162842	0.000100937	0.000135776	0.00015888	0.000135548	0.000128824	0.000136319	0.000104947	0.000132566	0.00010758	0.000164048	0.000146675	0.000147026	9.2e-05	0.000126354	0.000101027	0.000173103	0.000109322	0.000221894	9.12e-05	0.000140682	8.71e-05	0.000160538	7.02e-05	8.64e-05	0.000173241	0.000250107	0.000126159	0.000121014	0.000147654	8.3e-05	0.000142846	6e-05	0.000117465	0.000154265
K01053	0	0	0	0	1.43e-07	8.06e-08	1.03e-06	6.4e-06	0	4.42e-07	1.12e-07	2.37e-06	2.13e-07	2.54e-06	1.19e-07	5.04e-07	1.01e-06	3.78e-07	1.93e-06	1.69e-06	1.51e-06	1.51e-06	1.1e-06	2.01e-06	4.95e-07	4.24e-06	1.82e-06	9.27e-07	3.75e-07	1.37e-06	2.1e-06	4.87e-06	5.23e-06	1.92e-06	0	3.72e-06	2.49e-06	1.4e-06	9.45e-07	2.26e-07	1.88e-07	1.01e-05	9.61e-07	1.14e-07	8.96e-07	1.15e-06	1.61e-06	6.18e-07	3.71e-06
K01055	2.83e-06	2.8e-05	4.6e-05	2.08e-05	5.11e-06	9.09e-07	1.63e-05	1.37e-05	2.02e-05	6.05e-05	2.9e-05	1.62e-05	5.73e-06	2.87e-05	1.14e-05	1.19e-05	2.47e-05	2.32e-05	2.75e-05	1.97e-05	3.28e-05	3.24e-05	9.43e-05	3.19e-05	2.05e-05	1.73e-05	3.24e-05	1.56e-05	3.05e-05	2.77e-05	2.38e-05	2.5e-05	1.42e-05	1.83e-05	1.71e-05	2.76e-05	2.89e-05	2.35e-05	1.55e-05	1.21e-05	1.99e-05	4.76e-05	2.71e-05	9.35e-06	2.13e-05	1.97e-05	2.08e-05	1.36e-05	9.33e-05
K01056	0.000345419	0.000361965	0.000403541	0.000361693	0.000498488	0.000465937	0.000577388	0.000384791	0.000447686	0.000393917	0.000411341	0.000568194	0.000499648	0.000401233	0.000392578	0.000390275	0.000391718	0.000373762	0.000392309	0.000403826	0.00038737	0.000390094	0.00041103	0.000406243	0.000392915	0.000393442	0.000399774	0.000406728	0.000414527	0.000398285	0.000375746	0.000369044	0.00038644	0.000403452	0.000408853	0.000407324	0.000299766	0.000416825	0.000408239	0.000409339	0.000393287	0.000460565	0.0003874	0.000300174	0.000411289	0.000420394	0.000416757	0.000381839	0.000467055
K01057	4.01e-05	1.37e-05	8.04e-06	6.3e-06	7.65e-05	6.51e-06	7.11e-06	1.8e-05	8.26e-05	9.81e-05	7.44e-05	0.000388498	0.000369348	7.04e-05	3.19e-05	3.14e-05	3.45e-05	1.52e-05	2.61e-05	5.73e-05	1.18e-05	5.72e-05	1.53e-05	3.29e-05	2.12e-05	2.65e-05	3.27e-05	3.17e-05	1.06e-05	3.22e-05	4.61e-05	2.2e-05	5.64e-06	9.89e-06	1.57e-05	5.15e-05	4.88e-05	2.39e-05	1.05e-05	6.49e-06	3.66e-05	1.93e-05	1.39e-05	4.89e-06	2.65e-05	2.67e-05	3.26e-05	1.39e-05	0.000224135
K01058	2.31e-07	4.16e-05	2.73e-06	1.35e-05	5.48e-06	1.2e-06	0	2.79e-06	1.75e-06	1.4e-05	2.68e-06	8.15e-07	5.32e-07	2.04e-05	3.34e-06	3.29e-06	5.31e-06	6.69e-06	7.89e-06	1e-05	3.11e-06	2.98e-06	1.27e-06	3.69e-06	6.15e-06	8.08e-06	2.21e-06	5.62e-06	4.38e-06	1.82e-05	5.72e-05	1.24e-05	8.65e-06	3.27e-06	4.19e-06	2.91e-06	9.91e-05	2.8e-07	2.41e-06	3.98e-06	1.86e-06	1.74e-06	3.74e-06	0.000105613	1.45e-05	3.79e-07	2.67e-06	8.83e-06	1.49e-06
K01060	0.000381587	5.17e-05	8.36e-05	0.000214623	2.97e-06	2.74e-05	1.23e-05	2.81e-05	9.44e-05	1.45e-05	7.06e-05	6.93e-05	1.65e-05	1.89e-05	8.51e-05	9.58e-05	8.04e-05	3.57e-05	9.51e-05	8.26e-05	0.000106741	0.000164594	5.87e-05	7.44e-05	6.75e-05	7.33e-05	8.87e-05	9.12e-05	6.09e-05	8.09e-05	1.88e-05	0.000177274	6.98e-05	7.57e-05	5.76e-05	0.000106917	3.79e-05	5.05e-05	5.26e-05	3.15e-05	3.94e-05	0.000198257	3.17e-05	3.07e-05	4.5e-05	5.33e-05	8.32e-05	4.3e-05	7.41e-05
K01061	2.98e-05	8.48e-05	1.14e-05	3.27e-05	8.72e-06	7.67e-06	9.52e-06	1.39e-05	1.4e-05	2.8e-05	1.76e-05	9.39e-06	1.28e-06	5.43e-05	7.2e-06	5.79e-06	1.59e-05	1.41e-05	1.73e-05	2.56e-05	1.58e-05	6.94e-06	2.39e-06	2.09e-05	1.57e-05	1.74e-05	2.21e-05	1.01e-05	1.37e-05	1.41e-05	7.46e-05	3.13e-05	1.21e-05	9.04e-06	4.72e-06	6.32e-06	0.000200539	1.75e-05	1.11e-05	5.34e-06	4.44e-06	8.43e-06	1.57e-05	0.000212269	3.05e-05	1.07e-05	1.12e-05	3.17e-06	2.99e-05
K01066	0.00024993	0.000618635	0.000335597	0.000206211	0.000264745	0.000328431	0.000172905	0.000448719	0.000310076	0.000328093	0.000468446	0.000126741	0.000156983	0.00040442	0.000480106	0.00038013	0.000385133	0.000422547	0.000400523	0.000343109	0.000420579	0.000356298	0.000416097	0.000427641	0.000426927	0.000503495	0.000474124	0.000416696	0.000487329	0.000460572	0.000537556	0.000448365	0.000822753	0.000446055	0.000454249	0.000412242	0.000239187	0.00046906	0.000507329	0.000665318	0.000836431	0.0003413	0.000447344	0.000289327	0.00038857	0.000495288	0.000363612	0.000400837	0.000264744
K01067	2.31e-07	3.26e-07	8.89e-07	2.16e-09	7.51e-06	1.22e-07	0	4.88e-06	0	7.88e-06	8.2e-07	1.01e-07	1.86e-06	2.36e-06	5.51e-06	4.89e-06	1.71e-05	3.8e-06	1.86e-05	1.14e-05	8.79e-06	1.11e-05	1.87e-05	3.88e-05	2.46e-05	1.43e-05	1.41e-05	2.18e-05	4.03e-05	2.32e-05	3.29e-06	1.38e-05	2.86e-06	2.5e-05	3.66e-05	9e-06	6.65e-06	2.76e-05	2.53e-05	1.52e-05	2.91e-06	7.63e-07	4.35e-06	2.68e-05	4.56e-05	4.03e-05	3.15e-05	3.11e-05	9.99e-06
K01069	0.000370296	0.000437162	0.00041219	0.000440709	0.000589678	0.000693702	0.000642962	0.000702674	0.000399091	0.000464943	0.000483509	0.00024184	0.000210913	0.000522584	0.000573686	0.000604469	0.000587289	0.000565585	0.000623259	0.000532684	0.000628803	0.000474023	0.000507802	0.00055579	0.000572885	0.000590209	0.00054561	0.000608182	0.000587871	0.000573278	0.000485447	0.000503575	0.000650861	0.000680126	0.000632704	0.00060443	0.000274645	0.000610367	0.000643109	0.000676767	0.00057914	0.000470191	0.0006016	0.000387394	0.000599798	0.000597492	0.000611982	0.000610348	0.000340688
K01070	3.01e-05	8.59e-05	1.2e-05	3.07e-05	9.15e-06	7.18e-06	4.87e-06	1.35e-05	1.48e-05	2.62e-05	5.24e-06	7.2e-06	1.7e-06	4.68e-05	5.05e-06	2.88e-06	6.46e-06	1.24e-05	9.53e-06	1.3e-05	4.66e-06	2.75e-06	1.03e-05	8.87e-06	9.83e-06	6.06e-06	3.79e-06	4.65e-06	1.49e-06	6.21e-06	6.43e-05	1.85e-05	1.19e-05	5.21e-06	4.07e-06	3.42e-06	0.000205636	9.17e-07	4.29e-06	4.24e-06	4.34e-06	1.06e-05	1.12e-05	0.000211482	2.44e-05	2.58e-06	5.88e-06	3.57e-06	3.08e-05
K01071	3.3e-05	9.88e-05	2.48e-05	7.14e-06	7.17e-07	1.67e-05	1.5e-05	2.38e-06	3.46e-05	9.43e-05	7.11e-05	1.9e-06	0.000367707	6.77e-05	2.74e-05	3.43e-05	3.46e-05	1.91e-05	1.83e-05	6.34e-05	1.71e-05	5.02e-05	7.81e-06	4.58e-05	2.36e-05	3.28e-05	2.15e-05	3.32e-05	1.32e-05	3.98e-05	4.35e-05	1.63e-05	6.72e-06	1.29e-05	1.17e-05	5.38e-05	3.81e-05	2.21e-05	2.45e-05	7.69e-06	3.81e-05	1.36e-05	1.94e-05	6.34e-06	4.96e-05	1.19e-05	2.38e-05	1.53e-05	6.97e-06
K01073	8.57e-07	8.02e-07	4.06e-07	1.33e-07	1.06e-05	1.26e-06	6.08e-08	4.96e-07	9.59e-07	1.07e-05	1.47e-05	2.84e-07	5.8e-06	8.12e-06	1.66e-05	1.67e-05	2.53e-05	2.64e-06	2.41e-05	1.93e-05	2.33e-05	2.19e-05	3.22e-05	5.4e-05	4.66e-05	2.35e-05	2.75e-05	3.14e-05	5.11e-05	3.74e-05	1.11e-05	2.37e-05	8.55e-06	4.12e-05	4.86e-05	2.57e-05	4.18e-05	2.82e-05	4.4e-05	2.05e-05	1.17e-05	3.6e-06	8.42e-06	3.44e-05	6.15e-05	6.47e-05	6.08e-05	4.66e-05	1.61e-05
K01075	0	0	5.97e-07	0	0	3.21e-09	2.07e-06	4.67e-09	0	1.76e-08	4.47e-09	8.48e-08	0	3e-08	4.76e-09	2.52e-07	9.66e-07	1.51e-08	2.23e-07	0	1.84e-07	4.66e-09	7.94e-07	9.58e-07	0	5.13e-07	0	0	4.42e-09	6.93e-07	1.54e-07	1.5e-08	2.16e-09	5.25e-07	0	1.86e-06	4.46e-07	1.13e-08	3.77e-08	9.01e-09	7.49e-09	1.63e-06	3.83e-08	4.54e-09	3.57e-08	4.57e-08	3.34e-07	3.02e-09	9.78e-07
K01077	0.000296578	0.000207303	0.000178708	0.000257276	0.00020899	0.000224416	4.46e-05	0.000166923	0.000212615	0.000269276	0.000263347	0.000468081	0.000770124	0.00024931	0.000220014	0.000220663	0.000198268	0.000145727	0.000197672	0.000241088	0.000166735	0.000225004	8.14e-05	0.000242082	0.000181396	0.000194754	0.000198397	0.000254428	0.00018637	0.00020617	0.000222027	0.00024624	0.000141808	0.000246063	0.000203862	0.000260545	0.000233893	0.000238447	0.00021173	0.00019483	0.000123231	0.000115593	0.000200456	0.000203323	0.00023162	0.000236074	0.000288567	0.00019383	0.000341277
K01079	5.34e-05	6.89e-05	6.09e-05	6.28e-05	8.77e-05	8.2e-06	1.25e-05	2.62e-05	0.000117545	7.87e-05	2.72e-05	0.000479116	8.63e-06	4.2e-05	2.47e-05	1.92e-05	3.62e-05	3.36e-05	3.92e-05	2.93e-05	3.48e-05	4.49e-05	9.68e-05	2.85e-05	3.09e-05	2.32e-05	3.23e-05	2.4e-05	2.03e-05	4.62e-05	7.25e-05	3.16e-05	2.36e-05	2.35e-05	2.53e-05	2.99e-05	0.000140788	9.01e-06	1.4e-05	1.68e-05	2.03e-05	8.07e-05	2.99e-05	0.000116729	3.77e-05	2.7e-05	3.08e-05	2.39e-05	0.000263723
K01081	4.08e-05	1.59e-05	3.8e-05	6.65e-06	0.000271833	1.07e-05	0.00044238	3.93e-05	0.000135545	3.37e-05	9.08e-06	0.00038812	1.45e-06	6.46e-05	2.17e-05	1.79e-05	1.81e-05	1.32e-05	2.84e-05	1.81e-05	1.92e-05	3.39e-05	8.25e-05	1.74e-05	1.59e-05	1.47e-05	2.47e-05	1.26e-05	9.71e-06	1.13e-05	1.19e-05	1.32e-05	3.31e-06	1.01e-05	1.94e-05	1.85e-05	3.39e-05	5.08e-06	6.82e-06	1.64e-05	7.54e-06	2e-05	1.26e-05	2.89e-05	3.64e-05	2.81e-05	1.95e-05	3.46e-05	0.000232132
K01082	4.01e-05	5.52e-05	1.06e-05	1.83e-05	8.89e-05	8.77e-06	1.67e-05	1.36e-05	8.94e-05	3.22e-05	9.97e-06	0.000389875	1.31e-05	3.14e-05	1.71e-05	1.02e-05	3.19e-05	1.06e-05	2.47e-05	2.49e-05	1.5e-05	2.39e-05	2.8e-05	4.44e-05	3.84e-05	2.39e-05	3.07e-05	2.86e-05	4.75e-05	4.56e-05	6.36e-05	2.9e-05	1.43e-05	3.15e-05	3.89e-05	9.46e-06	0.000119265	2.43e-05	2.9e-05	2.03e-05	1.11e-05	1.93e-05	8.31e-06	0.00013461	6.62e-05	5.49e-05	4.46e-05	4.2e-05	0.000235898
K01083	0	0	0	0	0	0	0	1.4e-06	0	0	0	7.81e-07	0	0	0	0	0	0	0	0	0	0	9e-07	0	0	0	0	0	0	0	0	0	0	0	1.62e-07	0	6.78e-07	2.8e-07	0	0	0	7.63e-07	0	0	0	0	0	0	1.39e-06
K01085	8.1e-07	5.17e-05	3.29e-05	1.5e-05	0.000197639	8.92e-07	0.000437507	2.12e-05	6.08e-05	3.61e-05	3.24e-06	1.09e-06	9.31e-07	7.65e-05	7.73e-06	8.46e-06	7.56e-06	1.06e-05	7.55e-06	1.4e-05	6.82e-06	2.72e-05	6.28e-05	8.68e-06	1.07e-05	5.88e-06	5.3e-06	5.17e-06	1.98e-06	3.83e-06	3.45e-05	1.03e-05	6.12e-06	4.97e-06	2.36e-06	1.27e-05	9.95e-05	0	1.61e-06	1.37e-05	1.68e-06	9.82e-07	5.6e-06	0.000128888	3.26e-05	7.11e-06	4.1e-06	2.95e-05	1.82e-06
K01086	0	0	5.97e-07	0	0	1.7e-07	2.07e-06	2.47e-07	0	9.3e-07	2.36e-07	1.43e-07	0	1.58e-06	2.51e-07	2.52e-07	1.43e-06	7.96e-07	1.71e-06	1.69e-06	1.66e-06	1.64e-06	7.94e-07	9.58e-07	4.95e-07	2.83e-06	1.3e-06	9.27e-07	2.33e-07	1.13e-06	1.54e-07	7.94e-07	1.14e-07	1.4e-06	0	1.86e-06	5.89e-07	5.94e-07	1.99e-06	4.76e-07	3.95e-07	1.91e-06	2.02e-06	2.4e-07	1.88e-06	2.41e-06	2.22e-06	1.6e-07	9.78e-07
K01087	3.06e-05	6.06e-05	9.35e-06	1.72e-05	4.43e-06	0.000165361	4.18e-06	1.55e-05	2.25e-05	1.77e-05	1.56e-05	6.51e-06	4.47e-06	2.97e-05	1.25e-05	2.22e-05	2.34e-05	2.13e-05	4.15e-05	3.26e-05	2.52e-05	3.15e-05	9.96e-06	1.21e-05	2.12e-05	1.85e-05	2.13e-05	9.42e-06	2.84e-05	1.08e-05	3.94e-05	2.31e-05	1.2e-05	9.69e-06	1.5e-05	1.81e-05	0.000100706	2.35e-06	1.25e-05	3.32e-06	2.3e-05	8.22e-06	1.02e-05	0.000115249	1.93e-05	2e-05	9.57e-06	1e-05	3.85e-06
K01089	8.53e-05	0.000275264	0.000159013	7.82e-05	5.74e-05	0.000244164	7.04e-05	0.000124506	0.000127206	0.000158539	0.000188999	9.82e-05	6.23e-05	0.000137206	0.000129265	0.000121148	0.000147096	0.000180432	0.000143842	0.000147669	0.000141826	0.000146593	0.000252387	0.00017655	0.000166353	0.000162663	0.000172017	0.00012789	0.000221539	0.0001431	0.000159295	0.000120925	0.000224861	0.000125066	0.000181425	0.000132015	0.000158912	0.000165818	0.000170116	0.000186702	0.000275511	0.000118356	0.000149055	0.000190782	0.000165532	0.000167281	0.000115888	0.000105413	0.000103291
K01090	1.59e-05	1.06e-06	1.34e-05	2.59e-05	1.48e-06	0.000168079	7.22e-06	4.16e-06	1.5e-05	9.96e-05	8.71e-05	1.49e-05	0.000371834	7.37e-05	5e-05	6.52e-05	5.46e-05	3.74e-05	5.47e-05	8.46e-05	4.64e-05	7.29e-05	3.81e-05	5.4e-05	4.23e-05	3.97e-05	4.51e-05	4.23e-05	4.53e-05	4.9e-05	6.02e-05	3.24e-05	1.86e-05	2.85e-05	3.93e-05	8.82e-05	5.19e-05	2.64e-05	2.05e-05	1.36e-05	6.46e-05	1.01e-05	1.64e-05	1.47e-05	3.43e-05	2.61e-05	3.5e-05	3.29e-05	3.37e-05
K01091	0.000938396	0.00101176	0.00126676	0.000803481	0.00111197	0.00107811	0.00130251	0.00112477	0.00114183	0.00140226	0.00141993	0.0013644	0.00220649	0.00126111	0.00116761	0.00114849	0.00113484	0.00117252	0.00108039	0.00121246	0.00111307	0.00117386	0.00134042	0.00119992	0.00111286	0.00119339	0.00119764	0.00120366	0.00111927	0.00117032	0.00120454	0.00111104	0.00128859	0.00113225	0.00114448	0.00125493	0.000748031	0.00123276	0.00118945	0.00125671	0.00138561	0.00129421	0.00122384	0.000575518	0.00110978	0.00117175	0.00114272	0.00107439	0.00123158
K01092	6.53e-05	8.78e-05	0.000130732	6.11e-05	0.000115299	1.46e-05	1.38e-05	5.9e-05	0.000118832	0.000189416	0.000102474	0.000411406	0.000385623	0.000126971	6.31e-05	6.53e-05	8.25e-05	8.33e-05	7.08e-05	9.82e-05	4.74e-05	0.000105741	0.000134734	0.000132708	0.00010853	6.82e-05	8.27e-05	8.8e-05	0.000116435	9.61e-05	0.000115227	8.75e-05	3.28e-05	7.59e-05	0.000103758	8.26e-05	0.000183703	9.97e-05	8.16e-05	6.01e-05	6.44e-05	7.29e-05	7.68e-05	0.000178086	0.000145887	0.000137016	0.000113171	0.000127927	0.000299199
K01093	0	4.12e-05	2.05e-06	1.36e-05	4.54e-06	4.11e-07	0	2.03e-07	1.75e-06	1.03e-05	3.27e-06	8.23e-07	1.12e-06	2.09e-05	2.44e-06	1.26e-06	3.25e-06	4.85e-06	3.5e-06	5.6e-06	1.62e-06	1.99e-07	5e-07	2.91e-06	5.09e-06	2.33e-06	2.01e-06	1.19e-06	2.64e-07	3.97e-06	3.19e-05	8.83e-06	5.72e-06	2.25e-06	6.29e-06	8.86e-07	9.89e-05	1.92e-06	1.61e-06	1.92e-06	1.12e-06	2.18e-07	3.29e-06	0.000106291	1.14e-05	3.25e-07	1.71e-06	1.57e-06	2.01e-06
K01095	2.28e-05	4.31e-05	3.33e-06	0.000100474	2.54e-05	1.42e-06	4.65e-06	1.18e-06	2.56e-06	2.17e-05	4.62e-06	1.67e-06	1.83e-06	2.53e-05	1.47e-05	4.26e-06	9.01e-06	7.5e-06	9.95e-06	1.05e-05	8.12e-06	5.85e-06	1.25e-05	5.07e-06	8.43e-06	1.09e-05	5.19e-06	6.21e-06	6.56e-06	2.5e-05	5.93e-05	1.4e-05	9.66e-06	6.99e-06	1e-05	4.93e-06	0.000116243	3.62e-06	5.92e-06	5.29e-06	4.67e-06	6.83e-06	9.07e-06	0.000107094	1.93e-05	3.64e-06	5.52e-06	1.19e-05	3.01e-05
K01096	0	4.12e-05	2.05e-06	1.35e-05	4.29e-06	4.11e-07	0	2.01e-07	1.75e-06	1.4e-05	2.31e-06	8.18e-07	5.32e-07	1.92e-05	2.03e-06	1.26e-06	2.3e-06	4.84e-06	3.5e-06	5.42e-06	1.44e-06	1.99e-07	2.94e-07	2.74e-06	4.67e-06	1.43e-06	3.72e-07	9.93e-07	0	2.52e-06	3.17e-05	8.67e-06	5.63e-06	1.87e-06	2.03e-06	4.43e-07	9.89e-05	0	1.01e-06	1.73e-06	1.12e-06	2.18e-07	3.28e-06	0.000105613	1.09e-05	0	1.05e-06	7.75e-07	1.49e-06
K01101	4.14e-05	2.6e-05	7.76e-05	0.000107561	0.000106356	7.91e-06	2.01e-05	3.79e-05	8.66e-05	2.02e-05	1.88e-05	0.000388831	6.69e-06	1.6e-05	2.64e-05	2.34e-05	2.82e-05	5.02e-05	2.12e-05	3.06e-05	2.35e-05	2.64e-05	1.36e-05	3.25e-05	3.05e-05	3.89e-05	3.6e-05	2.51e-05	2.63e-05	2.38e-05	1.36e-05	2.68e-05	8.66e-06	2.11e-05	1.82e-05	1.75e-05	2.55e-05	3.5e-05	4.62e-05	1.19e-05	1.4e-05	4.08e-05	4.85e-05	2e-05	5.32e-05	4.62e-05	3.39e-05	1.67e-05	0.000233195
K01104	0.000549222	0.00086113	0.000810941	0.000570303	0.00065425	0.000962247	0.000271573	0.000662366	0.00100024	0.000645639	0.000830116	0.00150222	0.000639836	0.000631546	0.000729625	0.000696385	0.000736949	0.000693468	0.000719932	0.000750915	0.000742676	0.00067174	0.000778167	0.000809116	0.000768875	0.000751661	0.000810822	0.000756678	0.00085257	0.000727923	0.000681661	0.000654602	0.00078104	0.00078929	0.000831615	0.000749255	0.000606548	0.000827536	0.000833429	0.000826332	0.000816414	0.00101608	0.000746803	0.000585416	0.000783152	0.000850714	0.00085464	0.000632762	0.00118336
K01113	2.7e-07	7.95e-06	8.03e-07	0	0	2.44e-07	2.24e-06	1.63e-06	4.75e-06	8.84e-07	4.47e-07	1.16e-06	0	2.03e-06	2.39e-07	1.41e-06	6.19e-07	7.57e-07	8.4e-06	3.62e-06	4.71e-06	8.32e-06	2.65e-06	2.8e-06	1.96e-06	5.49e-06	3.27e-06	2.44e-06	2.2e-06	1.88e-06	3.32e-06	2.32e-06	4.64e-07	3.11e-06	7.7e-07	4.84e-06	1.94e-06	1.12e-06	2.5e-06	5.68e-07	2.55e-06	5.32e-06	2.72e-06	6.02e-07	3.8e-06	4.59e-06	2.55e-06	1.52e-07	9.01e-06
K01114	9.81e-06	1.59e-05	7.84e-05	2.26e-05	1.13e-05	4.4e-06	6.15e-06	8.94e-06	1.82e-05	1.2e-05	6.09e-06	2.48e-06	1.19e-06	1.77e-05	1.49e-05	7.91e-06	5.89e-06	1.47e-05	4.33e-06	4.52e-06	6.74e-06	5.07e-06	1.6e-05	9.76e-06	7.94e-06	1.46e-05	6.62e-06	8.5e-06	1.31e-05	7.66e-06	1.37e-05	2.84e-05	9.8e-06	8.28e-06	1.03e-05	8.14e-06	1.51e-05	2.98e-05	3.5e-05	1.14e-05	9.65e-06	1.11e-05	2.81e-05	1.48e-05	2.53e-05	3.91e-05	2.28e-05	1.33e-05	1.88e-05
K01115	0	0	0	0	0	1.26e-07	0	1.58e-06	0	6.9e-07	1.75e-07	8.25e-07	0	1.17e-06	1.87e-07	0	3.51e-07	5.91e-07	0	0	1.65e-07	1.82e-07	0	0	0	4.92e-07	0	0	1.73e-07	3.31e-07	0	5.89e-07	8.47e-08	0	0	0	2.92e-07	4.41e-07	1.48e-06	3.53e-07	2.93e-07	0	1.5e-06	1.78e-07	1.4e-06	1.79e-06	1.12e-06	1.18e-07	2.9e-07
K01118	0.000205737	8.1e-05	9.4e-05	0.000149499	0.000145064	0.000216697	6.32e-05	0.000240717	0.000129929	0.000132174	0.000142638	3.06e-05	6.44e-05	0.000156511	0.000209651	0.000230764	0.000201397	0.000176115	0.000219037	0.000193237	0.000217296	0.000178569	6.38e-05	0.000184156	0.000175511	0.000196335	0.000181679	0.000230114	0.000165567	0.000193587	0.000148684	0.000206462	0.000132259	0.00024866	0.000175841	0.000188115	0.000194444	0.000193452	0.000226032	0.000182698	5.13e-05	0.000133717	0.000224377	0.000187737	0.00021623	0.000188114	0.000250327	0.000171202	0.000126984
K01119	0.000774419	0.000247184	0.000249204	0.000400671	0.000375578	0.000271086	0.000514023	0.000337015	0.00023919	0.00020862	0.000278576	4.32e-05	9.73e-05	0.000296241	0.000390198	0.000387073	0.000329841	0.000274906	0.00037991	0.000312532	0.000362646	0.000453561	0.000228301	0.000290449	0.000283689	0.000344705	0.000340476	0.00036525	0.000289394	0.000303358	0.00026255	0.000515121	0.000379657	0.000374469	0.00029507	0.000344994	0.000220053	0.000302758	0.000316289	0.000326575	0.000240204	0.000124293	0.000294094	0.000274289	0.000278595	0.000309217	0.000325918	0.00028209	0.000133926
K01126	0.000264683	0.000547061	0.00051934	0.00033027	0.000418955	0.000520898	0.000185337	0.000517225	0.000391196	0.000367405	0.000392064	0.000507619	0.000167381	0.00041626	0.000437189	0.000421629	0.000400289	0.000466377	0.000413899	0.000409894	0.000424676	0.000297319	0.00037063	0.000464338	0.000427746	0.000444904	0.000403793	0.00047155	0.000421844	0.000391631	0.000424984	0.000378329	0.000454141	0.000513669	0.000454337	0.000398873	0.000387728	0.000547923	0.000552993	0.000543328	0.000399643	0.000490404	0.000563575	0.000432136	0.000500507	0.000512625	0.000517792	0.000440739	0.000613072
K01129	0.000474772	0.000374858	0.000466752	0.000388608	0.000380361	0.000471908	0.000585386	0.000321163	0.000408984	0.000305071	0.000386812	0.000302472	0.000124964	0.000328341	0.000383615	0.000366253	0.000371489	0.0003874	0.000371743	0.000362618	0.000394773	0.000410632	0.000514634	0.0004083	0.000392679	0.000369678	0.000417036	0.000395708	0.0004329	0.000379525	0.000332179	0.000426311	0.000425583	0.00039559	0.000410511	0.000392069	0.00032711	0.000415081	0.000415257	0.000416155	0.000382568	0.00073681	0.00039532	0.000297628	0.000391292	0.000438637	0.000402793	0.000392069	0.000352389
K01130	0.000344644	0.000208176	0.00034823	0.000329633	0.000119929	7.14e-05	5.54e-05	0.000176776	0.000193986	0.000966787	0.000665983	7.14e-05	0.00332275	0.000674833	0.000282565	0.000310679	0.000305953	0.000213355	0.000214656	0.000529951	0.000131254	0.000457872	0.000351654	0.000502918	0.000299666	0.000258325	0.00024561	0.00036266	0.000324722	0.000380682	0.000509994	0.000289228	0.000109804	0.000217118	0.00029693	0.000523427	0.000684311	0.000376739	0.000229648	0.000163277	0.000385347	0.000209676	0.000191031	0.000387883	0.000450758	0.000338051	0.000342034	0.000329352	0.000425105
K01133	0.000101944	6.4e-05	0.000347053	0.000361748	0.000117476	1.96e-05	3.74e-05	5.92e-05	7.01e-05	0.000285306	0.000196274	3.03e-05	0.000754137	0.000201907	0.000105175	0.000113329	0.000110992	0.000111954	7.78e-05	0.000164516	7.19e-05	0.000135275	0.000173508	0.000171309	0.000119281	0.000107129	0.00011583	0.000121187	0.000135046	0.000116304	0.000158483	0.000146984	5.33e-05	8.29e-05	9.35e-05	0.000143683	0.000146715	0.000194009	0.0001228	7.86e-05	0.000125618	0.000107437	0.000116715	7.17e-05	0.000136772	0.000160581	0.000119906	0.000131238	0.000243055
K01134	7.51e-05	7.53e-06	1.77e-05	1.05e-05	7.22e-06	1.54e-05	7.01e-06	2.67e-05	2.92e-05	9.75e-05	6.85e-05	1.16e-05	0.000368224	6.55e-05	2.8e-05	3.09e-05	3.42e-05	1.46e-05	2.19e-05	5.63e-05	1.13e-05	4.8e-05	2.18e-05	6.06e-05	3.64e-05	2.75e-05	2.71e-05	4.15e-05	4.67e-05	4.58e-05	4.45e-05	2.51e-05	7e-06	2.89e-05	4.19e-05	5.37e-05	4.28e-05	4.09e-05	2.75e-05	1.92e-05	3.52e-05	1.57e-05	9.65e-06	2.73e-05	6.02e-05	4.49e-05	4.47e-05	4.17e-05	8.6e-06
K01135	0	0	0	0	0	0	0	0	0	0	0	0	0	0	0	2.52e-07	0	0	2.23e-07	0	0	0	2.06e-07	9.58e-07	0	5.01e-07	0	0	0	5.05e-07	1.54e-07	0	0	5.25e-07	0	1.86e-06	0	0	0	0	0	0	0	0	0	0	0	0	0
K01136	4.48e-05	3.77e-06	9.69e-06	5.28e-06	1.43e-07	9.26e-06	4.21e-06	1.28e-05	1.65e-05	0	1.12e-09	6.96e-06	0	4.63e-10	0	0	0	1.05e-09	0	0	0	0	0	0	1.38e-10	1.16e-10	0	0	0	0	0	2.09e-10	0	0	0	0	1.65e-07	0	0	2.69e-07	0	5.89e-06	9.13e-10	0	0	0	0	0	2.61e-07
K01138	0.000146382	0.000150044	0.000368861	0.000223702	8.14e-05	3.85e-05	2.37e-05	8.42e-05	0.000101664	0.000208576	0.00011776	3.62e-05	0.000387703	0.000168189	8.56e-05	8.73e-05	6.45e-05	0.000117982	5.46e-05	0.000103389	4.95e-05	8.65e-05	0.000135927	0.000102441	9.94e-05	7.27e-05	6.41e-05	7.28e-05	6.7e-05	6.83e-05	0.000164486	0.000125029	6.05e-05	5.59e-05	6.68e-05	9.28e-05	0.000284898	0.000122655	9.33e-05	6.71e-05	0.000102646	9.69e-05	0.000112389	0.000257476	0.000100208	0.000120728	7.91e-05	0.00016072	0.000135039
K01139	0.000285219	0.000340769	0.000333428	0.000328921	0.000138882	0.000264316	0.000102041	0.000213055	0.000255861	0.000233309	0.000250491	0.000167234	0.000108995	0.000198626	0.000269797	0.000252039	0.000275614	0.000268696	0.000277031	0.000257869	0.00028905	0.000285402	0.000342548	0.000267501	0.000294564	0.000278724	0.000263677	0.000244524	0.000297025	0.000295446	0.000260477	0.000269211	0.000300845	0.000235485	0.000294982	0.000251656	0.000252142	0.000249216	0.000276879	0.000249094	0.00033447	0.000389906	0.0002301	0.000250142	0.000270285	0.000276218	0.000233958	0.000240101	0.000188648
K01141	0	4.12e-05	2.65e-06	1.35e-05	4.29e-06	4.11e-07	2.07e-06	2e-07	1.75e-06	1.4e-05	2.3e-06	8.99e-07	5.32e-07	1.92e-05	2.03e-06	1.51e-06	3.25e-06	4.84e-06	5.2e-06	7.11e-06	2.87e-06	1.59e-06	1.09e-06	3.69e-06	5.16e-06	3.6e-06	1.67e-06	1.92e-06	0	3.21e-06	3.18e-05	8.67e-06	5.63e-06	3.27e-06	2.03e-06	2.3e-06	9.94e-05	0	1.01e-06	1.73e-06	1.12e-06	6e-07	3.28e-06	0.000105613	1.09e-05	0	1.76e-06	7.75e-07	2.47e-06
K01142	0.000356579	0.000388374	0.000423671	0.000380552	0.000494104	0.000469039	0.000579821	0.000396643	0.000502344	0.000398431	0.00041801	0.000572652	0.000499263	0.000408678	0.00039534	0.000394379	0.000397097	0.000379681	0.000397714	0.000407341	0.000392926	0.000398193	0.000396043	0.000384398	0.000378886	0.000396907	0.000396533	0.000402243	0.000375197	0.000386346	0.000379777	0.000370658	0.000386723	0.000395707	0.000383763	0.000415447	0.000299798	0.000396091	0.000390603	0.000398304	0.000405597	0.000462028	0.000398022	0.000276743	0.000374665	0.000384044	0.000398089	0.000356633	0.000469994
K01143	0	0.000102956	5.46e-06	3.29e-05	1.16e-05	1.23e-06	0	2.07e-07	5.24e-06	2.89e-05	3.5e-06	1.12e-06	1.6e-06	5.18e-05	6.1e-06	3.78e-06	6.89e-06	8.11e-06	1.05e-05	1.48e-05	4.31e-06	5.96e-07	8.82e-07	7.18e-06	1.15e-05	3.58e-06	1.12e-06	2.98e-06	0	7.57e-06	9.33e-05	2.47e-05	1.69e-05	5.62e-06	6.1e-06	8.86e-07	0.000296588	0	2.01e-06	4.81e-06	3.36e-06	6.54e-07	6.13e-06	0.00028561	3.26e-05	0	3.14e-06	2.32e-06	4.47e-06
K01144	3.09e-05	4.6e-06	3.78e-05	3.71e-06	0.000200182	6.65e-06	0.000440313	3.59e-05	7.04e-05	2.85e-05	1.07e-06	5.59e-06	2.26e-06	5.7e-05	1.07e-05	8.94e-06	1.94e-05	6.27e-06	1.74e-05	1.19e-05	8.54e-06	2.34e-05	8.77e-05	3.98e-05	2.73e-05	1.34e-05	1.43e-05	2e-05	4.2e-05	2.19e-05	5.78e-06	1.55e-05	3.75e-06	2.45e-05	3.61e-05	1.73e-05	1.56e-05	2.24e-05	2.39e-05	2.7e-05	4.59e-06	1.12e-05	4.17e-06	3.37e-05	6.7e-05	4.68e-05	3.16e-05	5.93e-05	4.77e-05
K01146	0	4.12e-05	2.05e-06	1.35e-05	4.29e-06	0.000158838	0	2e-07	1.75e-06	1.58e-05	1.43e-05	8.15e-07	4.25e-06	2.32e-05	1.2e-05	2.01e-05	2.11e-05	1.84e-05	3.02e-05	2.82e-05	2.15e-05	1.83e-05	8.53e-06	1.11e-05	1.8e-05	1.27e-05	1.73e-05	6.56e-06	2.6e-05	8.83e-06	3.63e-05	1.99e-05	1.14e-05	7.12e-06	1.5e-05	1.59e-05	9.89e-05	1.12e-06	8.05e-06	1.73e-06	2.01e-05	2.18e-07	4.91e-06	0.000114438	1.35e-05	1.25e-05	4.71e-06	8.91e-06	1.49e-06
K01147	0	4.12e-05	2.05e-06	1.35e-05	4.54e-06	5.78e-07	0	4.42e-07	1.75e-06	1.58e-05	4.15e-06	8.73e-07	1.12e-06	2.3e-05	2.69e-06	2.77e-06	4.39e-06	9e-06	6.87e-06	9.81e-06	5.6e-06	5.31e-06	7.06e-07	5.66e-06	8.56e-06	7.02e-06	5.92e-06	3.51e-06	4.93e-07	6.8e-06	3.21e-05	9.61e-06	5.84e-06	3.65e-06	7.58e-06	3.93e-06	9.91e-05	7.55e-06	8.69e-06	2.39e-06	2.07e-06	2.18e-07	9.35e-06	0.000107206	1.39e-05	3.83e-06	3.59e-06	1.73e-06	2.01e-06
K01150	0	4.12e-05	2.65e-06	1.35e-05	4.49e-06	4.68e-07	2.07e-06	1.99e-07	1.75e-06	1.4e-05	4.2e-06	8.94e-07	1.29e-06	1.92e-05	3.8e-06	1.3e-06	5.96e-06	4.82e-06	4.98e-06	5.82e-06	2.54e-06	1.13e-06	1.37e-06	3.18e-06	5.52e-06	3.22e-06	2.64e-06	1.43e-06	1.55e-07	5.74e-06	3.21e-05	8.99e-06	5.82e-06	2.62e-06	1.05e-05	1.62e-06	9.98e-05	3.84e-06	2.66e-06	2.12e-06	1.12e-06	9.82e-07	3.27e-06	0.00010697	1.2e-05	6.5e-07	2.11e-06	1.29e-06	3.77e-06
K01151	0.000485366	0.000352871	0.000375466	0.000419717	0.000137719	0.000125666	0.000118721	0.000224794	0.000286427	0.000325293	0.000328836	0.000178239	0.000474575	0.000260358	0.000308174	0.000301428	0.000291904	0.000277843	0.000279005	0.000307671	0.000298714	0.000379235	0.000325447	0.00030269	0.00030079	0.000301178	0.000292966	0.000292017	0.000295311	0.000318518	0.000271017	0.000344792	0.000327724	0.000251507	0.000282894	0.000315288	0.000263859	0.000276881	0.000279091	0.000261708	0.000356966	0.00038728	0.000240349	0.00024825	0.000280312	0.000267607	0.000255461	0.00027836	0.000197912
K01153	0.000266073	0.000782964	0.000560367	0.000246394	0.000328813	0.000808858	0.000173482	0.000564871	0.000424818	0.000390166	0.000695281	0.000224298	0.000207454	0.000421417	0.000568283	0.00050078	0.000495064	0.000559328	0.000509314	0.000493436	0.000516648	0.000423712	0.000762329	0.000703725	0.000639203	0.000622681	0.000623588	0.000631557	0.000881119	0.00059667	0.000564378	0.000501846	0.000874524	0.000700368	0.00087933	0.000626598	0.000311154	0.000826607	0.00082162	0.000909543	0.00087329	0.000729204	0.000640837	0.000495513	0.000723173	0.000849899	0.000762181	0.000598245	0.000354306
K01154	0.000466321	0.00109842	0.000981872	0.000361933	0.00039469	0.00105757	0.000281507	0.000845205	0.000633558	0.000620248	0.00117469	0.000325133	0.00036467	0.000579857	0.000817892	0.000705602	0.000644274	0.000887667	0.000670075	0.000686832	0.000695727	0.000644139	0.00140983	0.000902163	0.000858246	0.000865205	0.000870238	0.000807253	0.00124561	0.000804183	0.000818952	0.000675695	0.00127246	0.000843742	0.00126927	0.000922531	0.000481011	0.00118021	0.00112531	0.00127384	0.00133455	0.00116783	0.000944626	0.000630757	0.000876678	0.00111045	0.000990456	0.000724287	0.000556126
K01155	4.53e-05	5.63e-05	0.000142158	3.46e-05	0.000207091	0.000204482	0.000457639	8.63e-05	0.000133149	0.000161935	0.000171524	1e-05	0.000398333	0.000164712	9.21e-05	9.21e-05	9.23e-05	9.94e-05	8.92e-05	0.000133203	7.78e-05	0.000122246	0.000192204	9.73e-05	9.62e-05	9.42e-05	9.3e-05	7.46e-05	0.000103466	8.17e-05	0.000119657	6.86e-05	7.25e-05	5.57e-05	0.000120388	0.000139666	0.000166703	8.17e-05	7.98e-05	8.05e-05	0.000132059	5.22e-05	7.31e-05	0.000137976	0.000113795	7.81e-05	8.35e-05	0.000112136	5.48e-05
K01156	0.0001313	0.000269956	0.000211968	0.000250999	0.000318674	0.000638637	0.000160883	0.000529333	0.000212322	0.000333669	0.000340706	0.000123577	0.00015676	0.000341814	0.000387305	0.000405739	0.00039006	0.000391936	0.000413928	0.000370397	0.000397485	0.000255462	0.000295402	0.000369817	0.000375209	0.000398841	0.000364558	0.000445075	0.000428573	0.000358609	0.000337366	0.000310385	0.000400081	0.00048993	0.000443979	0.000357229	0.000187462	0.000482616	0.000460987	0.000490017	0.000329178	0.000388221	0.000463989	0.000284758	0.000389961	0.000428314	0.000456624	0.000367743	0.000224951
K01159	0.000280479	0.000202395	0.000149582	0.00024791	0.000352383	0.000199911	0.000488944	0.000135415	0.000280849	0.000206132	0.0001673	0.000515102	0.000418703	0.000214155	0.000173629	0.000195451	0.000214396	0.000128313	0.00020781	0.000229036	0.0001989	0.0002442	0.000163735	0.000190677	0.000188133	0.000166118	0.000186715	0.000184654	0.000165299	0.000216618	0.000169781	0.000190588	8.44e-05	0.000146072	0.000155804	0.000198655	0.000227962	0.000142211	0.00012855	8.91e-05	9.97e-05	0.000292006	0.000100288	0.00019821	0.000193552	0.000161963	0.00017494	0.000168521	0.000333599
K01160	2.7e-07	0.00029482	1.5e-05	8.96e-05	3.2e-05	3.29e-06	1.72e-07	5.82e-07	1.87e-05	7.83e-05	9.6e-06	3.1e-06	4.25e-06	0.000140831	1.63e-05	1.12e-05	1.93e-05	2.4e-05	2.86e-05	4.28e-05	1.29e-05	7.95e-06	2.35e-06	2e-05	3.27e-05	1.05e-05	4.46e-06	9.34e-06	0	2.04e-05	0.000250162	6.69e-05	4.51e-05	1.56e-05	1.63e-05	2.95e-06	0.000791058	0	5.83e-06	1.31e-05	8.95e-06	1.74e-06	1.72e-05	0.000782542	8.71e-05	0	8.37e-06	6.33e-06	1.19e-05
K01163	0.000297342	0.000176223	0.000236109	0.000296577	0.000395691	0.000414601	0.000538975	0.000316596	0.000288462	0.000238205	0.000218235	7.21e-05	8.91e-05	0.000271863	0.000299196	0.000291123	0.000282311	0.000251579	0.000293325	0.000253758	0.000291747	0.000262229	0.000283062	0.000253825	0.000258961	0.000284708	0.000266799	0.000295776	0.000254205	0.000279671	0.000264873	0.000277876	0.000309283	0.000316366	0.000268159	0.000261814	0.000107219	0.000253812	0.000269627	0.000311071	0.000271767	0.000219038	0.000279842	0.000125575	0.000252034	0.000265165	0.000272448	0.00029973	0.000159318
K01166	0	0	0	0	0	1.46e-07	0	1.61e-06	0	8.03e-07	2.04e-07	8.32e-07	0	1.36e-06	2.17e-07	0	8.03e-07	6.87e-07	0	0	2.65e-07	2.12e-07	2.42e-07	0	0	5.72e-07	0	0	2.01e-07	4.59e-07	7.7e-07	2.37e-06	9.85e-08	0	0	0	1.83e-06	5.12e-07	1.72e-06	4.1e-07	3.41e-07	2.29e-06	1.74e-06	2.07e-07	1.63e-06	2.08e-06	1.3e-06	1.38e-07	7.75e-06
K01167	1.18e-05	2.64e-05	2.66e-05	1.89e-05	2.32e-06	4.01e-06	2.89e-06	8.44e-06	5.87e-05	1.06e-05	7.31e-06	1.99e-06	1.26e-06	7.35e-06	7.72e-06	9.51e-06	1.76e-05	7.54e-06	1.65e-05	1.35e-05	1.36e-05	1.61e-05	1.7e-06	9.19e-06	1.21e-05	1.38e-05	1.21e-05	1.26e-05	5.6e-06	9.14e-06	4.76e-06	5.39e-06	2.88e-06	1.67e-05	9.06e-06	1.39e-05	1.65e-06	2.12e-06	6.53e-06	4.34e-06	1.51e-05	1.46e-06	1.02e-05	5.27e-06	1.11e-05	6.84e-06	1.21e-05	7.27e-06	1.51e-06
K01169	0	4.12e-05	2.05e-06	1.36e-05	4.29e-06	4.11e-07	0	2.02e-07	1.75e-06	1.4e-05	2.31e-06	8.2e-07	5.32e-07	1.92e-05	2.03e-06	1.26e-06	2.3e-06	4.85e-06	3.5e-06	5.42e-06	1.44e-06	1.99e-07	2.94e-07	2.74e-06	4.67e-06	1.43e-06	3.72e-07	9.93e-07	0	2.52e-06	3.17e-05	8.67e-06	5.63e-06	1.87e-06	2.03e-06	4.43e-07	9.89e-05	0	1.01e-06	1.73e-06	1.12e-06	2.18e-07	3.29e-06	0.000105613	1.09e-05	0	1.05e-06	7.75e-07	1.49e-06
K01173	3.09e-05	8.21e-06	3.93e-05	4.57e-06	0.000201382	6.66e-06	0.00044238	4.21e-05	7.2e-05	2.89e-05	1.38e-06	7.23e-06	2.69e-06	6.1e-05	1.11e-05	1.03e-05	2.25e-05	7.27e-06	2.54e-05	1.5e-05	1.09e-05	2.69e-05	8.84e-05	4.26e-05	2.93e-05	1.65e-05	1.77e-05	2.24e-05	4.3e-05	2.36e-05	5.84e-06	1.76e-05	4.37e-06	2.62e-05	4.01e-05	1.99e-05	1.32e-05	2.31e-05	2.48e-05	2.87e-05	5.54e-06	1.26e-05	4.51e-06	3.41e-05	7.1e-05	4.92e-05	3.51e-05	6.13e-05	2.71e-05
K01174	1.59e-05	4.62e-05	2.29e-05	3.55e-05	1.61e-05	7.86e-06	1.6e-05	3.16e-06	6.02e-05	2.44e-05	7.53e-06	1.53e-05	5.85e-06	2.54e-05	2.53e-05	9.85e-06	2.29e-05	4.32e-06	1.47e-05	2.11e-05	1.63e-05	1.29e-05	1.99e-05	1.07e-05	1.26e-05	1.54e-05	1.46e-05	1.29e-05	1.47e-05	3.87e-05	6.57e-05	1.34e-05	1.42e-05	8.37e-06	1.05e-05	7.09e-06	0.000134185	5.23e-06	6.76e-06	8.63e-06	3.43e-06	7.55e-05	9.05e-06	9.19e-05	2.27e-05	7.58e-07	5.38e-06	1.33e-05	4.53e-05
K01175	0	4.12e-05	2.65e-06	1.36e-05	1.14e-05	4.31e-07	2.07e-06	2.3e-07	1.75e-06	2.03e-05	2.72e-06	9.11e-07	2.82e-06	2.35e-05	6.33e-06	4.41e-06	1.51e-05	4.94e-06	1.17e-05	1.24e-05	7.55e-06	6.8e-06	1.77e-05	3.51e-05	2.77e-05	1.15e-05	1.38e-05	1.7e-05	4.02e-05	2.28e-05	3.44e-05	1.89e-05	7.91e-06	2.42e-05	3.44e-05	5.83e-06	0.000105578	2.19e-05	2.45e-05	1.59e-05	2.84e-06	1.74e-06	3.52e-06	0.000131776	5.44e-05	3.84e-05	3.06e-05	3.22e-05	1.78e-05
K01176	0.000111636	0.000231554	0.000420833	0.00013431	0.00106112	0.000329211	0.00139572	0.000408053	0.000551929	0.000360255	0.000449838	0.00165177	0.000158023	0.000432311	0.000354473	0.000301405	0.000314129	0.000407198	0.000305349	0.000291523	0.000285671	0.00030536	0.000701191	0.000386122	0.0003814	0.000346193	0.000393111	0.000332149	0.00048425	0.00031605	0.000321652	0.000275869	0.000426411	0.000377264	0.000501461	0.000412031	0.000396744	0.000461555	0.000431206	0.000507411	0.000414138	0.00031236	0.000414778	0.000445632	0.00044345	0.000535349	0.000469019	0.000454822	0.00101006
K01178	3.01e-05	3.44e-06	7.3e-06	3.67e-06	0	6.43e-06	2.81e-06	1.31e-05	1.13e-05	1.44e-06	7.47e-07	5.6e-06	0	3.44e-06	3.89e-07	0	1.69e-06	2.52e-06	0	0	5.22e-07	3.8e-07	5.88e-07	0	0	1.02e-06	0	0	3.61e-07	8.69e-07	1.47e-06	2.19e-06	3.61e-07	0	0	0	9.35e-07	9.18e-07	3.07e-06	1e-06	1.89e-06	5.96e-06	3.59e-06	5.65e-07	2.91e-06	5.03e-06	2.33e-06	2.47e-07	3.72e-07
K01179	0.000456359	0.000140435	0.000589093	0.000522743	0.00143739	0.00572204	0.000883623	0.00184284	0.000831826	0.000881173	0.00148794	0.000135669	0.000888337	0.00137528	0.00169377	0.00186136	0.00169552	0.00168913	0.00192221	0.00175826	0.00183793	0.00105647	0.000794246	0.0016464	0.0015736	0.00167719	0.00173746	0.00194682	0.00184921	0.00148512	0.00174949	0.00150216	0.00140744	0.00239638	0.00211132	0.00171274	0.00032625	0.00191402	0.00193447	0.00199708	0.000992215	0.00118537	0.0020553	0.000790228	0.00161352	0.00199739	0.0022694	0.0017452	0.00107599
K01181	0.000234038	7.23e-05	0.000317766	0.000262507	0.000744015	0.00235782	0.000223118	0.00112861	0.000465125	0.0004108	0.000700755	0.00010886	0.000235987	0.000690755	0.000922888	0.000991155	0.000947918	0.000954718	0.000995379	0.00088786	0.00108326	0.000422634	0.00050979	0.000987529	0.000994277	0.00103194	0.000960721	0.00116737	0.000887236	0.00101584	0.0013984	0.000821345	0.000816713	0.00148606	0.0013821	0.000849531	0.000181216	0.00109061	0.00112825	0.00118338	0.000446986	0.000884228	0.00125233	0.000384661	0.00100634	0.00112232	0.00134884	0.00101594	0.000621261
K01182	0.00014862	0.000367564	0.000654862	0.000242312	0.00103523	0.000636075	0.00108222	0.000708304	0.00067752	0.000505738	0.000766939	0.00185307	0.00025922	0.000577482	0.000590443	0.000542506	0.000478266	0.000752488	0.000481986	0.000478363	0.000478884	0.000435836	0.000912471	0.000596177	0.000605349	0.00058364	0.000634115	0.000574713	0.000768089	0.000489977	0.000551596	0.000474385	0.000768223	0.000640051	0.000793836	0.000653411	0.000409428	0.000799578	0.000734405	0.000858885	0.000786133	0.000691245	0.000785258	0.000438254	0.000591769	0.000817368	0.00072722	0.000703691	0.00117953
K01183	6.71e-05	2.07e-05	4.58e-05	3.93e-05	0.000151605	0.000210291	4.87e-05	0.000234588	7.03e-05	0.000336715	0.000235534	1.89e-05	0.000787921	0.000268424	0.000206889	0.000241636	0.000221041	0.000159657	0.000213809	0.000259797	0.000186977	0.000193055	8.64e-05	0.000228828	0.0001897	0.000199882	0.000184035	0.000260277	0.000197816	0.000203621	0.000217279	0.00016626	0.000111616	0.000255908	0.000200492	0.000235684	0.000136892	0.000250039	0.000197993	0.000188179	0.000116347	8.32e-05	0.000197157	0.00011962	0.000225573	0.000205456	0.000250463	0.00020492	0.00014621
K01184	0	0	0	0	0	7.57e-08	0	1.13e-05	0	4.15e-07	1.44e-06	2.64e-08	7.09e-07	1.7e-06	5.87e-07	8.4e-07	6.58e-07	2.29e-05	3.71e-07	0	5.18e-07	1.1e-07	0	4.49e-07	9.9e-07	7.13e-07	4.34e-07	9.27e-07	1.43e-06	1.04e-06	2.57e-07	3.54e-07	5.1e-08	0	0	0	6.52e-08	2.13e-06	8.88e-07	2.12e-07	1.76e-07	0	1.83e-05	1.07e-07	8.41e-07	1.08e-06	2.3e-06	6.74e-07	3.26e-07
K01185	9e-05	0.000642213	0.000172889	0.000224603	0.000501841	7.03e-05	0.000911227	0.000206536	0.000232328	0.000313036	0.000129027	2.72e-05	6.24e-05	0.000490022	0.000134428	0.000140383	0.000148347	0.000152928	0.000173101	0.000194598	0.000129918	0.000114858	0.000254388	0.000134805	0.000167458	0.000123758	0.000103655	0.000110357	0.000108397	0.000128072	0.000604912	0.000208553	0.000152939	0.000114788	0.000146994	0.000128966	0.00182405	0.000108357	9.87e-05	0.000123645	9.31e-05	6.33e-05	0.000124409	0.00177822	0.000312994	7.63e-05	0.000118091	0.000134507	0.000113348
K01186	0.000426769	7.64e-05	0.000228699	0.000321748	0.000260757	3.37e-05	0.000456611	7.35e-05	0.000193144	0.000534378	0.000427035	4.83e-05	0.00186604	0.000431896	0.00025966	0.000276545	0.000246075	0.000149052	0.000209704	0.000373147	0.000159223	0.000428142	0.000164349	0.000315655	0.000226967	0.000218531	0.000225427	0.000272111	0.000207429	0.000261396	0.000273781	0.000306426	0.000112863	0.000182507	0.000194291	0.000371933	0.000225528	0.000221011	0.000145425	0.0001246	0.000212608	5.48e-05	0.000115489	0.000117363	0.000262674	0.000217907	0.000246066	0.000246717	6.55e-05
K01187	0.000901041	0.000978024	0.00121532	0.000598511	0.00154003	0.00101019	0.00210693	0.00105059	0.00111918	0.00106021	0.00126454	0.00208466	0.00110769	0.00109336	0.000986464	0.00090261	0.000842708	0.00118598	0.000814909	0.000881636	0.000808066	0.000950656	0.00161788	0.000986769	0.000971469	0.000941065	0.00102396	0.000912066	0.00113911	0.00081603	0.000925774	0.000863458	0.00126153	0.000896117	0.0010958	0.00105603	0.000682217	0.00110936	0.000996873	0.00125771	0.00138149	0.00121942	0.00114733	0.000577331	0.000890796	0.00113774	0.000954572	0.00109342	0.00156081
K01190	0.000964246	0.00138773	0.00135942	0.000519532	0.00107143	0.0004866	0.00161096	0.000791031	0.000972965	0.0014391	0.00134689	0.00107494	0.00355159	0.00127635	0.000849754	0.000713918	0.000740923	0.000919418	0.000641002	0.000937582	0.000549211	0.000929588	0.0014196	0.00108142	0.000902002	0.000866251	0.000835888	0.000811593	0.00107102	0.000856344	0.00110328	0.000801624	0.00113506	0.000628829	0.000963783	0.00101245	0.00097004	0.00110188	0.000893291	0.00103121	0.00160527	0.000908184	0.000827393	0.000696666	0.00100575	0.00113014	0.000800942	0.00102583	0.0013787
K01191	3.93e-05	3.15e-05	0.00015326	0.00012637	7.11e-05	1.41e-05	9.31e-06	3.82e-05	3.01e-05	5.01e-05	2.72e-05	5.28e-06	2.26e-05	6.61e-05	4.24e-05	4.94e-05	4.17e-05	7.66e-05	3.16e-05	4.49e-05	2.92e-05	3.5e-05	2.71e-05	5.02e-05	6.6e-05	3.75e-05	3.65e-05	3.12e-05	3.84e-05	2.86e-05	6.4e-05	5.42e-05	3.26e-05	3.89e-05	4.07e-05	3.15e-05	1.31e-05	6e-05	4.35e-05	5.1e-05	4.89e-05	4.33e-05	5.92e-05	2.43e-05	4.3e-05	7.22e-05	3.42e-05	0.0001357	5.42e-05
K01192	7.01e-05	1.68e-05	1.72e-05	1.03e-05	0.000101325	1.64e-05	7.51e-06	5.05e-05	9.1e-05	3.65e-05	2.59e-05	0.000397376	1.41e-05	4.07e-05	3.15e-05	2.96e-05	5.28e-05	4.65e-05	3.96e-05	4.73e-05	3.04e-05	3.52e-05	5.59e-05	6.86e-05	5.43e-05	3.44e-05	5.68e-05	3.99e-05	6.73e-05	4.28e-05	3.97e-05	3.2e-05	1.23e-05	4.16e-05	4.8e-05	1.81e-05	3.96e-05	5e-05	3.06e-05	3.51e-05	1.69e-05	4.04e-05	3.52e-05	3.33e-05	6.76e-05	7.11e-05	5.56e-05	4.6e-05	0.000303325
K01193	0.000134238	0.000243659	0.000563821	0.00033484	0.000567057	0.000145971	0.000984025	0.00026401	0.000354858	0.00035323	0.00039882	0.000455964	0.000126995	0.000305125	0.000203187	0.000209165	0.000213979	0.000344497	0.000195541	0.000231902	0.000219414	0.000271824	0.000723254	0.00027551	0.000270504	0.00022769	0.000306932	0.00019519	0.000343296	0.000204773	0.000216227	0.000207892	0.000189983	0.000174325	0.00030914	0.000274694	0.000364363	0.000340782	0.000283431	0.00023641	0.000249008	0.000313973	0.000318318	0.000280938	0.000257445	0.000312739	0.000262131	0.000254855	0.000527041
K01194	8.1e-07	8.36e-05	3.52e-05	2.71e-05	0.000201255	1.47e-06	0.000439574	2.16e-05	6.26e-05	5.01e-05	5.49e-06	1.99e-06	1.46e-06	9.52e-05	1e-05	7.24e-06	7.74e-06	1.5e-05	9.93e-06	1.45e-05	5.5e-06	1.51e-05	6.31e-05	1.06e-05	1.3e-05	7.44e-06	3.57e-06	4e-06	2.54e-06	6.11e-06	6.54e-05	1.89e-05	1.2e-05	5.32e-06	4.39e-06	1.1e-05	0.000199007	1.14e-06	3.96e-06	1.57e-05	3.82e-06	1.71e-06	1.1e-05	0.00021984	4.52e-05	1.04e-05	6.28e-06	3.02e-05	3.82e-06
K01195	8.47e-05	0.000254651	6.21e-05	3.19e-05	5.34e-05	4.8e-05	3.8e-05	5.76e-05	6.64e-05	6.53e-05	6.69e-05	1.61e-05	2.74e-05	0.000106452	7.51e-05	5.35e-05	6.5e-05	8.22e-05	5.8e-05	5.71e-05	5.28e-05	5.16e-05	4.59e-05	7.32e-05	8.54e-05	7.76e-05	7.21e-05	5.13e-05	7.39e-05	6.37e-05	0.000139365	6.19e-05	0.000172701	5.85e-05	6.27e-05	4.74e-05	0.000103161	5.6e-05	6.13e-05	0.000128206	0.000194472	2.6e-05	6.24e-05	0.000123582	6.42e-05	8.33e-05	2.12e-05	0.000110789	1.33e-05
K01197	0.000108618	0.000143648	0.000787546	0.000198546	0.000275366	3.63e-05	0.000455818	0.000107382	0.000217567	0.000143833	0.00011078	2.37e-05	0.000380226	0.000157768	9.26e-05	0.00010947	5.81e-05	9.85e-05	4.68e-05	9.46e-05	5.02e-05	8.66e-05	0.000134062	0.000142958	0.000109528	0.000112579	7.24e-05	0.000105837	0.000133773	7.95e-05	8.81e-05	0.000207253	6.86e-05	8.22e-05	0.00010303	0.000124812	5.71e-05	0.000269779	0.00022881	0.000111077	0.000105069	9.99e-05	0.000140024	0.000120835	0.000167201	0.00027336	0.000154127	0.000173938	0.000135026
K01198	0.000435162	0.00033637	0.000818399	0.000230579	0.000583266	0.000688575	0.000153888	0.000592495	0.000582832	0.000340215	0.000474623	0.00165878	0.000127449	0.00036398	0.000458602	0.00041408	0.000392256	0.000564715	0.000418612	0.000371553	0.00043523	0.000324986	0.000581638	0.000449871	0.000461706	0.000472059	0.000531428	0.000478151	0.000481908	0.000366007	0.000441964	0.000426412	0.000611926	0.000496913	0.000501601	0.00037144	0.000203197	0.000556925	0.00050487	0.000641906	0.000556023	0.000442382	0.000636247	0.000199077	0.000381491	0.000605418	0.000515349	0.00046508	0.00130125
K01200	0.000286838	0.00013524	0.00017361	0.00012188	0.00058428	6.73e-05	0.000468406	9.07e-05	0.000458675	0.000137001	0.000159924	0.00194141	4.61e-05	0.000117758	0.00012813	0.000111755	0.000128241	9.59e-05	0.000126146	0.00011795	0.000122507	0.000190978	0.00027982	0.0001103	0.000112628	0.000117704	0.000188555	0.000103355	0.00011862	9.46e-05	6.73e-05	0.000139671	7.91e-05	7.88e-05	0.000117422	0.000113105	0.000106575	0.000101222	7.78e-05	8.2e-05	7.13e-05	0.000129	8.31e-05	6.21e-05	9.34e-05	0.000152585	0.000142569	7.71e-05	0.00109106
K01201	8.2e-05	2.92e-05	6.47e-05	3.09e-05	0.000163523	1.42e-05	1.57e-05	3.11e-05	0.000203667	6.24e-05	3.47e-05	0.000787187	1.2e-05	1.88e-05	2.39e-05	2.57e-05	3.74e-05	2.01e-05	2.83e-05	2.45e-05	3.02e-05	4.8e-05	0.00012864	3.38e-05	3.11e-05	1.88e-05	5.46e-05	2.73e-05	2.62e-05	3.36e-05	1.89e-05	1.55e-05	7.78e-06	1.84e-05	1.39e-05	1.77e-05	9.86e-05	9.52e-06	1.54e-05	1.22e-05	1.49e-05	0.00011446	2.92e-05	1.13e-05	2.59e-05	5.08e-05	3.72e-05	8.81e-06	0.000516552
K01205	8.95e-05	1.12e-05	2.03e-05	1.6e-05	7.94e-06	1.85e-05	8.42e-06	2.9e-05	3.88e-05	0.000282221	0.000203182	1.39e-05	0.00110095	0.000189581	7.62e-05	8.73e-05	8.07e-05	3.65e-05	5.69e-05	0.000157051	2.58e-05	0.000135828	4.63e-05	0.000119693	6.41e-05	6.28e-05	5.66e-05	9.47e-05	6.14e-05	9.82e-05	0.000129371	5.88e-05	1.8e-05	4.32e-05	6.42e-05	0.000153137	0.000127099	7.92e-05	3.62e-05	2.95e-05	0.000106413	3.47e-05	2.86e-05	2.97e-05	9.7e-05	6.02e-05	7.95e-05	6.5e-05	4.25e-05
K01206	0.000280815	4.33e-05	0.000228048	6.6e-05	0.000612051	6.47e-05	0.00134296	0.000172708	0.000303966	0.000741116	0.000506602	4.85e-05	0.00257824	0.000642596	0.000217944	0.00025589	0.000244231	0.000139053	0.000183798	0.00042517	0.000110828	0.000402663	0.000334061	0.000326628	0.000191994	0.00019446	0.000187058	0.000258944	0.000178338	0.000250085	0.000344225	0.00017741	5.56e-05	0.000121716	0.000156147	0.000400858	0.000328657	0.00024021	0.000103559	0.000116357	0.000267099	0.000134938	0.00010691	9.36e-05	0.000297616	0.000177997	0.000201683	0.000242023	0.000237265
K01207	0.000278624	0.000393372	0.000269037	0.00019243	0.000208684	8.51e-05	9.81e-05	0.000241035	0.000283468	0.000264233	0.000272458	0.000489209	0.000460175	0.0002722	0.000275585	0.000254001	0.000279481	0.00029717	0.000257472	0.000257587	0.000259567	0.000290482	0.000193345	0.000280205	0.000291533	0.000298855	0.000276187	0.000255592	0.000262933	0.000314058	0.000337848	0.000280239	0.000395622	0.000243101	0.00024781	0.000261393	0.000237784	0.000233914	0.000259371	0.000301658	0.000452486	0.000225442	0.000255887	0.000215583	0.000263654	0.000299537	0.000215552	0.000239386	0.000365327
K01208	0.000354752	0.000747273	0.000814862	0.000357077	0.000237734	0.000529719	0.000277106	0.00060839	0.000413319	0.000579277	0.000895949	0.000323116	0.00032038	0.000485821	0.000610061	0.00054201	0.000539771	0.00081549	0.000531522	0.000526675	0.000572279	0.000603023	0.00109335	0.000624336	0.000667938	0.000670818	0.000677574	0.000520304	0.000853214	0.000569093	0.000526177	0.000526411	0.000994799	0.000504341	0.000783197	0.000663547	0.00032058	0.000747811	0.000736558	0.000838663	0.00116498	0.000694956	0.000710737	0.000316975	0.0005252	0.000723261	0.000537274	0.000504085	0.000366398
K01209	0.000364936	0.000402865	0.00057892	0.000170091	0.000540325	0.000725482	0.000156526	0.000644501	0.000469345	0.00036075	0.000597897	0.00126432	0.000166742	0.00044261	0.000515299	0.000441188	0.000433348	0.00063304	0.000476866	0.000424394	0.000460952	0.000354807	0.000617462	0.000509964	0.000495927	0.00052906	0.000597736	0.000500876	0.000609319	0.000420091	0.000537852	0.000461518	0.000782011	0.000536544	0.000584248	0.000442235	0.000199908	0.000645149	0.000561768	0.000769898	0.000750408	0.000416727	0.000670831	0.000211564	0.000421433	0.00064495	0.000534159	0.000462414	0.00111465
K01210	1.21e-05	8.18e-06	4.54e-05	3.47e-05	4.05e-06	4.32e-07	5.63e-06	8.07e-06	3.04e-05	5.25e-05	1.51e-05	2.89e-05	5.3e-06	1.57e-05	8.4e-06	7.3e-06	1.09e-05	2.51e-05	8.65e-06	6.95e-06	1.22e-05	1.72e-05	7.78e-05	1.4e-05	1.62e-05	5.58e-06	1.15e-05	8.94e-06	6.14e-06	1.06e-05	1.15e-05	1.11e-05	7.74e-06	5.22e-06	1.01e-05	6.63e-06	1.57e-05	3.31e-06	2.57e-06	7.69e-06	1.41e-05	3.97e-05	2.24e-05	4.68e-06	6.64e-06	6.91e-06	6.47e-06	3.93e-05	2.14e-05
K01212	8.1e-07	7.5e-06	3.34e-05	2.52e-05	0.000193399	2.45e-06	0.00043965	2.4e-05	7.21e-05	2.15e-05	7.45e-07	3.97e-05	3.99e-07	5.53e-05	8.58e-06	6.85e-06	8.39e-06	4.46e-06	9.19e-06	1.43e-05	1.14e-05	1.73e-05	6.74e-05	1.02e-05	1.16e-05	3.32e-06	3.66e-06	1.36e-05	5.25e-06	4.05e-06	2.3e-06	3.98e-06	3.06e-06	2.85e-06	4.2e-06	1.04e-05	1.03e-06	1.1e-05	2.01e-06	1.43e-05	1.2e-05	0.000172022	1.8e-06	8.57e-06	2.46e-05	1.08e-05	5.36e-06	2.89e-05	1.04e-05
K01214	7.07e-05	0.000290353	0.000289456	0.000176653	0.000259847	0.000282214	0.000130018	0.000228799	0.000218808	0.000281781	0.000345682	0.000825039	0.000129932	0.000229103	0.000237958	0.00017507	0.000206127	0.000341498	0.000197666	0.000195862	0.000204227	0.000219768	0.000453663	0.000225081	0.000253596	0.000262484	0.000280537	0.000178943	0.00031739	0.00020462	0.000276614	0.000203533	0.000433101	0.000170207	0.000272787	0.000212687	0.000199395	0.000270727	0.000256253	0.000331871	0.000520933	0.000254582	0.00028935	0.00020926	0.000168349	0.000288827	0.000170094	0.000196408	0.000553478
K01215	6.05e-05	0.000161671	0.000390831	0.000132654	0.000457781	0.000341947	0.000557265	0.000361326	0.000252407	0.000302358	0.000418948	0.000596847	0.000143991	0.000308151	0.000333684	0.000294172	0.00024456	0.000380971	0.000248347	0.000257281	0.000258439	0.000240146	0.000534574	0.000300606	0.000308629	0.000306621	0.000316733	0.000302602	0.000404486	0.000246937	0.000275566	0.00024684	0.000408522	0.000324026	0.000409506	0.000346996	0.000165262	0.00043799	0.000379765	0.000458198	0.000419224	0.000459339	0.000401183	0.000170775	0.000276236	0.000388186	0.000354147	0.000335126	0.000413095
K01216	2.27e-05	0	0	8.65e-05	1.87e-05	0	2.58e-06	1.75e-07	0	0	0	6.27e-07	0	0	0	0	0	0	1.39e-07	0	0	0	0	0	0	0	0	0	0	0	0	0	0	1.64e-07	0	0	1.65e-07	0	0	0	1.4e-07	0	0	0	0	0	0	0	2.61e-07
K01217	0	0	0	0	0	0	0	1.4e-06	0	0	0	7.81e-07	0	0	0	0	0	0	0	0	0	0	0	0	0	0	0	0	0	0	0	0	0	0	0	0	0	0	0	0	0	0	0	0	0	0	0	0	0
K01218	6.42e-05	3.07e-05	0.000172135	5.74e-05	0.000730211	0.00245102	0.000950538	0.000312949	0.000370114	0.00018902	0.0003363	0.00078546	0.000122613	0.000357993	0.000402282	0.000498998	0.000500526	0.000420979	0.000597611	0.000532203	0.000550072	0.00038295	0.000393317	0.000389138	0.000451003	0.000430419	0.000494655	0.000385977	0.000526351	0.000359573	0.000447902	0.000356464	0.000297232	0.000464452	0.000532349	0.000430084	8.44e-05	0.000294678	0.000380262	0.000341537	0.000364067	0.000250727	0.000336099	0.000239715	0.00037305	0.000527002	0.000442541	0.000446623	0.00061348
K01219	0	0	5.97e-07	0	0	0	2.07e-06	0	0	0	0	8.37e-08	0	0	0	0	9.57e-07	0	0	0	1.79e-07	0	5.88e-07	0	0	0	0	0	0	1.8e-07	0	0	0	0	0	0	4.43e-07	0	0	0	0	3.82e-07	0	0	0	0	3.05e-07	0	9.78e-07
K01220	2.66e-05	0.000118619	2.87e-05	3.5e-05	3.04e-05	1.97e-05	1.79e-05	3.2e-05	6.38e-05	3.25e-05	5.49e-05	3.96e-05	1.63e-05	5.44e-05	5.68e-05	3.17e-05	3.56e-05	3.92e-05	3.6e-05	3.08e-05	3.75e-05	3.79e-05	4.06e-05	4.94e-05	4.92e-05	6.47e-05	5.56e-05	3.69e-05	6.14e-05	4.82e-05	7.9e-05	4.53e-05	0.000156171	4.05e-05	4.47e-05	3.69e-05	2.14e-06	4.99e-05	5.94e-05	0.000106912	0.000171836	3.1e-05	3.41e-05	1.36e-05	4.09e-05	6.76e-05	1.32e-05	3.21e-05	1.31e-05
K01222	2.44e-05	4.28e-05	3.13e-06	0.000100308	0.000104987	1.64e-05	7.63e-06	1.49e-05	3.66e-06	0.000111215	3.22e-05	1.8e-06	3.71e-05	0.000124286	7.04e-05	5.8e-05	6.38e-05	8.65e-05	4.78e-05	6.87e-05	3.7e-05	4.28e-05	4.34e-05	6.71e-05	8.36e-05	3.88e-05	4.67e-05	3.02e-05	5.9e-05	4.98e-05	0.000152746	3.97e-05	4.29e-05	6.69e-05	5.87e-05	3.34e-05	0.000129341	3.86e-05	1.02e-05	6.68e-05	3.67e-05	2e-05	4.95e-05	0.000132491	6.25e-05	5e-05	2.98e-05	8.62e-05	2.32e-05
K01223	0.000193619	0.000537175	0.000141287	0.000300261	0.000186291	0.000282529	9.83e-05	0.000126421	0.000325592	0.000267967	0.000259622	0.000313121	0.000132542	0.000324083	0.000242849	0.000254554	0.00025045	0.000315104	0.000214211	0.000274406	0.000191384	0.000236854	0.000208223	0.000255004	0.000331401	0.000216419	0.000262447	0.000191245	0.000290489	0.000191181	0.000361233	0.000151061	0.000284808	0.000211317	0.000228455	0.000198009	0.000432397	0.000188891	0.000160821	0.000282548	0.000354536	0.000343547	0.000222663	0.000404481	0.000222041	0.000273611	0.000160216	0.000349771	0.000128258
K01224	7.24e-05	0.000552366	0.000296211	5.53e-05	0.000319503	0.000165829	0.000543424	0.000287561	0.000154489	0.000189276	0.000425152	4.56e-05	0.000110215	0.00030289	0.000326799	0.000206444	0.000188946	0.000280995	0.000221817	0.000175189	0.000223055	0.000227156	0.000466545	0.000282275	0.000294219	0.000379937	0.000330931	0.000221699	0.000424237	0.0002735	0.000399287	0.000280364	0.000855616	0.000224503	0.000357673	0.000284124	6.45e-05	0.000367541	0.000400139	0.000613838	0.000961784	0.000203341	0.000264012	0.000120786	0.000245989	0.000421882	0.000156871	0.000240817	9.53e-05
K01226	0.000165204	0.000438883	0.000478564	0.000217442	0.000736906	0.000572073	0.000609383	0.000580052	0.000514702	0.000401407	0.000586305	0.00152098	0.000193598	0.000472401	0.000501648	0.000458732	0.000403732	0.000618691	0.000406725	0.000397936	0.000409179	0.000332759	0.000609237	0.000470941	0.000479917	0.000484178	0.000511357	0.000489527	0.000580333	0.000403539	0.000482172	0.000393637	0.000667267	0.000546112	0.000593324	0.000510022	0.000319034	0.000636293	0.000585682	0.000721161	0.000637931	0.00060269	0.000662342	0.000341664	0.000453943	0.000629938	0.000568698	0.00052192	0.000882343
K01227	3.35e-06	1.67e-05	4.98e-05	2.07e-05	3.68e-05	8.43e-06	1.2e-05	1.2e-05	5.09e-05	9.05e-05	3e-05	1.25e-05	1.81e-05	5.3e-05	5.5e-05	3.34e-05	3.81e-05	5.98e-05	3.1e-05	3.67e-05	3.76e-05	4.49e-05	0.000111835	4.19e-05	4.91e-05	2.4e-05	3.87e-05	2.58e-05	3e-05	4.29e-05	5.46e-05	2.22e-05	2.05e-05	2.66e-05	3.36e-05	2.11e-05	7.49e-05	2.04e-05	1.48e-05	2.87e-05	3.37e-05	8.51e-05	4.89e-05	1.46e-05	2.88e-05	2.26e-05	1.51e-05	9.26e-05	6.82e-05
K01232	0.000133442	7.54e-05	8.4e-06	0.000484779	0.000166096	1.4e-05	1.64e-05	9.9e-06	5.4e-05	9.74e-05	2.99e-05	3.76e-05	3.31e-05	0.000118311	4.85e-05	4.83e-05	5.58e-05	6.74e-05	4.5e-05	6.14e-05	3.42e-05	4.1e-05	1.91e-05	5.73e-05	6.48e-05	2.66e-05	3.5e-05	2.19e-05	4.97e-05	4.38e-05	0.000136612	2.93e-05	4.1e-05	5.98e-05	4.29e-05	4.17e-05	0.00020168	2.66e-05	9.45e-06	6.14e-05	2.81e-05	9.09e-06	3.83e-05	0.000197011	6.54e-05	3.74e-05	2.81e-05	4.24e-05	1.06e-05
K01233	0	0	0	0	9.35e-06	1.89e-06	7.45e-07	2.01e-06	0	1.05e-05	3.49e-06	1.43e-07	4.43e-06	1.19e-05	6.17e-06	6.36e-06	6.63e-06	8.26e-06	4.65e-06	7.06e-06	3.02e-06	4.89e-06	1.37e-06	6.98e-06	8.16e-06	3.2e-06	4.83e-06	2.91e-06	7.87e-06	4.22e-06	1.19e-05	2.94e-06	3.51e-06	7.78e-06	3.88e-06	3.29e-06	9.85e-07	3.53e-06	2.35e-07	7.63e-06	4.53e-06	2.29e-06	4.47e-06	2.89e-06	5.09e-06	7.34e-06	3.22e-06	4.96e-06	9.57e-07
K01235	4.99e-05	1.29e-05	4e-05	3.09e-05	0.000102293	0.000199339	2.35e-05	0.000143281	6.2e-05	5.87e-05	7.96e-05	1.33e-05	2.71e-05	9.06e-05	0.000106201	0.000112275	9.82e-05	9.16e-05	0.000108168	9.41e-05	9.96e-05	4.9e-05	4.01e-05	0.000104336	9.35e-05	0.000101086	9.63e-05	0.000134591	9.93e-05	9.06e-05	0.000114739	8.96e-05	9.19e-05	0.000171837	0.000130974	9.94e-05	2.88e-05	0.000137614	0.000128682	0.000152961	3.71e-05	8.39e-05	0.00014357	4.44e-05	0.000112712	0.000126732	0.000158923	0.000114427	9.65e-05
K01236	4.59e-06	9.64e-06	0.000111017	2.12e-05	0.000208622	0.000161084	0.00045464	4.61e-05	7.22e-05	9.84e-05	4.61e-05	1.44e-05	2.34e-05	9.21e-05	5.01e-05	4.66e-05	6.22e-05	7.36e-05	6.44e-05	5.2e-05	5.18e-05	7.14e-05	0.000172777	6.78e-05	7.3e-05	4.15e-05	5.57e-05	4.08e-05	8.47e-05	4.86e-05	2.23e-05	4.03e-05	2.41e-05	4.68e-05	6.66e-05	4.58e-05	5.86e-05	3.42e-05	4.97e-05	4.7e-05	3.85e-05	5.73e-05	5.54e-05	5.07e-05	8.72e-05	9.44e-05	5.71e-05	8.19e-05	4.24e-05
K01239	9.75e-05	0.000231283	0.000170913	0.000187825	0.000328583	4.19e-05	4.84e-05	0.000128125	0.00030653	0.000203051	8.06e-05	0.00143771	6.08e-05	0.000177694	0.000118743	0.000135357	0.000145987	0.00017842	0.00014257	0.000146103	0.000136117	0.000121569	0.000125656	0.000119424	0.000173249	0.000105839	0.000125098	0.000115085	6.94e-05	0.000117168	0.000185448	0.000115204	6.3e-05	0.000103259	9.03e-05	8.02e-05	0.000362259	9.17e-05	7.77e-05	7.79e-05	7.8e-05	0.000297999	0.000137285	0.000372198	0.000131472	0.000124248	0.000127385	0.000184012	0.000675852
K01241	3.01e-05	4.47e-05	9.95e-06	1.73e-05	4.43e-06	6.75e-06	4.87e-06	1.32e-05	1.3e-05	1.59e-05	2.95e-06	6.39e-06	5.32e-07	2.25e-05	3e-06	1.83e-06	4.06e-06	7.52e-06	6.59e-06	7.42e-06	3.09e-06	3.16e-06	9.53e-06	3.69e-06	5.54e-06	4.58e-06	1.67e-06	2.96e-06	8.29e-07	3.97e-06	3.43e-05	1.14e-05	6.23e-06	3.27e-06	2.03e-06	3.34e-06	0.000107512	8.76e-07	3.71e-06	2.81e-06	3.19e-06	8.72e-06	6.86e-06	0.000105853	1.44e-05	2.42e-06	3.58e-06	1.39e-06	2.81e-05
K01243	0.000174162	0.000321523	0.000324441	0.000274796	0.000486731	0.000458071	0.000573397	0.000369621	0.000382674	0.00030229	0.000310139	0.000565123	0.000129373	0.000333442	0.000318769	0.000310533	0.000320575	0.00034363	0.000331781	0.000300859	0.000342828	0.000249671	0.000403791	0.000311002	0.000327384	0.00032093	0.000318295	0.000321758	0.00033951	0.00031939	0.000327209	0.00026504	0.000361217	0.000361225	0.000365365	0.000348632	0.000254477	0.000355552	0.000353515	0.000376251	0.000369979	0.000404402	0.000355943	0.000266921	0.000319659	0.000350281	0.000348624	0.00034078	0.000431104
K01246	0.000232653	0.000129824	0.000117381	0.000150242	6.65e-05	3.74e-05	5.01e-05	0.000118235	0.000114974	0.000237459	0.000134696	3.99e-05	0.000412947	0.000161727	0.000134514	0.000145565	0.000142681	0.000110498	0.000141755	0.000158024	0.0001258	0.00018817	0.000124732	0.000112508	0.000102685	0.000116785	9.84e-05	0.000120796	8.14e-05	0.000154611	0.000140139	0.000144585	6.1e-05	8.8e-05	7.11e-05	0.000131262	0.000202764	8.65e-05	8.25e-05	5.21e-05	5.84e-05	0.000119932	9.54e-05	0.000150486	0.000126291	6.2e-05	8.93e-05	7.98e-05	8.61e-05
K01247	1.99e-06	7.12e-05	2.2e-05	1.72e-05	3.46e-05	0.000167999	2.98e-05	1.61e-05	9.6e-05	3.96e-05	3.14e-05	5.43e-06	1.68e-05	4.75e-05	4.39e-05	3.46e-05	5.36e-05	4.79e-05	4.3e-05	4.76e-05	4.69e-05	3.18e-05	4.59e-05	3.9e-05	3.67e-05	3.43e-05	4.61e-05	2.13e-05	5.81e-05	5.89e-05	6.42e-05	3.09e-05	3.82e-05	3.03e-05	3.87e-05	5.02e-05	0.000159411	2.04e-05	2.77e-05	2.45e-05	3.72e-05	0.000138014	3.87e-05	0.000122204	4.28e-05	2.75e-05	2.27e-05	2.67e-05	8.59e-05
K01250	3.93e-05	9.46e-05	0.000147888	0.000137145	4.79e-05	2.34e-05	1.88e-05	1.81e-05	5.76e-05	0.000115655	3.67e-05	0.000144983	2.1e-05	9.46e-05	4.79e-05	4.65e-05	4.69e-05	7.02e-05	4.37e-05	5.83e-05	4.83e-05	4.39e-05	0.000101553	5.33e-05	6.88e-05	2.95e-05	3.52e-05	4.14e-05	3.54e-05	3.8e-05	0.000116379	5.52e-05	3.8e-05	3.83e-05	3.48e-05	2.41e-05	0.0002301	4.61e-05	2.85e-05	4.37e-05	4.16e-05	0.000234934	5.63e-05	0.000214991	5.47e-05	4.52e-05	2.96e-05	6.28e-05	5.79e-05
K01251	0.000171353	4.19e-05	4.48e-05	8.91e-05	1.84e-05	9.77e-06	1.52e-05	1.7e-05	7.55e-05	0.000202747	0.000176683	5.6e-06	0.000746877	0.000143112	0.000107657	0.000115529	0.000107879	5.79e-05	9.12e-05	0.000157789	8.16e-05	0.000191354	6.67e-05	0.000140941	8.41e-05	9.51e-05	0.000101223	0.000112039	9.83e-05	0.000139535	0.000114977	0.000135053	5.45e-05	7.91e-05	8.71e-05	0.000165936	0.000122197	9.34e-05	8.15e-05	4.29e-05	8.53e-05	8.5e-05	4.49e-05	4.97e-05	0.000137967	8.46e-05	0.000102941	8.07e-05	0.000106378
K01252	5.4e-07	5.72e-05	3.32e-06	1.36e-05	4.3e-06	4.8e-07	5.58e-06	2.51e-06	1.13e-05	1.42e-05	2.99e-06	1.04e-06	5.32e-07	1.94e-05	3.07e-06	2.15e-06	3.14e-06	4.98e-06	7.28e-06	5.73e-06	1.51e-06	4.93e-06	1.32e-06	3.06e-06	6.02e-06	1.68e-06	1.18e-06	1.16e-06	2.67e-06	2.71e-06	3.17e-05	8.79e-06	5.67e-06	2.12e-06	2.61e-06	7.94e-07	9.91e-05	4.26e-07	1.5e-06	2.11e-06	1.43e-06	6e-07	3.73e-06	0.000105798	1.22e-05	8.36e-07	2.06e-06	8.48e-07	2.98e-06
K01253	0	0	0	0	9.35e-06	2.11e-06	7.2e-07	5.07e-06	0	1.18e-05	3.83e-06	1.74e-06	4.43e-06	1.41e-05	6.56e-06	6.38e-06	7.27e-06	9.39e-06	4.73e-06	7.09e-06	3.37e-06	5.24e-06	1.38e-06	7.17e-06	8.24e-06	4.2e-06	4.95e-06	2.99e-06	8.11e-06	4.85e-06	1.4e-05	8.65e-06	3.58e-06	7.73e-06	3.98e-06	3.34e-06	3.61e-06	4.36e-06	2.96e-06	8.3e-06	4.45e-06	2.29e-06	7.2e-06	3.09e-06	7.87e-06	9.93e-06	5.35e-06	5.22e-06	1.07e-06
K01255	4.4e-05	0.000131958	0.000108678	0.000155171	4.02e-05	1.08e-05	1.12e-05	2.42e-05	8.42e-05	4.7e-05	2.38e-05	8.69e-06	6.03e-06	5.9e-05	3.45e-05	3.48e-05	3.95e-05	2.71e-05	5.07e-05	4.35e-05	4.49e-05	4.28e-05	1.51e-05	4.3e-05	4.98e-05	4.47e-05	3.03e-05	3.99e-05	2.5e-05	5.3e-05	0.000102522	5.51e-05	2.63e-05	4.52e-05	3.61e-05	3.65e-05	0.00021615	2.92e-05	3.99e-05	2.32e-05	3.52e-05	1.69e-05	3.6e-05	0.000229915	5.74e-05	3.56e-05	5.39e-05	3.74e-05	4.55e-05
K01256	5.61e-05	6.34e-05	1.5e-05	2.01e-05	8.26e-05	1.48e-05	2.03e-05	3.29e-05	9.42e-05	2.69e-05	1.13e-05	0.000395176	4.54e-06	3.09e-05	1.18e-05	1.21e-05	2.35e-05	2.52e-05	1.99e-05	2.15e-05	1.33e-05	2.07e-05	7.55e-06	1.12e-05	2.05e-05	1.96e-05	2.36e-05	1.53e-05	7.53e-06	1.15e-05	4.01e-05	1.81e-05	6.81e-06	1.31e-05	5.75e-06	9.93e-06	0.000114693	5.65e-06	1.06e-05	5.73e-06	9.1e-06	2.82e-05	2.34e-05	0.000110814	2.43e-05	2.57e-05	2.05e-05	5.61e-06	0.000227382
K01258	0.000364361	0.000321487	0.000270509	0.000494365	0.000344056	0.000116334	0.000538124	0.000159759	0.00028559	0.00015853	0.000221137	0.00020326	7.97e-05	0.000213541	0.00023148	0.000195513	0.000201929	0.000217986	0.000198737	0.000198602	0.000232926	0.000242823	0.000356591	0.000254834	0.000256879	0.000213687	0.000224096	0.000213883	0.000266226	0.000257299	0.000256034	0.000242972	0.000301101	0.00021572	0.000275429	0.000257593	0.000270198	0.000226874	0.000230331	0.000252568	0.000334653	0.000537561	0.00018897	0.000235417	0.000245616	0.000255979	0.000224416	0.000284351	0.000199507
K01259	0.000196602	4.89e-05	8.49e-05	0.000127644	9.5e-05	1.19e-05	1.19e-05	2.91e-05	0.00013128	8.07e-05	6.95e-05	0.0004807	1.98e-05	4.66e-05	8.7e-05	7.59e-05	8.49e-05	6.31e-05	7.64e-05	6.48e-05	8.67e-05	0.00011676	0.000160919	6.63e-05	7.83e-05	6.79e-05	9.35e-05	6.41e-05	5.8e-05	8.28e-05	9.12e-05	0.000132885	6.21e-05	6.88e-05	8.38e-05	8.19e-05	0.000115471	4.02e-05	5.31e-05	2.82e-05	4.21e-05	0.000103129	5.33e-05	4.2e-05	5.94e-05	8.41e-05	7.16e-05	8.87e-05	0.000275661
K01261	9.92e-07	1.44e-05	7.58e-06	1.66e-06	1.4e-05	2.22e-06	7.66e-06	1.5e-06	4.71e-05	0.00010167	7.89e-05	1.79e-07	0.000370387	7.49e-05	5.61e-05	4.1e-05	3.37e-05	2.08e-05	3.06e-05	6.41e-05	3.31e-05	5.69e-05	3.09e-05	5.29e-05	3.24e-05	3.15e-05	3.55e-05	4.27e-05	2.54e-05	5.76e-05	6.33e-05	3.04e-05	1.13e-05	2.57e-05	2.7e-05	6.74e-05	8.37e-05	2.78e-05	1.9e-05	1.36e-05	4.51e-05	6.47e-05	2.18e-05	1.1e-05	3.65e-05	1.48e-05	4.48e-05	3.02e-05	5.89e-05
K01262	0.000606076	0.000496607	0.00056742	0.000594497	0.000779944	0.000565331	0.00106506	0.00052474	0.000645038	0.000552592	0.000648004	0.00060694	0.000581401	0.000591889	0.000583806	0.000532375	0.000531615	0.000558605	0.000533853	0.000558338	0.000533455	0.00058089	0.000796117	0.000599773	0.000569513	0.00054406	0.000581436	0.000540372	0.000664038	0.000566547	0.000563342	0.000576885	0.000556496	0.000550669	0.000663075	0.000620211	0.000692113	0.000619501	0.000598373	0.000573251	0.000552007	0.000615035	0.000541832	0.000641338	0.000630774	0.000611011	0.000615501	0.000614143	0.000629457
K01263	0	0	0	0	0	0	0	0	0	0	0	0	0	0	0	0	0	0	0	0	0	0	0	0	0	0	0	0	0	0	5.13e-07	0	0	0	0	0	0	0	0	0	0	1.02e-06	0	0	0	0	0	0	0
K01265	0.000457065	0.000577348	0.000798543	0.0005235	0.00081287	0.000599042	0.00112609	0.000667737	0.000733907	0.000655784	0.000675482	0.000656061	0.000613451	0.000644325	0.000614113	0.000582479	0.000571372	0.000654071	0.000581275	0.000571103	0.000583291	0.000583545	0.000859013	0.00059145	0.00060369	0.000606852	0.00059596	0.000572807	0.000674351	0.0005916	0.000580318	0.000547666	0.000675853	0.000573159	0.000671458	0.000642724	0.000535267	0.000684728	0.00066261	0.000677849	0.000730984	0.000685438	0.000642187	0.000514016	0.000609503	0.000645404	0.000593586	0.000585438	0.000646142
K01266	7.83e-05	0.000121628	0.000114747	0.000132016	5.22e-05	5.95e-05	3.64e-05	4.35e-05	9.9e-05	4.72e-05	0.000104875	8.22e-05	3.74e-05	4.95e-05	7.94e-05	5.18e-05	5.25e-05	7.83e-05	5.2e-05	5.21e-05	5.12e-05	5.98e-05	0.000137608	6.73e-05	7.74e-05	5.57e-05	7.1e-05	4.92e-05	8.8e-05	6.64e-05	5.68e-05	4.71e-05	6.22e-05	5.24e-05	9.96e-05	8.24e-05	9.64e-05	7.29e-05	7.04e-05	7.88e-05	7.56e-05	0.000101468	7.77e-05	3.82e-05	5.32e-05	7.73e-05	8.73e-05	8.17e-05	8.34e-05
K01267	0.000247903	0.000284437	0.000343853	0.000198914	0.000107404	0.000102566	9.98e-05	0.000217295	0.000195915	0.000214126	0.000235246	9.41e-05	0.000102016	0.000188875	0.000242136	0.000210396	0.000224815	0.000263624	0.000218151	0.000214697	0.000243928	0.000246577	0.000264828	0.000216596	0.000242221	0.000238617	0.000228558	0.000206815	0.000223712	0.000215445	0.000165346	0.000229919	0.000280639	0.000196384	0.000219911	0.000217974	8.33e-05	0.000223069	0.0002215	0.000237311	0.000312502	0.000295465	0.000230489	0.000102795	0.000187977	0.000204977	0.000183027	0.000217408	0.000127656
K01269	3.36e-05	5.91e-06	3.48e-05	0.000101645	3.29e-05	3.65e-05	9.88e-06	3.74e-05	2.69e-05	3.57e-05	7.98e-05	2.05e-05	2.86e-05	2.5e-05	3.62e-05	3.6e-05	2.27e-05	4.88e-05	2.97e-05	3.1e-05	2.67e-05	3.86e-05	9.53e-05	3.28e-05	3.66e-05	3.1e-05	3.82e-05	2.44e-05	6.92e-05	2.62e-05	2.44e-05	1.9e-05	4.29e-05	2.72e-05	7.04e-05	5.11e-05	1.72e-05	5.98e-05	4.34e-05	5.5e-05	5.04e-05	3.06e-05	4.37e-05	2.34e-05	2.07e-05	3.8e-05	4.3e-05	1.93e-05	1.29e-05
K01270	0.000348557	0.000228848	0.000433608	0.000348628	0.000615009	0.000337335	0.00101356	0.000444164	0.000377013	0.000341759	0.000360129	0.000103384	0.000141914	0.000374865	0.000343785	0.000332639	0.00031455	0.000353916	0.000332177	0.000296327	0.000312752	0.000325685	0.000543241	0.000358547	0.000338473	0.000350543	0.000326066	0.000354283	0.000437812	0.000325013	0.000300411	0.000337058	0.000388991	0.000383342	0.000431605	0.000355909	0.000233901	0.00042123	0.000422521	0.0004467	0.000350794	0.000217665	0.000375824	0.000327849	0.000422176	0.000415508	0.000392331	0.000365134	0.000198771
K01271	0.000666487	0.000379741	0.000518473	0.000519375	0.000401244	0.000509076	0.000175358	0.000505909	0.000533902	0.000367981	0.000520372	0.000675379	0.000191524	0.000406819	0.000586158	0.000572284	0.000548432	0.000496941	0.00056581	0.000516322	0.000590146	0.000541332	0.000423757	0.00058136	0.000565166	0.000554358	0.000586963	0.000611946	0.000558649	0.000562508	0.000452598	0.000620102	0.000557774	0.00067358	0.000614935	0.000585918	0.000365235	0.00059271	0.000609325	0.000598234	0.000425926	0.000566676	0.000571277	0.00037479	0.000558895	0.00062806	0.000687553	0.000556142	0.000550912
K01273	0.000348347	0.000272422	0.000286662	0.000297216	0.000310089	9.46e-05	0.000565281	0.000240288	0.000269067	0.00019907	0.000145571	9.58e-05	6.68e-05	0.000215106	0.000194565	0.000174342	0.000195412	0.000206521	0.000183628	0.000156939	0.000196487	0.000203574	0.000257832	0.000168701	0.000180567	0.000192191	0.000182861	0.000165115	0.000162969	0.000189086	0.000148986	0.000207949	0.000223959	0.000157711	0.000141313	0.00016927	0.000105121	0.000152504	0.000162271	0.00017802	0.000240442	0.000157206	0.000183353	7.89e-05	0.00015847	0.000163505	0.000123732	0.000215524	0.000173279
K01274	1.45e-06	9e-06	2.17e-06	3.1e-06	1.3e-07	1.75e-07	6.42e-07	2.13e-09	7.35e-06	0	2.18e-06	1.24e-07	8.86e-08	4.55e-07	0	2.96e-06	3.91e-07	5.81e-07	4.42e-06	1.52e-06	1.28e-06	5.44e-06	5.06e-07	1.1e-06	3.81e-06	2.52e-06	2.1e-06	2.4e-06	3.06e-06	6.7e-07	1.36e-06	3.44e-09	1.82e-07	1.04e-06	0	9.42e-07	1.38e-07	1.51e-06	7.48e-07	3.37e-07	0	7.29e-06	1.49e-06	7.92e-07	2.15e-06	1.74e-06	1.21e-06	2.26e-07	7e-06
K01277	3.09e-05	4.58e-06	3.78e-05	3.67e-06	0.000200182	6.65e-06	0.000440313	3.45e-05	7.04e-05	2.85e-05	1.05e-06	4.8e-06	2.26e-06	5.7e-05	1.07e-05	8.94e-06	1.94e-05	6.25e-06	1.74e-05	1.19e-05	8.54e-06	2.34e-05	8.77e-05	3.98e-05	2.73e-05	1.34e-05	1.43e-05	2e-05	4.2e-05	2.19e-05	5.01e-06	1.38e-05	3.75e-06	2.45e-05	3.61e-05	1.73e-05	1.3e-05	2.24e-05	2.39e-05	2.7e-05	4.59e-06	8.89e-06	4.15e-06	3.37e-05	6.7e-05	4.68e-05	3.16e-05	5.93e-05	2.54e-05
K01278	0.000191326	1.76e-05	0.000101479	2.21e-05	0.000469873	3.8e-05	0.000893915	0.00011203	0.000247811	5.54e-05	8.07e-06	0.000411183	5.05e-06	0.000118554	2.43e-05	1.83e-05	3.76e-05	1.8e-05	3.68e-05	2.69e-05	1.73e-05	4.91e-05	0.000163112	5.26e-05	3.77e-05	2.54e-05	3.28e-05	3.03e-05	4.51e-05	2.87e-05	9.58e-06	2.14e-05	5.36e-06	3.03e-05	4.27e-05	3.36e-05	2.48e-05	2.58e-05	2.75e-05	4.03e-05	8.25e-06	3.79e-05	1.01e-05	4.41e-05	9.49e-05	7.16e-05	4.72e-05	9.03e-05	0.000240184
K01281	0.000170851	1.82e-05	3.58e-05	8.56e-05	1.79e-06	9.28e-06	3.62e-06	8.61e-06	2.24e-05	6.13e-06	3.79e-05	3.96e-06	8.53e-06	1.19e-05	4.29e-05	4.93e-05	3.87e-05	1.65e-05	4.91e-05	3.86e-05	5.15e-05	8.34e-05	1.16e-05	4.06e-05	3.68e-05	4.18e-05	4.66e-05	4.54e-05	2.8e-05	4.03e-05	7.32e-06	9.01e-05	3.12e-05	3.93e-05	2.69e-05	4.99e-05	9.38e-06	1.96e-05	2.88e-05	1.49e-05	1.34e-05	1.3e-05	1.74e-05	1.56e-05	2.36e-05	3.01e-05	5.13e-05	2.34e-05	1.03e-05
K01283	0	0	0	0	0	0	0	0	0	0	0	0	0	0	0	0	0	0	0	0	0	0	0	0	0	0	0	0	0	0	0	0	0	0	0	0	0	0	0	0	0	0	0	0	0	0	0	0	1.3e-07
K01284	0.000106228	5.95e-05	6.08e-05	3.41e-05	0.000246447	2.84e-05	0.000468517	0.000148871	0.000109297	0.000466092	0.000282676	1.93e-05	0.00149616	0.000366053	0.000145583	0.000177654	0.000171744	0.000103737	0.000143538	0.000262408	9.09e-05	0.00023346	0.000135476	0.000209099	0.000143722	0.000131881	0.000103245	0.000177991	0.000127797	0.000186	0.000210883	0.000110088	3.36e-05	0.000108002	0.000129612	0.000246778	0.000270826	0.00014746	9.77e-05	7.45e-05	0.000146347	4.69e-05	8.12e-05	0.000187227	0.000222097	0.000127716	0.00015403	0.000165089	5.58e-05
K01286	0.000262521	0.000163296	0.000277752	0.000185686	0.000145262	0.000273156	7.32e-05	0.000241164	0.000188225	0.000191758	0.000245192	0.000105964	7.88e-05	0.00018814	0.000233945	0.000254133	0.000233861	0.000260339	0.000230614	0.000229222	0.000235992	0.000235798	0.000236688	0.000236574	0.000217594	0.000227576	0.000243923	0.000254395	0.000244079	0.000196352	0.00018543	0.000245185	0.000196486	0.000276176	0.000257993	0.000242483	0.000102159	0.000276513	0.000250259	0.000254473	0.00014441	0.000184065	0.000287775	0.000110503	0.000218685	0.000238291	0.000272774	0.000221197	0.000176982
K01295	3.96e-05	1.83e-06	1.39e-05	0.000111225	2.41e-05	7.54e-06	1.14e-05	3.74e-07	1.46e-05	1.44e-05	8.73e-06	1.54e-05	2.21e-06	9.22e-06	2.25e-05	1.51e-05	1.79e-05	4.31e-06	2.19e-05	2.42e-05	2.91e-05	2.91e-05	2.07e-05	3.25e-05	2.27e-05	2.75e-05	1.33e-05	1.95e-05	5.4e-06	2.73e-05	1.59e-05	1.47e-05	8e-06	2.08e-05	1.86e-05	2.34e-05	2.59e-05	6.95e-06	2.97e-05	5.58e-06	1.51e-05	4.1e-06	6.3e-06	1.15e-05	4.14e-05	9.19e-06	2.78e-05	1.82e-05	1.81e-05
K01297	2.67e-05	4.74e-05	1.23e-05	0.000106931	7.56e-05	1.65e-05	4.05e-05	0.000106168	9.11e-06	9.29e-05	4.44e-05	9.06e-06	3.29e-05	9.28e-05	8.54e-05	9.08e-05	0.000118315	8.58e-05	0.000114831	0.000109282	0.000127617	7.51e-05	7.92e-05	0.000120479	0.000125731	0.000105856	0.000102538	0.000100142	9.81e-05	0.000117752	0.000118434	8.25e-05	2.92e-05	0.000103143	0.000105926	6.48e-05	0.000161662	9.11e-05	8.19e-05	4.12e-05	4.06e-05	5.96e-05	7.18e-05	0.000164997	0.000125535	7.81e-05	9.92e-05	0.000127027	0.000125619
K01299	0.000262606	0.000243373	0.000116488	0.000255577	0.000143342	0.000235683	5.68e-05	0.000185922	0.000152229	9.09e-05	0.000179062	0.0001384	5.17e-05	0.000151589	0.000206936	0.00019216	0.000177157	0.000178248	0.00018473	0.000161784	0.000186793	0.000156746	8.51e-05	0.000183617	0.000174295	0.000192471	0.000199265	0.000218139	0.000195279	0.000174921	0.000177577	0.000214841	0.000281739	0.000242292	0.00019672	0.000195209	6.13e-05	0.000218342	0.000220027	0.000269996	0.000228412	0.000265794	0.000215454	7.26e-05	0.000170789	0.000231292	0.000208073	0.000197392	9.2e-05
K01303	2.27e-05	0	2.06e-07	8.65e-05	1.99e-05	5.63e-07	2.58e-06	2.41e-06	0	2.99e-06	5.19e-06	7.62e-07	2.66e-06	2.49e-06	1.24e-05	6.2e-06	9.71e-06	4.51e-07	1.89e-05	9.1e-06	1.87e-05	1.27e-05	1.23e-06	1.87e-05	1.65e-05	9.73e-06	6.47e-06	1.14e-05	1.39e-06	2.35e-05	1.46e-06	1.09e-05	3.57e-06	1.8e-05	1.27e-05	1.4e-05	7.2e-07	1.63e-06	8.63e-06	5.23e-06	1.02e-05	1.65e-06	8.52e-06	3.07e-06	1.05e-05	7.36e-06	2.45e-05	1.12e-05	2.16e-06
K01304	3.48e-05	8.66e-06	4.63e-06	0.000115913	0.000100485	4.28e-06	5.18e-06	1.62e-06	8.1e-05	1.89e-05	1.97e-05	0.000423035	7.1e-06	8.06e-06	2.71e-05	2.28e-05	3.2e-05	7.88e-06	2.59e-05	3.15e-05	3.55e-05	2.74e-05	3.15e-05	2.38e-05	3.18e-05	1.72e-05	3.23e-05	2.66e-05	1.87e-05	2.77e-05	1.13e-05	1.01e-05	1.25e-05	2.6e-05	2.34e-05	3.17e-05	5.13e-05	2.01e-05	1.91e-05	8.64e-06	1.91e-05	0.000178464	7.95e-06	1.17e-05	2.16e-05	3.89e-05	2.88e-05	1.72e-05	0.000223055
K01305	0.000172518	6.19e-05	4.13e-05	9.98e-05	1.22e-05	1.62e-05	1.79e-05	2.65e-05	2.71e-05	3.49e-05	3.85e-05	8.2e-06	1.06e-05	3.77e-05	5.64e-05	5.7e-05	5.57e-05	5.05e-05	5.29e-05	5.28e-05	5.53e-05	8.43e-05	3.55e-05	4.21e-05	5.05e-05	5.5e-05	5.78e-05	5.21e-05	3.8e-05	6.47e-05	9.38e-05	0.000106566	4.55e-05	4.55e-05	4.75e-05	4.66e-05	0.000128143	2.43e-05	2.94e-05	1.9e-05	2.24e-05	1.94e-05	3.88e-05	0.000124794	4.06e-05	3.32e-05	3.37e-05	6.74e-05	2.75e-05
K01308	4.8e-05	0.000149374	0.000162719	7.71e-05	0.000123558	0.000215801	4.26e-05	0.000188281	0.000136976	8.02e-05	0.000142241	1.92e-05	3.76e-05	0.000131116	0.000166121	0.000147205	0.00013202	0.000146956	0.000136504	0.000120524	0.000136457	7.47e-05	6.72e-05	0.000154403	0.000137238	0.000172676	0.000155641	0.000180594	0.000165748	0.000134565	0.000163762	0.000146785	0.000246319	0.0002134	0.000171147	0.000145445	2.24e-05	0.000207752	0.000210601	0.000256062	0.000218884	7.75e-05	0.000205429	6.7e-05	0.000152458	0.000205936	0.000187316	0.000149236	8.7e-05
K01312	0	0	0	0	0	3.86e-09	0	1.4e-06	0	2.12e-08	5.37e-09	8.3e-07	0	3.6e-08	5.72e-09	0	1.08e-08	1.81e-08	0	0	5.05e-09	5.59e-09	0	0	0	1.51e-08	0	0	5.31e-09	1.01e-08	4.77e-07	5e-07	9.49e-08	0	0	0	2.4e-07	1.35e-08	4.52e-08	1.08e-08	6.48e-07	5.09e-07	4.6e-08	1.02e-07	4.29e-08	7.05e-07	3.43e-08	3.63e-09	1.86e-07
K01318	3.01e-05	5.26e-06	7.78e-06	4.12e-06	7.08e-06	6.17e-06	2.81e-06	1.19e-05	1.21e-05	7.02e-06	3.82e-07	4.64e-06	1.86e-06	1.74e-06	4.98e-06	3.15e-06	1.31e-05	1.85e-06	8.62e-06	7.27e-06	5.03e-06	6.96e-06	2.61e-05	3.95e-05	2.3e-05	1.03e-05	1.24e-05	2.05e-05	4e-05	2.02e-05	3.72e-06	1.04e-05	2.75e-06	2.23e-05	3.25e-05	5.94e-06	1.28e-05	2.24e-05	2.36e-05	1.47e-05	3.36e-06	9.02e-06	5.78e-06	2.61e-05	4.4e-05	3.81e-05	2.81e-05	3.05e-05	2.55e-05
K01322	8.1e-07	4.41e-05	3.36e-05	1.37e-05	0.00019754	1.07e-06	0.000439615	2.57e-05	6.16e-05	3.35e-05	3.05e-06	1.84e-06	9.31e-07	7.58e-05	8.34e-06	7.86e-06	9.28e-06	9.88e-06	1.57e-05	1.04e-05	5.22e-06	2.18e-05	7.04e-05	1.03e-05	9.63e-06	5.21e-06	2.42e-06	4.68e-06	3.03e-06	4.75e-06	3.46e-05	1.48e-05	7.24e-06	4.26e-06	5.73e-06	1.22e-05	0.000106947	8.7e-07	3.12e-06	1.51e-05	4.43e-06	4.8e-06	8.88e-06	0.000113542	3.64e-05	1.12e-05	6.52e-06	2.98e-05	2.03e-05
K01337	2.31e-07	3.25e-07	1.28e-06	0	0	0	2.07e-06	2.59e-06	0	0	3.82e-07	8.37e-08	0	9.95e-07	0	2.52e-07	0	1.29e-06	1.71e-06	1.69e-06	1.26e-06	1.39e-06	2.06e-07	9.58e-07	4.95e-07	2.17e-06	1.3e-06	9.27e-07	0	5.05e-07	1.54e-07	0	0	1.4e-06	0	1.86e-06	0	0	0	0	0	0	4.67e-07	0	0	0	7.12e-07	0	3.26e-07
K01338	0.000424215	0.000436044	0.00064381	0.000440166	0.0011725	0.000459577	0.00137607	0.00186969	0.000461303	0.00129449	0.000510899	0.000153712	0.000622694	0.000979458	0.000936833	0.00128404	0.00126045	0.00113291	0.00128884	0.00108231	0.00126048	0.000949728	0.000693263	0.000682402	0.00101018	0.00103784	0.000674796	0.000956305	0.000688894	0.00104228	0.000373723	0.000612757	0.000404404	0.000880346	0.000782288	0.000844247	0.000283065	0.000796543	0.000924014	0.000582963	0.000474876	0.000245028	0.000923355	0.00061052	0.000970418	0.000593415	0.000747347	0.000918357	0.00024593
K01342	2.17e-05	2.35e-05	7.03e-05	2.69e-05	0.000316145	0.000196853	0.000467211	0.000158284	0.000154749	9.43e-05	9.03e-05	9.1e-06	3.55e-05	0.000166655	0.000135967	0.00012528	0.000109844	0.00011057	0.000109178	0.000105584	0.000103997	6.71e-05	0.000106711	0.000129406	0.000106157	0.000105002	0.000114601	0.00014619	0.000122643	0.000104072	0.000127126	9.43e-05	9.77e-05	0.000180294	0.000132509	0.000118261	5.33e-05	0.000146546	0.000132203	0.000175961	4.46e-05	0.000106152	0.000163422	5.97e-05	0.000141514	0.000141756	0.000164404	0.000185564	9.47e-05
K01347	0	1.38e-07	0	3.07e-07	0	0	0	2.12e-08	0	3.76e-06	1.82e-07	7.1e-08	0	2.18e-07	0	0	0	1.71e-07	0	0	0	0	0	0	2.25e-08	1.9e-08	0	0	0	0	0	3.41e-08	0	0	0	1.48e-07	0	0	2.01e-07	0	0	0	1.49e-07	0	0	0	0	0	0
K01354	9.99e-06	5.15e-05	2.65e-06	1.48e-05	8.04e-05	4.11e-07	3.27e-06	4.39e-06	7.17e-05	1.84e-05	7.25e-06	0.000384494	2.92e-06	2.09e-05	7.73e-06	4.85e-06	1.33e-05	4.89e-06	1.31e-05	1.29e-05	6.01e-06	1.36e-05	2.37e-06	6.93e-06	1.18e-05	8.01e-06	1.62e-05	6.56e-06	2.07e-06	6.8e-06	3.4e-05	1.35e-05	5.63e-06	4.83e-06	3.65e-06	1.99e-06	0.000104303	1.68e-06	2.41e-06	2.4e-06	1.12e-06	4.8e-06	3.97e-06	0.000108158	1.6e-05	1.5e-05	1.32e-05	1.9e-06	0.00020054
K01355	0	5e-05	2.39e-06	1.38e-05	4.9e-06	4.11e-07	0	1.54e-07	1.75e-06	1.51e-05	1.9e-06	6.6e-07	5.32e-07	2.1e-05	2.03e-06	1.26e-06	2.3e-06	6.07e-06	3.5e-06	6.14e-06	1.44e-06	1.99e-07	2.94e-07	3.25e-06	5.68e-06	1.57e-06	3.72e-07	9.93e-07	0	2.52e-06	3.26e-05	8.91e-06	5.63e-06	1.87e-06	2.03e-06	4.43e-07	9.91e-05	0	1.21e-06	1.92e-06	1.12e-06	2.18e-07	3.42e-06	0.000121227	1.09e-05	0	1.05e-06	7.75e-07	1.49e-06
K01356	0.000944604	0.000746525	0.000641611	0.000712703	0.000438116	0.000784491	0.000265435	0.000738978	0.00061809	0.000673124	0.00073293	0.000652056	0.000669228	0.000555001	0.000702895	0.000777296	0.000736802	0.00070543	0.000774336	0.000726844	0.000766294	0.000810857	0.000703306	0.000650074	0.000701303	0.000700034	0.000698031	0.000716146	0.000719094	0.000691149	0.000484061	0.000756932	0.000598977	0.000678493	0.000715769	0.000757332	0.00044471	0.000686605	0.000685097	0.000578026	0.000609954	0.000758032	0.000655612	0.000475811	0.000607147	0.000641359	0.000722098	0.000659712	0.000604265
K01358	0.000456959	0.000472282	0.000614961	0.000595232	0.000922241	0.000885362	0.000718836	0.000965333	0.00067501	0.000745711	0.000644938	0.00107809	0.000640399	0.000754597	0.000749002	0.000802998	0.000778379	0.00075562	0.000788002	0.000759688	0.000769035	0.000603625	0.000573485	0.000713928	0.00071267	0.000739793	0.000713883	0.000826488	0.000707256	0.000715745	0.000684092	0.000662585	0.000599027	0.000861468	0.00073607	0.000706988	0.000599892	0.000839884	0.000790578	0.000765684	0.000485875	0.000652688	0.000845985	0.000642603	0.000758303	0.000752688	0.000837748	0.000716511	0.000929199
K01361	1.39e-05	2.05e-05	3.25e-05	2.5e-05	4.01e-05	1.19e-05	4.34e-06	1.08e-05	5.92e-05	5.36e-05	2.53e-05	2.31e-06	1.93e-05	5.51e-05	3.87e-05	4.09e-05	5.36e-05	5.22e-05	3.63e-05	5.08e-05	4.38e-05	3.45e-05	2.2e-05	4.76e-05	6.34e-05	4.02e-05	4.26e-05	2.88e-05	3.77e-05	4.46e-05	7.84e-05	1.62e-05	2.07e-05	4.76e-05	4.93e-05	2.82e-05	4.69e-06	2.51e-05	2.15e-05	3.67e-05	3.23e-05	3.64e-05	3.67e-05	1.31e-05	3.69e-05	3.25e-05	2.47e-05	3.07e-05	6.2e-06
K01364	8.1e-07	1.14e-06	3.05e-05	0	0.000193246	4.8e-07	0.000437507	2.32e-05	5.91e-05	2.14e-05	6.68e-07	1.67e-07	3.99e-07	5.52e-05	5.69e-06	5.48e-06	5.63e-06	4.4e-06	7.96e-06	4.05e-06	2.58e-06	1.58e-05	6.25e-05	5.09e-06	3.94e-06	3.07e-06	1.95e-06	2.23e-06	1.98e-06	1.39e-06	1.54e-06	3.43e-06	1e-06	1.25e-06	3.69e-06	1.03e-05	4.14e-07	2.24e-07	2.82e-07	1.26e-05	1.23e-06	7.63e-07	1.64e-06	7.6e-06	2.29e-05	8.7e-06	2.62e-06	2.88e-05	3.26e-07
K01372	0.000145665	0.000143258	0.000169615	7.46e-05	0.000744919	7.25e-05	0.00134302	0.000142186	0.000406228	0.000108709	0.000144754	0.00092619	4.5e-05	0.000197476	7.45e-05	0.000103955	0.000125519	8.17e-05	0.000117502	0.000118948	0.000103337	0.000148875	0.000353431	0.000138924	0.00014308	8.32e-05	0.000144608	0.00010579	0.000166457	0.000102319	4.25e-05	6.13e-05	6.57e-05	9.27e-05	0.000150067	0.000159106	0.000142821	0.00013771	0.000124113	0.000120622	9.2e-05	0.000427259	6.75e-05	8.59e-05	0.000183005	0.000208543	0.000153356	0.000158687	0.00052096
K01387	8.57e-07	4.44e-06	9.56e-07	1.03e-06	3.41e-06	1.86e-06	6.08e-08	1.14e-06	2.59e-06	3.71e-06	4.09e-07	4.34e-08	1.84e-07	3.21e-06	7.14e-06	2.07e-06	1.66e-06	2.69e-06	1.15e-06	2.29e-06	1.96e-06	2.31e-06	1.27e-05	1.7e-06	2.02e-06	1.79e-06	1.27e-06	1.53e-06	1.97e-06	1.8e-06	7.99e-06	5.04e-06	3.38e-06	3.13e-06	5.34e-06	2.11e-06	1.3e-05	2.7e-06	2.09e-06	1.57e-06	1.97e-06	2.62e-06	1.65e-06	4.46e-06	2.38e-06	1.52e-06	1.41e-06	5.16e-06	6.17e-06
K01390	0	0	0	0	0	0	0	0	0	0	0	5.58e-08	0	0	0	0	0	0	0	0	0	0	1.72e-07	0	0	2.09e-07	0	0	0	0	0	0	0	0	0	0	1.38e-07	0	0	0	0	2.54e-07	0	0	0	0	0	0	6.52e-07
K01392	0	0	0	1.5e-06	0	0	0	0	1.36e-06	9.13e-05	6.77e-05	0	0.000366363	6.3e-05	2.37e-05	2.77e-05	2.14e-05	1.2e-05	1.41e-05	4.93e-05	6.28e-06	4.18e-05	4.8e-06	2.83e-05	1.34e-05	1.75e-05	1.48e-05	2.55e-05	7.05e-06	2.57e-05	4.18e-05	1.5e-05	4.74e-06	6.56e-06	9.5e-06	4.86e-05	3.61e-05	1.91e-05	4.22e-06	4.49e-06	3.36e-05	5.09e-06	8.72e-06	1.13e-06	1.69e-05	6.83e-06	1.67e-05	1.14e-05	0
K01399	0	0	5.97e-07	0	0	0	2.07e-06	0	0	0	0	8.37e-08	0	2.71e-07	0	2.29e-07	2.44e-07	0	2.02e-07	0	1.14e-07	2.53e-07	1.4e-06	1.09e-07	1.35e-07	1.02e-06	0	0	1.2e-07	0	1.73e-06	1.02e-07	0	0	0	0	1.43e-06	0	0	0	1.93e-06	7.87e-07	0	0	0	0	4.16e-07	0	6.61e-06
K01400	8.57e-07	8.02e-07	4.79e-07	1.33e-07	3.68e-06	6.5e-07	6.08e-08	3.57e-07	9.59e-07	8.72e-06	1.12e-05	3.47e-07	3.85e-06	3.51e-06	9.86e-06	8.57e-06	1.34e-05	5.3e-06	9.84e-06	5.83e-06	1.12e-05	7.38e-06	2.16e-05	1.02e-05	1.07e-05	4.31e-06	1.06e-05	4.89e-06	1.51e-05	1.49e-05	1.05e-05	8.16e-06	1.05e-05	1.44e-05	1.97e-05	2.69e-05	3.78e-05	7.45e-06	1.68e-05	6.47e-06	1.01e-05	5.76e-06	4.93e-06	8.28e-06	1.55e-05	2.34e-05	1.32e-05	1.37e-05	1.06e-05
K01401	8.57e-07	8.02e-07	2.06e-07	1.33e-07	3.41e-06	5.35e-07	6.08e-08	0	9.59e-07	3.62e-06	3.92e-07	1.34e-07	1.25e-07	3.07e-06	8.15e-06	6.95e-07	1.42e-06	1.89e-06	8.07e-07	7.73e-07	9.96e-07	7.6e-07	1.08e-05	1.08e-06	9.03e-07	1.18e-06	1.24e-06	1.25e-06	2.55e-06	1.47e-06	7.98e-06	5.48e-06	3.31e-06	2.57e-06	4.95e-06	2.11e-06	1.31e-05	2.67e-06	2.05e-06	6.46e-07	2.03e-06	1.95e-06	1.41e-06	4.6e-06	2.28e-06	1.83e-06	6.71e-07	4.88e-06	5.94e-06
K01406	7.77e-06	4.52e-05	7.73e-05	2.97e-05	1.13e-05	0.000478989	3.51e-06	1.71e-05	1.64e-05	1.73e-05	4.11e-05	7.72e-06	1.28e-05	3.24e-05	3.77e-05	6.52e-05	6.24e-05	4.99e-05	8.62e-05	7.67e-05	6.59e-05	5.64e-05	3.09e-05	3.51e-05	4.96e-05	4.37e-05	5.56e-05	2.42e-05	8.54e-05	2.53e-05	5e-05	6.31e-05	2.89e-05	2.32e-05	4.63e-05	5.37e-05	0.000105635	2.64e-05	4.27e-05	9.48e-06	6.41e-05	1.49e-05	1.96e-05	0.000125092	2.8e-05	5.98e-05	2.34e-05	3.21e-05	6.52e-05
K01407	0	4.12e-05	2.65e-06	1.35e-05	4.29e-06	4.11e-07	2.07e-06	2.01e-07	1.75e-06	1.4e-05	2.3e-06	9.01e-07	5.32e-07	1.92e-05	2.03e-06	1.26e-06	2.3e-06	4.84e-06	3.5e-06	5.42e-06	1.44e-06	1.99e-07	2.94e-07	2.74e-06	4.67e-06	1.43e-06	3.72e-07	9.93e-07	0	2.52e-06	3.17e-05	8.67e-06	5.63e-06	1.87e-06	2.03e-06	4.43e-07	9.89e-05	0	1.01e-06	1.73e-06	1.12e-06	2.18e-07	3.28e-06	0.000105613	1.09e-05	0	1.35e-06	7.75e-07	1.82e-06
K01408	0	0	0	0	0	0	0	0	0	0	0	0	0	0	0	0	9.57e-07	0	0	0	1.79e-07	0	5.88e-07	0	0	0	0	0	0	1.8e-07	0	0	0	0	0	0	2.36e-07	0	0	0	0	0	0	0	0	0	0	0	0
K01409	0.000562813	0.000491334	0.000517873	0.000475775	0.000520702	0.000847175	0.000602232	0.000439772	0.000553696	0.000453662	0.000571294	0.000581093	0.000545418	0.000466835	0.000512196	0.00053103	0.000530122	0.000484732	0.000543659	0.000557012	0.000538656	0.000563049	0.000556937	0.000534483	0.00051687	0.000524706	0.000550927	0.000513858	0.000573645	0.00050883	0.000456721	0.000522148	0.000482298	0.000499189	0.000554735	0.000553798	0.000343223	0.000523645	0.000518813	0.00048595	0.000515052	0.000509733	0.00046448	0.000368048	0.0005043	0.000521939	0.000536366	0.000459256	0.000527088
K01414	6.1e-05	5.69e-05	4.7e-05	2.99e-05	0.000211409	1.34e-05	0.000445358	4.51e-05	9.63e-05	0.000602135	0.000410175	1.12e-05	0.00220283	0.000457028	0.000160287	0.000180143	0.00016607	8.46e-05	0.000117382	0.000322852	5.54e-05	0.000283671	0.000143208	0.000248167	0.000136315	0.000133094	0.000117135	0.000192941	0.000125325	0.000200068	0.00029135	0.000123541	4.07e-05	9.05e-05	0.000127454	0.000318077	0.000342407	0.000159401	7.6e-05	7.05e-05	0.000210864	4.97e-05	6.38e-05	0.000172513	0.000226501	0.000128419	0.000163858	0.000159437	5.34e-05
K01416	0	0	0	0	0	0	0	0	0	0	0	9.56e-08	0	0	0	0	0	0	0	0	0	0	0	0	0	0	0	0	0	0	6.97e-07	9.63e-07	1.85e-07	0	0	0	4.73e-07	0	0	0	1.28e-06	5.09e-07	0	1.94e-07	0	1.3e-06	0	0	3.72e-07
K01419	2.38e-05	4.23e-05	5.02e-06	0.000103096	2.47e-05	1.51e-06	5.12e-06	2.27e-06	4.34e-06	1.7e-05	5.56e-06	2.57e-06	1.74e-06	2.31e-05	7.24e-06	7.62e-06	1e-05	6.37e-06	1e-05	1.49e-05	9.77e-06	1.15e-05	2.59e-06	6.44e-06	1.09e-05	1.32e-05	8.61e-06	8.76e-06	6.86e-06	2.58e-05	5.84e-05	1.59e-05	9.02e-06	7.5e-06	1.1e-05	4.95e-06	0.000101709	8.2e-06	5.77e-06	5.02e-06	3.09e-06	3.04e-06	7.24e-06	0.000107384	1.79e-05	4.21e-06	7.91e-06	1.01e-05	1.48e-05
K01420	0.000259268	0.000178805	0.000302389	0.000231697	0.000172921	0.000278743	9.54e-05	0.000318693	0.000235421	0.000250763	0.000238134	5.95e-05	9.6e-05	0.000217796	0.000261262	0.000290552	0.000267025	0.00027707	0.000265181	0.00025074	0.000265459	0.000246165	0.000247162	0.00022488	0.000238391	0.000260134	0.000242636	0.000290913	0.000242394	0.000236704	0.000231056	0.000265373	0.000190537	0.000307296	0.000278408	0.000257555	0.000203305	0.000288644	0.000271925	0.000254549	0.000138128	0.000142059	0.00031692	0.000231422	0.000228371	0.000240143	0.000298903	0.000219334	0.000151986
K01421	0.000167385	0.000737345	0.000629886	0.000262699	0.000399378	0.000397764	0.000211995	0.000407455	0.000721407	0.000383775	0.000587074	0.00106741	0.00020258	0.000372048	0.000513167	0.000399661	0.000425425	0.000479934	0.000411992	0.000404357	0.000474742	0.000400559	0.00069134	0.000480512	0.000489199	0.000530853	0.000534576	0.000400207	0.000621224	0.000500127	0.000493742	0.00039624	0.000844168	0.000398467	0.000535564	0.0004931	0.000302888	0.000551922	0.000589458	0.000657494	0.000990001	0.000889728	0.000442896	0.00023711	0.000446102	0.000550537	0.000374288	0.000325456	0.00080057
K01423	0	4.12e-05	3.24e-06	1.35e-05	4.39e-06	5.78e-07	4.13e-06	1.84e-06	1.75e-06	1.5e-05	3.49e-06	1.83e-06	9.12e-07	2.07e-05	2.69e-06	1.51e-06	4.68e-06	5.62e-06	5.7e-06	7.85e-06	3.69e-06	2.3e-06	1.09e-06	3.86e-06	5.75e-06	5.7e-06	3.22e-06	2.43e-06	2.29e-07	5.09e-06	3.29e-05	1.14e-05	5.86e-06	3.94e-06	6.29e-06	2.89e-06	0.000100782	2.5e-06	3.76e-06	2.39e-06	1.67e-06	3.65e-06	5.26e-06	0.000106551	1.33e-05	2.85e-06	3.85e-06	1.19e-06	3.42e-06
K01424	0.000335155	0.000358688	0.000265268	0.000300373	0.000509395	8.22e-05	0.000964211	0.000233876	0.00029041	0.000197395	0.000136067	0.000151917	6.19e-05	0.000287845	0.000201363	0.000195278	0.000207158	0.000199659	0.000213764	0.000194274	0.000214929	0.000233164	0.000268661	0.000207786	0.000219088	0.00021399	0.000192222	0.000196647	0.000204375	0.000232625	0.000258149	0.000239241	0.000238709	0.000185132	0.000181277	0.000190108	0.000284316	0.0001886	0.000192817	0.000204625	0.000243319	0.000285397	0.000168833	0.000326653	0.000251099	0.000209203	0.000162373	0.00025853	0.000176701
K01425	9.35e-05	0.000111872	9.89e-05	0.000146895	7.7e-05	2.44e-05	3.3e-05	0.000117652	5.05e-05	0.00017924	9.55e-05	1.78e-05	0.000395598	0.000157702	8.81e-05	0.000100029	9.19e-05	8.16e-05	9.34e-05	0.000119983	8.05e-05	9.01e-05	5.54e-05	7.6e-05	7.44e-05	7.55e-05	6.03e-05	8.13e-05	5.18e-05	8.46e-05	0.000144606	9.12e-05	3.24e-05	5.94e-05	5.16e-05	8.95e-05	0.00027777	9.05e-05	6.56e-05	3.11e-05	5.21e-05	3.69e-05	7.05e-05	0.000247175	8.7e-05	4.74e-05	5.97e-05	6.09e-05	0.000109967
K01426	5.37e-05	0.000164364	0.000104131	0.000122492	0.000167979	0.000374789	6.33e-05	0.000182885	0.000130522	0.000107165	0.000179021	2.08e-05	5.66e-05	0.000180861	0.00022821	0.000198741	0.00017987	0.000176763	0.000215311	0.000194918	0.000222789	0.000156789	9.61e-05	0.000238875	0.000218332	0.000233365	0.000217332	0.000222401	0.000212568	0.000215775	0.000220138	0.000192691	0.000281346	0.000264467	0.000219362	0.000207595	6.47e-05	0.000223822	0.000264192	0.000289882	0.000258374	0.00014689	0.000226615	8.78e-05	0.000229551	0.000248219	0.000269402	0.000197775	0.00016205
K01427	2.7e-07	7.95e-06	0	0	0	0	1.72e-07	0	4.75e-06	0	4.46e-07	0	0	0	0	0	0	0	3.71e-07	0	0	4.64e-07	0	0	4.95e-07	0	4.34e-07	0	1.76e-06	0	0	0	0	0	0	0	0	0	0	0	0	0	0	0	8.89e-07	3.79e-07	0	0	0
K01428	1.33e-06	3.98e-05	3.1e-06	1.06e-05	7.95e-06	3.34e-06	5.99e-06	5.55e-06	7.46e-06	2.04e-05	1.78e-05	2.86e-06	1.16e-06	3.24e-05	2.13e-05	2.92e-05	3.17e-05	1.9e-05	3.42e-05	4.56e-05	4e-05	3.27e-05	2.67e-05	4.25e-05	3.36e-05	3.55e-05	3.73e-05	2.51e-05	2.38e-05	3.43e-05	7.53e-05	3.41e-05	1.4e-05	1.8e-05	2.27e-05	1.16e-05	0.00011889	2.75e-05	3.38e-05	6.76e-06	1.03e-05	1.58e-05	1.42e-05	0.0001	5.57e-05	1.72e-05	1.52e-05	1.47e-05	5.47e-05
K01429	4.72e-07	3.9e-05	2.44e-06	1.05e-05	4.39e-06	1.19e-06	4.31e-06	3.85e-06	6.5e-06	1.57e-05	5e-06	1.4e-06	9.75e-07	1.97e-05	9.52e-06	1.63e-05	1.6e-05	5.51e-06	1.91e-05	2.37e-05	1.62e-05	2.05e-05	6.41e-06	2.02e-05	1.4e-05	1.83e-05	7.61e-06	1.25e-05	4.83e-06	1.51e-05	3.52e-05	1.31e-05	7.96e-06	6.77e-06	4.18e-06	5.93e-06	0.000102971	4.55e-06	2.26e-05	4.71e-06	4.81e-06	3.65e-06	5.84e-06	9.45e-05	4.55e-05	1.01e-05	1.02e-05	5.9e-06	5.96e-06
K01430	4.72e-07	3.9e-05	2.44e-06	1.05e-05	4.39e-06	1.19e-06	4.31e-06	3.85e-06	6.5e-06	1.57e-05	5e-06	1.45e-06	9.75e-07	1.97e-05	9.52e-06	1.63e-05	1.6e-05	5.51e-06	1.91e-05	2.37e-05	1.62e-05	2.05e-05	6.41e-06	2.02e-05	1.4e-05	1.83e-05	7.61e-06	1.25e-05	4.83e-06	1.51e-05	3.57e-05	1.36e-05	8.05e-06	6.77e-06	4.18e-06	5.93e-06	0.000103208	4.55e-06	2.26e-05	4.71e-06	5.45e-06	4.16e-06	5.84e-06	9.46e-05	4.55e-05	1.08e-05	1.02e-05	5.9e-06	6.14e-06
K01431	0	0	0	0	0	0	1.03e-06	2.22e-06	0	0	0	4.78e-08	0	4.7e-07	0	1.14e-07	2.58e-07	0	0	1.15e-07	1.51e-07	2.78e-07	3.74e-07	0	0	0	1.78e-07	0	3.84e-07	3.71e-08	1.66e-06	4.82e-07	9.23e-08	5.97e-08	0	4.7e-08	2.85e-07	0	0	0	6.39e-07	1.02e-06	6.54e-07	9.7e-08	0	6.5e-07	0	0	1.86e-07
K01432	1.54e-05	6.43e-06	5.19e-06	3.24e-06	1.5e-07	3.5e-06	1.4e-06	1e-05	7.68e-06	1.86e-06	8.93e-07	3.16e-06	0	2.71e-06	6.77e-07	5.34e-06	4.55e-06	2.19e-06	5.51e-06	3.05e-06	5.01e-06	7.84e-06	8.58e-06	2.54e-06	3.16e-06	4.01e-06	2.19e-06	3.95e-06	1.69e-06	1.65e-06	1.56e-06	2.88e-06	6.18e-07	2.53e-06	2.52e-07	2.45e-06	7.85e-06	1.1e-06	2.16e-06	1.35e-06	2.13e-06	7.79e-06	3.24e-06	2.79e-07	3.39e-06	2.81e-06	1.91e-06	2.4e-07	2.48e-05
K01433	3.17e-05	6.03e-05	5.39e-05	4.99e-05	4.37e-05	1.55e-05	2.92e-05	0.000104454	3e-05	6.99e-05	2.51e-05	0.000109789	3.13e-05	6.3e-05	5.39e-05	7.02e-05	8.02e-05	6.27e-05	8.07e-05	7.44e-05	7.61e-05	5.41e-05	1.88e-05	3.5e-05	7.06e-05	5.66e-05	3.94e-05	6.16e-05	3.38e-05	7.32e-05	6.29e-05	4.11e-05	2.7e-05	4.86e-05	4.07e-05	4.33e-05	0.000132934	4.85e-05	5.47e-05	3.21e-05	2.18e-05	0.000212301	5.73e-05	0.000126943	6.06e-05	4.79e-05	4.7e-05	4.46e-05	4.24e-05
K01434	0	4.89e-07	2e-06	1.09e-06	0	9.56e-08	7.24e-06	2.44e-06	0	7.05e-08	1.18e-06	7.37e-07	0	9.3e-07	1.02e-06	4.81e-07	8.63e-07	6.66e-07	2.46e-06	2.48e-06	2.04e-06	1.87e-06	4.03e-07	1.37e-06	8.68e-07	3.06e-06	2.54e-06	1.36e-06	8.28e-07	6.79e-07	1.9e-06	1.63e-06	3.41e-07	1.81e-06	7.06e-07	2.49e-06	2.37e-06	4.5e-08	7.58e-07	4.21e-07	2.27e-06	4.33e-06	8.22e-07	3.68e-07	3.73e-07	2.13e-06	1.66e-06	1.21e-08	1.84e-05
K01436	0.000599789	0.000332087	0.000305688	0.000704471	0.000493413	0.000130148	0.000230062	0.000727404	0.000401339	0.000635639	0.000301815	0.000577145	0.000611822	0.000464161	0.000541592	0.000596691	0.00060943	0.000507767	0.000605571	0.000541897	0.000580248	0.000553015	0.000320226	0.000415294	0.000516137	0.000509027	0.000414857	0.000491712	0.000385318	0.000557622	0.000278066	0.000437714	0.000298121	0.000466355	0.000418139	0.000453627	0.000243348	0.000382228	0.00042704	0.000303556	0.000339787	0.000192232	0.000423604	0.000263612	0.000488077	0.000366858	0.000373907	0.000605241	0.000430207
K01438	4.24e-05	6.5e-05	2.12e-05	6.2e-05	8.01e-05	2.17e-05	3.56e-05	0.000119298	5.88e-05	0.000116159	3.96e-05	6.4e-05	4.92e-05	0.000110531	9.27e-05	0.000103813	0.000124015	0.000118159	0.000119506	0.000125037	0.000118303	9.02e-05	6.33e-05	0.000131016	0.000153754	9.67e-05	8e-05	0.0001046	9.09e-05	0.000124035	0.000106394	8.03e-05	4.98e-05	0.000108289	0.000116884	8.96e-05	0.000136443	8e-05	9.61e-05	7.1e-05	8.6e-05	0.00019109	8.78e-05	0.000169326	0.000164514	0.000102899	0.000107576	0.000270062	7e-05
K01439	0.000355726	0.000316819	0.000124297	0.000521017	0.000292932	0.000240318	0.000118486	0.000237519	0.000312031	0.000319566	0.00022444	0.000629188	0.000484953	0.000294	0.000266161	0.000325075	0.000362603	0.00031055	0.000323963	0.000375339	0.000331998	0.000327649	0.000159755	0.000307398	0.00036551	0.000266467	0.000287965	0.000291601	0.000248166	0.000337625	0.000292249	0.000251527	0.000143604	0.000251369	0.000266753	0.00030757	0.000281974	0.000230253	0.00021521	0.000154484	0.000232318	0.000653054	0.000224787	0.000238491	0.000311427	0.000256711	0.000248566	0.000528314	0.000411927
K01442	0.000357205	0.000345273	0.000339083	0.000311383	0.000177322	0.00015529	0.000117704	0.000214282	0.000346167	0.000218175	0.000364135	0.000548027	0.000105595	0.000204967	0.000276827	0.000199342	0.000223526	0.000260314	0.000212545	0.000210467	0.000236692	0.000256873	0.0003996	0.0002548	0.000246405	0.000285677	0.00031388	0.000207492	0.000324978	0.000231717	0.000243286	0.00025822	0.000453272	0.000206538	0.000288102	0.000266087	0.000123429	0.000285999	0.000269908	0.000344517	0.000507795	0.000185046	0.000224158	0.000113146	0.000198863	0.000268215	0.000190677	0.000182085	0.000380178
[truncated: 6,901 more rows]
[truncated: 42 more columns]
