# Supplementary material for: Dynamic changes in fecal bacterial microbiota of dairy cattle across the production line
Source: BMC Microbiol. 2022 May 14;22:132. doi: 10.1186/s12866-022-02549-3 (PMC9107139; doi:10.1186/s12866-022-02549-3)
Supplement: Supplementary file 7 — Additional file 7: Supplementary file 5. The table of pathway predictions generated by the Tax4Fun2 program. [file 12866_2022_2549_MOESM7_ESM.xlsx]

## Sheet: New_Additional file 9_Supplemen
Supplementry file 5: Table of pathway prediction by Tax4Fun2 program
pathway	Unit1.1	Unit1.2	Unit1.3	Unit1.4	Unit1.5	Unit1.6	Unit1.7	Unit1.8	Unit1.9	Unit2.1	Unit2.2	Unit2.3	Unit2.4	Unit2.5	Unit2.6	Unit3.1	Unit3.2	Unit3.3	Unit3.4	Unit3.5	Unit3.6	Unit3.7	Unit3.8	Unit4.1	Unit4.2	Unit4.3	Unit4.4	Unit4.5	Unit4.6	Unit4.7	Unit4.8	Unit5.1	Unit5.2	Unit5.3	Unit5.4	Unit5.5	Unit5.6	Unit5.7	Unit5.8	Unit6.1	Unit6.2	Unit6.3	Unit6.4	Unit6.5	Unit6.6	Unit6.7	Unit6.8	Unit7.1	Unit7.2
ko00010	0.0125276	0.0111429	0.0111446	0.0144064	0.0109266	0.010882	0.0109838	0.0101803	0.0106604	0.0106843	0.0104553	0.00913061	0.00926647	0.0106856	0.0107926	0.0108047	0.0106937	0.0108944	0.0106829	0.0106443	0.0105356	0.0111037	0.0111092	0.0103241	0.0108439	0.0103957	0.0105434	0.0101719	0.0108012	0.0101368	0.0103434	0.0107116	0.0104839	0.0101881	0.0106147	0.0104669	0.0111138	0.0102468	0.00996838	0.0102416	0.0107789	0.00992406	0.0101074	0.0115583	0.0101546	0.0103923	0.00989293	0.0111949	0.00906866
ko00020	0.00625339	0.00519363	0.00549748	0.0054861	0.00618629	0.00583883	0.00717829	0.00624938	0.00594219	0.00594031	0.00522009	0.00386587	0.00642426	0.00590165	0.00582847	0.0061148	0.00606574	0.00547814	0.00604749	0.00602029	0.00597409	0.00601283	0.0049786	0.00546209	0.00548928	0.00580339	0.00553145	0.00586083	0.00538364	0.0060693	0.00569676	0.0058346	0.00493007	0.00571595	0.00533212	0.00561797	0.0054338	0.00548322	0.00562976	0.00516666	0.00460913	0.00485239	0.00545628	0.00550499	0.00592461	0.00515176	0.00547965	0.00544296	0.00525705
ko00030	0.0061232	0.00616913	0.00654936	0.00651	0.00551722	0.00527574	0.00545212	0.00546726	0.0057328	0.00560333	0.00574935	0.00605383	0.00527113	0.00568204	0.00568154	0.00556086	0.00560077	0.00585321	0.00547736	0.00560625	0.0055829	0.00557076	0.00585898	0.00578114	0.00588616	0.00560775	0.00583217	0.00571014	0.00571442	0.00552648	0.00577707	0.0058704	0.00596989	0.00563985	0.00575162	0.00563125	0.0058598	0.00589464	0.005613	0.00585711	0.00608387	0.00704806	0.00580392	0.00589564	0.00553044	0.00591761	0.00562293	0.00650744	0.00567155
ko00040	0.00398183	0.00394153	0.00333349	0.00437779	0.00312197	0.00332292	0.0019854	0.00358274	0.00288708	0.00317056	0.00310159	0.002984	0.00266876	0.0034754	0.00343678	0.00337637	0.0033835	0.00362844	0.00340999	0.00331969	0.00334811	0.00320925	0.00250829	0.0032391	0.00344243	0.00341618	0.00341354	0.00339843	0.00308146	0.00316716	0.00381485	0.00365173	0.00364629	0.00345113	0.00325456	0.00308119	0.00400661	0.00337149	0.00316243	0.00352953	0.0034436	0.00251364	0.00357555	0.00439899	0.00315139	0.00334369	0.00322455	0.00392395	0.00325609
ko00051	0.00604888	0.008299	0.00680492	0.00906554	0.00677747	0.00683117	0.00738508	0.0053045	0.00658071	0.00676976	0.00656279	0.00767501	0.00640979	0.00727559	0.00603683	0.00601635	0.0062443	0.00691952	0.00589477	0.00649259	0.00587313	0.00598144	0.00680845	0.00647878	0.00681909	0.00592047	0.00643343	0.00589417	0.00638531	0.0059085	0.00795414	0.00601183	0.00678163	0.00588552	0.00625443	0.00614868	0.0104495	0.00599788	0.00561205	0.0064089	0.00749174	0.00886334	0.00618256	0.0102638	0.00635491	0.0064316	0.00560569	0.0075183	0.00551333
ko00052	0.00529631	0.00713631	0.0069809	0.00643805	0.00744929	0.00592142	0.00858062	0.00568381	0.00632983	0.00652524	0.00690626	0.00898146	0.00742754	0.00667972	0.00579974	0.00543328	0.00542109	0.00651983	0.00524638	0.00573015	0.00523074	0.00551876	0.00798122	0.00625256	0.00615815	0.00571729	0.00604209	0.00572721	0.00658347	0.00542807	0.00661583	0.00557546	0.00695314	0.00559586	0.00642831	0.00600919	0.00699249	0.00662192	0.00596423	0.00683001	0.00767542	0.00795059	0.00629677	0.00669	0.00588395	0.00673716	0.00586715	0.00648039	0.00748463
ko00053	0.000840138	0.00118414	0.000641858	0.00149828	0.000889157	0.000622903	0.000575246	0.00084859	0.000636247	0.00103784	0.000697393	0.00134624	0.000511823	0.00111179	0.000831107	0.0008766	0.000936866	0.00101715	0.000917973	0.00095036	0.000948484	0.000841313	0.000763387	0.000887679	0.00102655	0.00080041	0.00082046	0.000831821	0.000733579	0.00091672	0.00126114	0.000918458	0.000797042	0.000849662	0.000835042	0.000864108	0.00223571	0.000732442	0.000749768	0.000764723	0.000803135	0.00189889	0.000879761	0.00232948	0.000997202	0.000816519	0.000822435	0.0012836	0.000903604
ko00061	0.00532018	0.00482584	0.00523593	0.00467183	0.006379	0.00639325	0.00804207	0.00569279	0.00568619	0.00503934	0.00500024	0.00452863	0.00452211	0.00530966	0.00525225	0.00528078	0.00526167	0.00521365	0.00533546	0.00513905	0.00525882	0.00514182	0.00560337	0.00526897	0.00517871	0.00527974	0.0053061	0.00528167	0.00536634	0.00529384	0.00505487	0.00524445	0.00497275	0.00540387	0.00536895	0.0052531	0.00446546	0.00526573	0.00536851	0.00528002	0.00484837	0.00428606	0.00538965	0.00440039	0.00545038	0.0054405	0.00542757	0.00577835	0.00548227
ko00062	0	0	4.11e-08	0	3.23e-07	1.88e-08	6.15e-07	3.78e-09	0	1.08e-06	8.17e-07	1.66e-08	1.49e-07	1.77e-07	8.72e-07	7.61e-07	2.64e-06	3.61e-07	5.23e-07	5.69e-06	3.04e-06	2.9e-06	3.23e-07	6.59e-06	1.84e-06	5.93e-06	8.81e-07	8.67e-07	9.3e-07	4.78e-06	9.67e-07	5.27e-07	9.18e-07	4.01e-07	8.86e-08	7.75e-07	2.63e-07	7.02e-07	1.11e-05	3.06e-08	1.06e-06	2.35e-07	3.13e-07	1.94e-06	1.7e-05	9.1e-07	9.47e-07	5.59e-07	3.68e-07
ko00071	0.00589275	0.00442622	0.00349875	0.00517681	0.00342768	0.00305855	0.00327144	0.00453058	0.00372197	0.00393502	0.00368368	0.00316373	0.00277622	0.00381893	0.00428025	0.00458702	0.00454319	0.00400436	0.0049715	0.00435179	0.0048735	0.00515387	0.00337316	0.0041394	0.00442989	0.00455299	0.00411428	0.00419333	0.00365286	0.00445553	0.00339894	0.00473493	0.00397153	0.00408368	0.00375699	0.00435062	0.00387707	0.00336173	0.00409192	0.00346788	0.00411922	0.00272663	0.00370393	0.00435871	0.00418591	0.00365532	0.00418179	0.00403922	0.00291318
ko00072	0.00155864	0.000627487	0.00056489	0.00109368	0.000517032	0.000411126	0.000546871	0.000909167	0.000457241	0.000663506	0.000662436	0.000184935	0.000493649	0.000642465	0.000859404	0.000973747	0.000919747	0.000756969	0.00104193	0.000897003	0.00104526	0.00116044	0.000417338	0.000853404	0.000873169	0.000934287	0.000807567	0.000899565	0.000661937	0.000919036	0.000443167	0.00113783	0.0006523	0.000857021	0.000708839	0.000919544	0.00050748	0.000634007	0.000845956	0.000554249	0.000577645	0.000359751	0.000705035	0.000732511	0.000889846	0.000697561	0.000932927	0.000850687	0.000280638
ko00100	0	0	1.27e-07	9.03e-07	0	1.65e-07	6.15e-07	1.61e-06	8.12e-07	5.63e-05	4.17e-05	1.13e-07	0.000204872	4.01e-05	1.52e-05	1.69e-05	1.4e-05	7.98e-06	8.66e-06	2.98e-05	4.27e-06	2.5e-05	3.3e-06	1.74e-05	8.23e-06	1.14e-05	9.54e-06	1.57e-05	5e-06	1.59e-05	2.66e-05	9.99e-06	3.15e-06	4.08e-06	6.28e-06	2.96e-05	2.45e-05	1.24e-05	4.37e-06	3.35e-06	2.15e-05	3.45e-06	6.89e-06	1.04e-06	1.17e-05	6.29e-06	1.12e-05	7.16e-06	5.01e-07
ko00120	0.000238265	0.000238586	0.000217409	0.000294545	0.00013559	9.69e-05	9.05e-05	0.000157	0.00023946	0.000136465	0.00023848	0.00034692	6.33e-05	0.000138725	0.000189658	0.000137179	0.00015284	0.00017918	0.00016569	0.000150841	0.000184677	0.000184057	0.000260055	0.000205506	0.000188657	0.000208328	0.000216041	0.000157922	0.000210105	0.000184914	0.000162344	0.000181019	0.000290592	0.000162802	0.000196675	0.00020584	0.000103102	0.00018369	0.000191933	0.000228582	0.000337413	0.000163862	0.000167189	8.42e-05	0.000150426	0.000185306	0.000182383	0.000137444	0.000258979
ko00121	0.00022743	0.000269783	0.000273434	0.000261358	0.000174607	0.00012287	0.00010293	0.000216637	0.000271485	0.000234967	0.000288805	0.000321013	9.72e-05	0.000189031	0.000235927	0.000183971	0.000207399	0.000232492	0.000196279	0.000188792	0.000208841	0.000213294	0.000401391	0.000240691	0.000232125	0.000235982	0.00025472	0.000193234	0.00031823	0.000235868	0.000226442	0.000208963	0.000330007	0.000195373	0.000282903	0.000221993	0.000219191	0.000264635	0.000245486	0.000284296	0.000353267	0.000224447	0.000206928	0.000213774	0.00022298	0.000246491	0.000197968	0.000191567	0.000291775
ko00130	0.00057954	0.00118183	0.000659577	0.000807558	0.0016269	0.000617998	0.00216095	0.000993067	0.00112242	0.00143523	0.000866792	0.000833235	0.00192498	0.00144676	0.000891831	0.000916628	0.00100876	0.000820359	0.000996454	0.00109434	0.000895188	0.000970611	0.000992168	0.00111019	0.000997678	0.000909952	0.000871241	0.00098648	0.0010037	0.00120011	0.00150798	0.000924011	0.000611497	0.000961125	0.000994182	0.000923425	0.00238796	0.000927341	0.000924409	0.000807915	0.000597292	0.000824826	0.000826273	0.0024311	0.00142174	0.000948241	0.00106008	0.00111977	0.00121342
ko00140	0.000230618	0.000188145	0.000261861	0.000223381	0.000169229	5.82e-05	7.7e-05	0.000206827	0.000225172	0.000697582	0.000448654	0.000272193	0.00188484	0.000498706	0.000258723	0.000253711	0.000273482	0.000227994	0.000210436	0.000391966	0.000169199	0.000339975	0.000336044	0.000389562	0.000265509	0.000229904	0.000230735	0.000288404	0.000277971	0.00032566	0.000404633	0.000252138	0.000105817	0.000204253	0.000259594	0.000379961	0.000634207	0.000298672	0.00021348	0.000142794	0.000282043	0.000264193	0.000209904	0.000382088	0.000375893	0.000287954	0.000292734	0.000314386	0.000528039
ko00190	0.00700746	0.00639628	0.00729502	0.00640295	0.00715449	0.00620753	0.00933588	0.00536307	0.00673332	0.00702233	0.00642443	0.00473961	0.00854573	0.00686722	0.00610272	0.00612148	0.00613006	0.00599932	0.00597649	0.00647952	0.00595198	0.00678015	0.007051	0.00632981	0.00593951	0.00608547	0.00614901	0.00608362	0.00610239	0.00641567	0.00707595	0.00661122	0.00569816	0.00579603	0.0059053	0.00617885	0.0069823	0.00593992	0.00595648	0.00576263	0.00567243	0.00593907	0.00590196	0.00663599	0.00658168	0.00599311	0.00588895	0.00609207	0.00632424
ko00195	0.00177856	0.0029212	0.00237005	0.00172101	0.00205512	0.00186217	0.00271144	0.00137992	0.00244311	0.0017857	0.00233931	0.00254304	0.0022087	0.00188699	0.00179584	0.00152038	0.00159754	0.00186436	0.00152812	0.00168393	0.00155532	0.00180714	0.00256124	0.00170189	0.00170159	0.00179444	0.0019253	0.00150292	0.00203947	0.00168775	0.0020657	0.00168075	0.00256995	0.00139907	0.00189907	0.00186699	0.00161671	0.00185472	0.00174727	0.00213714	0.0029237	0.00235518	0.00168141	0.00140968	0.00155537	0.00187537	0.00141707	0.00147847	0.00205745
ko00220	0.00372752	0.00439789	0.00460292	0.00376965	0.00433993	0.00466364	0.00334729	0.00490989	0.00472462	0.00487369	0.00446191	0.00630193	0.00447876	0.00441279	0.00450858	0.00465564	0.00473354	0.00469777	0.00468999	0.00462536	0.00470773	0.00439372	0.00464282	0.00450996	0.00459521	0.00460832	0.00451877	0.00458668	0.00449318	0.00463169	0.004306	0.00424001	0.0044007	0.00459909	0.00456844	0.0045114	0.00414211	0.00460658	0.00473005	0.00450968	0.0044581	0.00449157	0.00471021	0.00419866	0.00462922	0.00455266	0.0045598	0.00438478	0.00542097
ko00230	0.0133823	0.0144337	0.0152365	0.0140066	0.0174129	0.0151461	0.0196708	0.0141307	0.0156085	0.0143338	0.0141705	0.018359	0.0139794	0.0147849	0.0141853	0.0139844	0.0141235	0.0142942	0.0140587	0.0142721	0.0141142	0.0139259	0.015376	0.0144769	0.0143831	0.0141557	0.0142228	0.0143096	0.0144268	0.0141804	0.0145059	0.0139444	0.0141425	0.0143979	0.0146429	0.0142175	0.014519	0.0146397	0.0145798	0.0145654	0.0141132	0.0159967	0.0144069	0.0147649	0.014961	0.0148184	0.0146066	0.0147789	0.0164025
ko00232	0	0	8.58e-08	0	0	3.4e-08	6.15e-07	2.14e-06	0	0	8.13e-08	5.02e-07	0	0	6.08e-07	0	3.24e-07	0	3.9e-08	0	0	0	0	1.27e-07	5.26e-08	8.81e-08	1.84e-07	4.9e-08	2.36e-07	4.41e-08	1.27e-06	2.35e-06	8.08e-08	0	3.45e-07	1.86e-07	1.26e-06	0	2.5e-07	2.16e-07	5.71e-07	3.14e-07	5.89e-08	9.1e-08	9.39e-08	3.99e-07	0	0	1.11e-07
ko00240	0.0112885	0.0117365	0.0122591	0.0115242	0.0141604	0.0132581	0.016361	0.0114641	0.0124378	0.0114201	0.0113996	0.0139724	0.0116401	0.0119767	0.0116111	0.0114585	0.011588	0.0114817	0.0115454	0.0117453	0.0115975	0.0113442	0.0120408	0.0117214	0.011627	0.0115029	0.0115925	0.0117312	0.0117224	0.0114765	0.0115371	0.0114238	0.0113106	0.0117199	0.0118306	0.0115232	0.0111744	0.0119145	0.0117326	0.0116873	0.0111975	0.01311	0.0115661	0.0114657	0.0119901	0.0119718	0.0118114	0.0118233	0.0127191
ko00250	0.00663382	0.00725544	0.00746527	0.00655957	0.0076186	0.00689924	0.00820419	0.00725709	0.00751644	0.00737432	0.00676053	0.00847628	0.00664433	0.00712282	0.00687541	0.00686152	0.00708437	0.00701754	0.0069849	0.00692706	0.00705818	0.0068189	0.00761781	0.00695217	0.00695185	0.00698846	0.00684586	0.00690757	0.00693135	0.00706096	0.00692165	0.00671098	0.00688549	0.00695708	0.00696844	0.00686767	0.00696433	0.00694667	0.00709418	0.00692293	0.00689074	0.00717871	0.00700623	0.00711258	0.00726171	0.00696537	0.00688248	0.00672482	0.00773328
ko00253	0.000138905	8.19e-05	4.3e-05	6.34e-05	2.7e-05	2.23e-05	2.37e-05	7.13e-05	4.15e-05	4.15e-05	3.33e-05	4.26e-05	2.17e-05	3.48e-05	5.58e-05	6.95e-05	7.41e-05	4.58e-05	8.3e-05	5.87e-05	8.05e-05	8.53e-05	2.5e-05	7.01e-05	6.88e-05	6.19e-05	5.22e-05	6.91e-05	5.48e-05	7.85e-05	1.39e-05	8.34e-05	3e-05	7.09e-05	6.3e-05	7.02e-05	1.48e-05	4.85e-05	6.09e-05	3.33e-05	2.37e-05	2.73e-05	4.25e-05	4.39e-05	7.23e-05	5.99e-05	8.4e-05	6.13e-05	1.54e-05
ko00260	0.00664836	0.00578027	0.00684088	0.00641761	0.00852985	0.00682712	0.00926582	0.00832694	0.00702667	0.00774805	0.00673864	0.00792174	0.00762054	0.00755866	0.00710385	0.00758208	0.00764632	0.00730764	0.00761171	0.00739644	0.00740505	0.00720856	0.00689979	0.00714818	0.00726877	0.00724341	0.00703259	0.0075229	0.00708187	0.00731576	0.00668333	0.00694687	0.00613595	0.00757646	0.00724442	0.0071853	0.00652616	0.00735554	0.00725698	0.00691571	0.00589267	0.005816	0.00742208	0.00698954	0.00755783	0.00726656	0.0075381	0.00753678	0.00765724
ko00261	0.0013132	0.00145746	0.00156368	0.00135199	0.00157046	0.00148256	0.00183097	0.0013829	0.00166711	0.00167967	0.00164637	0.00170241	0.00212615	0.00156238	0.00141923	0.00139955	0.00146559	0.00142978	0.00140494	0.00155725	0.00139481	0.00149473	0.00175453	0.00158202	0.00151229	0.00144742	0.00145424	0.00145786	0.00161421	0.00149949	0.00151018	0.0013482	0.0013051	0.00142477	0.00160573	0.00154822	0.00177625	0.00153386	0.0015099	0.00141135	0.00146609	0.00168616	0.00139568	0.00176569	0.00167677	0.00150212	0.00154646	0.00149474	0.00160364
ko00270	0.00841458	0.00766263	0.00868023	0.00901416	0.0100794	0.00871554	0.0090362	0.00954239	0.00958907	0.00933332	0.00879384	0.0136547	0.00942808	0.00880145	0.00884554	0.00913169	0.00923848	0.00931997	0.00915837	0.00906119	0.0091828	0.00891733	0.00899368	0.00877239	0.00896809	0.00891905	0.00900397	0.0090032	0.0088156	0.00896978	0.00836169	0.00848884	0.00826761	0.00894903	0.00891622	0.00889447	0.00729424	0.00890782	0.00868885	0.00852316	0.00846444	0.00827369	0.00906547	0.0074755	0.00871494	0.0087535	0.00892622	0.00878694	0.0112528
ko00280	0.00680314	0.00397567	0.0040934	0.00556695	0.00414326	0.00320808	0.00382556	0.00563759	0.00434763	0.00483893	0.00416153	0.00379166	0.00441016	0.00448581	0.00500346	0.00544349	0.00538113	0.00451209	0.00580226	0.00524119	0.00573222	0.00595646	0.00358524	0.00507145	0.00515235	0.00529847	0.00474522	0.00526568	0.00421551	0.0053357	0.00356137	0.00550127	0.00381697	0.00515691	0.00444747	0.00513512	0.00378681	0.00420551	0.00498295	0.00385176	0.00375326	0.00307181	0.00448408	0.00435754	0.00529107	0.00438337	0.00545036	0.00486759	0.00396341
ko00281	0.00125092	0.000764351	0.000508262	0.000950483	0.000348243	0.000201099	0.000318637	0.000808648	0.000429196	0.000602126	0.000562662	0.000218497	0.000278472	0.000583725	0.000736169	0.000828647	0.000795049	0.000645063	0.000948505	0.000767391	0.000954373	0.00102459	0.000415719	0.000741174	0.000796623	0.000842342	0.000694481	0.000762791	0.000524432	0.00083677	0.000498839	0.000958721	0.00064068	0.000718669	0.00057923	0.000771699	0.000826	0.000481382	0.000743807	0.000482893	0.000616912	0.000362138	0.000602322	0.000965115	0.000763893	0.000565405	0.000792636	0.000615533	0.000278217
ko00290	0.00272987	0.00295111	0.00302443	0.00248966	0.00228205	0.00267075	0.00135937	0.00288624	0.00273503	0.00313288	0.00326674	0.00337231	0.00383627	0.00287613	0.00294771	0.0029444	0.00299702	0.00294707	0.00293016	0.00300273	0.00290901	0.00294625	0.00289522	0.00306821	0.00294449	0.00303102	0.00308165	0.00303899	0.00308611	0.00304717	0.00304235	0.00295591	0.00312058	0.00303392	0.00310123	0.00307512	0.00284527	0.00314525	0.00309033	0.00311174	0.00310577	0.00241437	0.00303689	0.00276278	0.00298306	0.00310106	0.00306631	0.00270455	0.00326847
ko00300	0.00397098	0.00451076	0.00525027	0.00479685	0.00507407	0.00510415	0.00499545	0.00506151	0.00495439	0.00545591	0.0050341	0.00570502	0.00598727	0.00494617	0.00490863	0.00491611	0.00495752	0.00498977	0.00486732	0.00497455	0.0049106	0.00472327	0.005387	0.00484395	0.0049621	0.00484897	0.00480681	0.00488157	0.00494121	0.0049378	0.00462022	0.00438904	0.00471452	0.00475746	0.00493758	0.00493129	0.00419658	0.00498077	0.00486841	0.00485775	0.00509758	0.00565154	0.00492701	0.00394935	0.0047879	0.00490734	0.00479929	0.00487393	0.00515845
ko00310	0.00388511	0.0021211	0.00179115	0.00296262	0.00137718	0.00111285	0.00132325	0.00219473	0.00158541	0.00183183	0.00175488	0.000746276	0.00113668	0.00190077	0.00221264	0.00240736	0.00229377	0.00183726	0.00261538	0.002284	0.00261384	0.00292235	0.00131315	0.00218969	0.00219043	0.0023815	0.00207425	0.00223584	0.00166599	0.00235972	0.00170303	0.00290722	0.00181374	0.00212186	0.00172656	0.00223217	0.00258864	0.00160407	0.00220269	0.00151319	0.00155581	0.00107768	0.00181992	0.00300414	0.00235058	0.00172292	0.00232461	0.00185697	0.0011249
ko00311	0.00027912	0.000116876	0.000147009	0.000166225	2.65e-05	4.02e-05	3.15e-05	5.03e-05	0.000103569	0.000123279	0.000113703	5.61e-05	0.000226962	9.03e-05	9.6e-05	0.000107259	0.000103001	7.24e-05	0.000106192	0.000116721	0.000109535	0.000172435	0.000114819	0.000127724	0.000110162	9.46e-05	0.000102955	0.000113871	9.26e-05	0.00011152	6.74e-05	0.000156849	6.38e-05	0.000101452	8.87e-05	0.000130493	9.31e-05	8.19e-05	8.57e-05	5.93e-05	7.55e-05	0.000166212	7.36e-05	5.63e-05	9.98e-05	0.000107761	0.000129495	8.08e-05	0.000102356
ko00330	0.00345185	0.00418199	0.00413539	0.00359411	0.00418097	0.00416574	0.0037056	0.00442218	0.00403837	0.00448639	0.0038292	0.00450384	0.00344213	0.00432142	0.00417197	0.00411773	0.00417821	0.0042041	0.00416539	0.00405456	0.00416494	0.00392755	0.00430256	0.0039922	0.00403482	0.00410825	0.00398113	0.00408947	0.00395033	0.00412927	0.00433595	0.00401157	0.00403203	0.00416811	0.00399923	0.0038798	0.00486666	0.00405602	0.00420202	0.00416268	0.0037952	0.0039162	0.00437979	0.00486199	0.00422494	0.00408524	0.00411589	0.00379576	0.0045171
ko00332	0.000419191	0.000446527	0.000451005	0.000384802	0.000402315	0.000561627	0.00014737	0.000429703	0.0004797	0.000376603	0.000491429	0.000833421	0.000556852	0.000410184	0.000459312	0.000458199	0.000457371	0.000432239	0.000455082	0.000468347	0.000443882	0.000426838	0.000299853	0.000438473	0.000445945	0.000466158	0.000476849	0.000454828	0.000443086	0.000444645	0.00045369	0.000430483	0.000475779	0.000457295	0.000461777	0.000466906	0.000336317	0.000469897	0.00046301	0.000483688	0.000464981	0.000327192	0.000452008	0.000344645	0.000414788	0.000472099	0.000471954	0.000411783	0.000622264
ko00333	0.00173293	0.00167874	0.00145399	0.0014381	0.00159727	0.00163087	0.00197482	0.00184991	0.00152086	0.00170579	0.00156976	0.00071105	0.00195927	0.00177471	0.00169994	0.00172786	0.00172112	0.00163491	0.00173453	0.00169953	0.00167237	0.00173138	0.00148873	0.00166306	0.00166689	0.00170471	0.00163961	0.00167702	0.00165409	0.00173301	0.0016994	0.00176811	0.00156927	0.00164345	0.00162181	0.00168914	0.0017767	0.00160834	0.00163475	0.00158164	0.00163028	0.00125291	0.00163112	0.00169505	0.00173185	0.00167986	0.00164453	0.0018645	0.00136653
ko00340	0.00288521	0.00336738	0.00320662	0.00246782	0.00336417	0.00393518	0.00314304	0.00368113	0.00348929	0.00342541	0.00355573	0.00374554	0.00342464	0.00340596	0.00348844	0.00355451	0.00359895	0.00351552	0.00358711	0.00351161	0.00355571	0.00336685	0.00350084	0.00365001	0.00356491	0.00360267	0.00363726	0.00360195	0.00379448	0.00363728	0.00341662	0.00332258	0.00357065	0.0036832	0.00371535	0.00355631	0.00296161	0.00371073	0.0037626	0.00373096	0.00350767	0.00290006	0.00362736	0.00292503	0.00368134	0.00376734	0.00371405	0.00337437	0.00384004
ko00350	0.00417693	0.0031167	0.00291902	0.00356973	0.00268721	0.00268859	0.00219486	0.00323208	0.00295122	0.00329944	0.00315564	0.00324553	0.00294812	0.00310407	0.00333934	0.00345084	0.00337009	0.00311418	0.00349407	0.00327783	0.00344458	0.00369459	0.00301803	0.0031035	0.00318479	0.00328685	0.00320259	0.00326016	0.00300095	0.00325145	0.00295271	0.00359098	0.00318279	0.00322131	0.00304664	0.00336291	0.00313515	0.00296966	0.00304927	0.00299193	0.00299933	0.00279562	0.00306152	0.00326197	0.00301261	0.00294499	0.00317721	0.00287634	0.00282314
ko00360	0.0036019	0.0032226	0.00257288	0.00362885	0.00295801	0.00258436	0.00251156	0.00355645	0.00279917	0.00309691	0.00268967	0.00284299	0.00213991	0.00310088	0.00320021	0.00333718	0.00333992	0.00305201	0.00352792	0.00322472	0.00351677	0.00339255	0.00261403	0.00307582	0.00322001	0.00330652	0.00299314	0.0031942	0.00278121	0.00333044	0.00299853	0.00335695	0.00293824	0.00323737	0.00297929	0.00316477	0.0040153	0.00280707	0.00325261	0.00283101	0.00276625	0.00251366	0.00305623	0.00424099	0.00341679	0.00288322	0.00322368	0.00308271	0.00271461
ko00361	0.000221879	0.000235755	7.82e-05	0.000231445	0.000139899	0.000140847	6.41e-05	6.31e-05	0.0001868	7.15e-05	7.75e-05	0.000508549	2.17e-05	0.000113949	7.64e-05	8.02e-05	0.000108208	7.9e-05	0.000108335	0.00010704	0.000108338	0.000110555	6.13e-05	9.76e-05	9.83e-05	9.7e-05	0.000123798	7.69e-05	8.35e-05	9.77e-05	0.000151987	0.0001273	5.89e-05	7.8e-05	7.2e-05	8.12e-05	0.000333958	5.4e-05	7.39e-05	3.96e-05	5.66e-05	9.84e-05	8.08e-05	0.0003165	0.000104904	0.00010851	9.65e-05	6.64e-05	0.000334903
ko00362	0.00437422	0.00232027	0.0018205	0.00318029	0.00124094	0.00119398	0.00114479	0.00228128	0.00156473	0.00182623	0.00203265	0.0012973	0.00084886	0.00177885	0.00232361	0.00256959	0.00250099	0.0020484	0.0028707	0.00243659	0.0028908	0.00327165	0.00166946	0.00233493	0.0024124	0.00257781	0.0023558	0.0023044	0.00192262	0.00258668	0.00162917	0.00316767	0.00200474	0.00214794	0.00197057	0.0025384	0.00247093	0.00166435	0.00230505	0.00150718	0.0018822	0.00124166	0.00185622	0.00284357	0.00235941	0.0018559	0.00242226	0.00208423	0.00142597
ko00363	0	0	1.11e-06	0	0	3.55e-07	7.99e-06	9.51e-06	0	1.95e-06	4.93e-07	3.11e-07	0	3.44e-06	5.27e-07	4.76e-08	9.82e-07	1.69e-06	2.24e-07	0	4.61e-07	5.53e-07	0	0	5.66e-08	1.38e-06	0	1.93e-07	4.93e-07	9.69e-07	5.98e-07	2.25e-06	3.59e-07	0	0	3.88e-08	9.1e-07	1.26e-06	4.22e-06	1.07e-06	1.62e-06	8.63e-07	4.3e-06	6.79e-07	4.32e-06	5.88e-06	3.74e-06	3.72e-07	1.47e-06
ko00364	1.82e-05	5.66e-05	3.24e-05	2.05e-05	9.56e-06	2.78e-05	3.12e-05	5.32e-05	1.41e-05	4.81e-05	6.3e-05	1.26e-05	1.93e-05	6.12e-05	3.35e-05	2.16e-05	2.43e-05	5.97e-05	2.95e-05	3.28e-05	2.86e-05	2.84e-05	6.25e-05	3.17e-05	2.89e-05	3.71e-05	3.65e-05	2e-05	5.08e-05	3.1e-05	5.9e-05	3.97e-05	3.83e-05	2.18e-05	4.62e-05	3.73e-05	0.000157028	5.85e-05	4.99e-05	3.81e-05	4e-05	3.66e-05	6.33e-05	0.00015945	4.53e-05	4.72e-05	4.87e-05	1.45e-05	6.37e-05
ko00365	6.63e-06	4.4e-06	4.92e-06	1.19e-05	2.12e-05	3.99e-06	1.17e-05	5.42e-05	1.67e-05	3.18e-05	5.32e-06	1.06e-05	1.46e-05	2.25e-05	2.09e-05	3.18e-05	3.06e-05	2.61e-05	3.35e-05	2.49e-05	3.17e-05	1.94e-05	1.77e-06	1.11e-05	2.11e-05	2.43e-05	1.17e-05	2.2e-05	1.13e-05	2.37e-05	2.98e-06	1.13e-05	1.71e-06	2.07e-05	1.35e-05	1.88e-05	2.01e-06	1.69e-05	2.11e-05	8.64e-06	2.69e-06	1.88e-06	2.25e-05	1.18e-05	2.05e-05	1.14e-05	1.65e-05	1.77e-05	3.18e-06
ko00380	0.00146075	0.00141241	0.000870398	0.00141515	0.00108764	0.000757129	0.00109929	0.00160776	0.00102587	0.00122339	0.000978383	0.000360911	0.00067472	0.00134105	0.00135412	0.00145262	0.00144282	0.00121872	0.00162537	0.00140857	0.00160891	0.00153785	0.000757691	0.00139317	0.00142664	0.00151421	0.00122812	0.00139335	0.0010587	0.00151618	0.00122788	0.00147203	0.00115119	0.00140513	0.00112789	0.00134661	0.00175921	0.00104858	0.0014751	0.00110518	0.00110442	0.000818387	0.00127385	0.00195354	0.00162159	0.00116131	0.0015027	0.00127396	0.000773953
ko00400	0.00458356	0.00523829	0.00573423	0.00468235	0.00697007	0.00774452	0.00608387	0.00680603	0.00640718	0.00635406	0.00658919	0.00791609	0.00762169	0.00646398	0.00646483	0.00650178	0.00644988	0.00622453	0.00642746	0.00655748	0.00632077	0.00582868	0.00563765	0.00641433	0.00627274	0.00649987	0.00636961	0.00669171	0.00644842	0.00635267	0.00625921	0.00580522	0.00637284	0.00690324	0.00670617	0.00659106	0.00498912	0.00685696	0.00686254	0.0069901	0.00620205	0.0057827	0.00667601	0.0051862	0.00665291	0.0067571	0.00694622	0.00620552	0.00699696
ko00401	0.00122663	0.00131187	0.00147254	0.00130509	0.00196061	0.00178852	0.00164336	0.00199507	0.0016672	0.00184844	0.00168519	0.00235758	0.00182175	0.00173679	0.00173028	0.00176448	0.00173072	0.00171784	0.0017497	0.00168983	0.00173699	0.0015394	0.00166626	0.00165539	0.00164766	0.00170732	0.00164339	0.00180138	0.001647	0.00168817	0.00155843	0.00153043	0.00167754	0.00188301	0.00175749	0.00175109	0.00113421	0.00182298	0.00178837	0.00186391	0.00157513	0.0015574	0.00184688	0.00122274	0.0016978	0.00171517	0.00184505	0.00161276	0.00192943
ko00404	0	0	3.7e-07	0	0	1.18e-07	1.84e-06	1.46e-06	0	6.47e-07	2.99e-07	1.26e-07	0	1.11e-06	1.75e-07	4.57e-07	3.26e-07	5.62e-07	2.13e-06	1.52e-07	1.53e-07	2.78e-06	0	0	5.14e-07	4.58e-07	1.32e-07	0	8.69e-07	3.06e-07	1.17e-06	2.02e-06	1.67e-07	0	0	0	8.99e-07	4.19e-07	1.39e-06	3.37e-07	8.67e-07	9.42e-07	1.43e-06	2.8e-07	1.57e-06	2.4e-06	1.23e-06	1.12e-07	3.62e-07
ko00405	0.000268016	0.000372068	0.000418587	0.000246187	0.000512769	0.000548489	0.000432481	0.000446139	0.000492911	0.000533898	0.000540732	0.000718165	0.00096286	0.000534822	0.00047214	0.000469221	0.000469473	0.000418781	0.000460336	0.000524862	0.000422879	0.000458186	0.000369786	0.000494561	0.000468489	0.000488729	0.000462724	0.000481229	0.000478284	0.000476249	0.000541016	0.00041409	0.000458202	0.00047652	0.000494737	0.000506342	0.000531954	0.000493893	0.000506942	0.000493943	0.000506309	0.000290949	0.000443651	0.000528849	0.000537678	0.000517826	0.000517773	0.000449796	0.000583468
ko00410	0.00118734	0.00204729	0.00156383	0.00165568	0.00142479	0.00148091	0.00137673	0.00212308	0.00167538	0.00193741	0.00155191	0.000921531	0.00148038	0.00194111	0.00182494	0.00186811	0.00196973	0.0018615	0.00204118	0.00194741	0.00207845	0.00181484	0.00155151	0.00194256	0.00200181	0.00200163	0.00169318	0.00185258	0.0016684	0.00202907	0.00193645	0.00163798	0.00169699	0.00188802	0.00176169	0.00183293	0.00255424	0.00161762	0.00197737	0.00169247	0.00190207	0.00168299	0.00185739	0.00275256	0.0021933	0.00167819	0.00195025	0.00177446	0.0013441
ko00430	0.00155533	0.0010783	0.00118157	0.00136787	0.00117107	0.00108139	0.00119369	0.00105097	0.00126844	0.00116071	0.00109206	0.00135683	0.000975803	0.00112196	0.00117534	0.00118671	0.00120641	0.00110701	0.00119994	0.00117297	0.00121841	0.00128802	0.00119001	0.00118192	0.00114901	0.00113569	0.00116186	0.00118968	0.0011141	0.00117892	0.00107267	0.00129813	0.00105271	0.00121862	0.0011398	0.00121066	0.00130231	0.00107848	0.00111557	0.00104861	0.000946062	0.00125744	0.00112018	0.00131036	0.00118487	0.00111375	0.00120751	0.00111453	0.00124361
ko00440	0.000574958	0.000681946	0.000583316	0.000588886	0.000724257	0.000560119	0.00101625	0.000559913	0.000771218	0.000828556	0.000633219	0.000402364	0.00140234	0.000786043	0.000581343	0.000613048	0.000612349	0.000615251	0.000573887	0.000663488	0.00055137	0.000643392	0.000616512	0.000552089	0.000542857	0.000526995	0.000553065	0.000546832	0.000496742	0.000621314	0.000732577	0.000559139	0.000392755	0.000473369	0.00048452	0.000600921	0.0011254	0.000477521	0.000444434	0.00040126	0.00046544	0.000650786	0.000553284	0.000884852	0.000572208	0.000446535	0.000492654	0.000527306	0.000693778
ko00450	0.00376956	0.00371711	0.00349705	0.00428279	0.00394399	0.00303389	0.00345319	0.00331077	0.00452362	0.00367034	0.00358038	0.00544879	0.00382743	0.00352869	0.00353058	0.0034397	0.0035379	0.00358545	0.00341522	0.00356456	0.00352144	0.00360956	0.00371981	0.00360808	0.00351026	0.00348448	0.00358984	0.00350086	0.00351126	0.00369719	0.00370864	0.00346814	0.00346957	0.00345463	0.00344964	0.00350538	0.00406086	0.00343908	0.00349416	0.0034057	0.00350454	0.004421	0.00354763	0.00373268	0.00369037	0.00340505	0.00347931	0.00348095	0.00473365
ko00460	0.000848339	0.00134847	0.00121397	0.000978129	0.0016013	0.00148473	0.00175522	0.00148479	0.00107361	0.00116434	0.00134653	0.0011808	0.0010351	0.00142666	0.00134198	0.00127075	0.00125258	0.00142589	0.0012739	0.00124822	0.00127247	0.00108426	0.0013686	0.00137877	0.00134067	0.00137283	0.00136171	0.0013625	0.00143192	0.00128131	0.00147762	0.0012379	0.00165762	0.00144018	0.00141981	0.00129185	0.00102756	0.001534	0.00144702	0.00169307	0.00162744	0.00133457	0.00151298	0.00108031	0.00134773	0.00150824	0.00138421	0.00144782	0.00149611
ko00471	0.000821047	0.000904436	0.000945499	0.000869801	0.00103441	0.00111324	0.00112356	0.000930788	0.000968872	0.000935958	0.000954783	0.00112677	0.00109918	0.000968546	0.000939205	0.000922815	0.000922029	0.000909583	0.000919865	0.000947145	0.000919895	0.000882361	0.000944052	0.00094831	0.000921774	0.000926466	0.000948467	0.000959077	0.000958579	0.000923482	0.000969319	0.000903117	0.000936506	0.000958934	0.000946126	0.000939003	0.000927481	0.000982417	0.00094666	0.000966933	0.000936481	0.00103456	0.000943068	0.000902429	0.000935386	0.000966697	0.000955037	0.000911145	0.00104221
ko00472	0.00051553	7.84e-05	0.000152644	0.000284491	8.98e-05	3.41e-05	3.43e-05	8.83e-05	0.000146394	9.9e-05	0.000128692	0.000271431	4.59e-05	8.22e-05	0.000161736	0.000183007	0.000166109	0.000112949	0.000175658	0.000150288	0.000170295	0.000272162	9.6e-05	0.000120049	0.000122574	0.00014108	0.000178437	0.000148957	0.000119981	0.000148069	7.2e-05	0.000283151	0.000102437	0.000119048	9.28e-05	0.000144156	5.94e-05	0.000100377	9.29e-05	5.91e-05	3.42e-05	8.11e-05	9.32e-05	6.17e-05	8.17e-05	0.000102583	0.0001103	0.000115861	0.000186225
ko00473	0.00076846	0.000691984	0.000791436	0.000727483	0.00085426	0.000999336	0.000826498	0.000930128	0.000825617	0.000848872	0.000918969	0.000852667	0.000912073	0.000853308	0.000919578	0.000940278	0.000913809	0.000917387	0.000923362	0.000928124	0.000935696	0.000885078	0.000873397	0.000915488	0.00092886	0.000923951	0.000920322	0.000947688	0.000913339	0.000929191	0.000904448	0.000887902	0.000878118	0.000958325	0.000969354	0.000936508	0.000767354	0.00094356	0.000954894	0.000917866	0.000842712	0.00105498	0.000942195	0.000750463	0.000924686	0.000915048	0.000964718	0.000938728	0.000829675
ko00480	0.00107794	0.00160889	0.00113124	0.00109231	0.00148689	0.00101066	0.00174397	0.0012075	0.00125497	0.00107624	0.000989347	0.00147152	0.000561261	0.00129356	0.00108782	0.00105499	0.00106817	0.00109781	0.00111854	0.00105473	0.00109079	0.00106011	0.00113014	0.0010332	0.00108514	0.00113102	0.00106686	0.00107414	0.00106691	0.00108425	0.00140202	0.00117615	0.00123836	0.00110837	0.00107499	0.00104593	0.00220973	0.00109029	0.00116279	0.00118727	0.00113942	0.00125987	0.00115413	0.002307	0.00122143	0.0011658	0.00109308	0.0010175	0.00141036
ko00500	0.00753615	0.0108416	0.0106752	0.0107161	0.0126959	0.0131691	0.0129691	0.00978433	0.010651	0.00937146	0.011162	0.0156505	0.006729	0.0103443	0.0100749	0.00954342	0.00948867	0.0115571	0.00929663	0.00952307	0.00934191	0.00879709	0.0126487	0.0102669	0.0106738	0.00988667	0.0105543	0.00954063	0.0116544	0.00898202	0.0105399	0.00878362	0.0120004	0.0103106	0.0114687	0.01017	0.00905127	0.0110834	0.0105258	0.012173	0.0128137	0.012258	0.0110798	0.0092393	0.00988092	0.0118485	0.0101996	0.0113045	0.0121796
ko00510	8.4e-05	0.000172405	0.000140643	6.25e-05	0.000428928	0.00024825	0.000583202	0.000213536	0.000270071	0.00020568	0.000190016	0.000575446	0.000255791	0.000242563	0.000192681	0.000155	0.000179229	0.000211271	0.000176957	0.000165085	0.000156404	0.000157818	0.00027541	0.000225901	0.000192833	0.000190426	0.000199342	0.00019443	0.000246141	0.000206315	0.000214713	0.000162209	0.000273638	0.000211204	0.000226209	0.000183695	0.000128916	0.000210287	0.000215889	0.000273233	0.000289439	0.000236542	0.000213795	0.000124494	0.000252215	0.000269071	0.000206255	0.000225403	0.000412513
ko00511	0.0014995	0.00130376	0.00202472	0.000896396	0.00196542	0.000687957	0.00316633	0.000951167	0.00149498	0.00299577	0.00231744	0.00140763	0.00843376	0.00253381	0.00132544	0.00127901	0.00124204	0.0011826	0.000992009	0.00183245	0.000761914	0.00174555	0.00183546	0.00170854	0.00128529	0.00119591	0.00118464	0.00132959	0.00131311	0.00133132	0.00182624	0.00122841	0.00101034	0.000874741	0.00120392	0.00179639	0.00190242	0.00150539	0.00101689	0.00109798	0.00185234	0.00108965	0.00102875	0.00100406	0.00152208	0.00146274	0.00122176	0.0014914	0.00191366
ko00513	0.000180339	3.03e-05	0.000124867	3.83e-05	0.00037281	0.000139166	0.000805656	0.000117684	0.000189629	0.00095656	0.000673591	2.95e-05	0.00328781	0.000736654	0.000272496	0.000308689	0.000280559	0.000157333	0.000197992	0.000526493	0.00010438	0.000467821	0.000257793	0.000404416	0.000228553	0.000225316	0.000205169	0.00032091	0.000214125	0.000319151	0.000440619	0.00019457	6.59e-05	0.000146644	0.000214361	0.000516566	0.000439955	0.000262333	0.000122466	0.000121478	0.000360193	0.000103805	0.000116716	0.000122861	0.000343763	0.000214926	0.000259491	0.000269388	9.57e-05
ko00514	0.00010785	1.95e-05	4.43e-05	5.22e-05	4.76e-05	5.85e-06	4.12e-06	9.35e-06	5.52e-05	7.76e-06	3.4e-05	0.000219769	6.69e-06	1.68e-05	3.84e-05	3.68e-05	4.03e-05	1.61e-05	4.26e-05	4.24e-05	4.53e-05	7.59e-05	9.86e-06	3.84e-05	3.58e-05	4.08e-05	5.64e-05	4.06e-05	2.79e-05	3.35e-05	1.47e-05	6.6e-05	2.35e-05	3.15e-05	2.16e-05	3.44e-05	1.05e-05	2.76e-05	2.15e-05	1.55e-05	1.18e-05	5.21e-06	1.72e-05	1.41e-05	2.05e-05	3.38e-05	4.32e-05	1.81e-05	0.000143175
ko00515	0.00010785	1.95e-05	4.43e-05	5.22e-05	4.74e-05	5.63e-06	4.12e-06	9.04e-06	5.52e-05	6.6e-06	3.37e-05	0.000219701	6.69e-06	1.48e-05	3.81e-05	3.39e-05	3.74e-05	1.51e-05	4.08e-05	3.67e-05	4.15e-05	6.05e-05	9.63e-06	3.7e-05	3.43e-05	3.76e-05	5.27e-05	3.72e-05	2.76e-05	3.2e-05	1.39e-05	6.38e-05	2.34e-05	2.95e-05	2.16e-05	3.09e-05	1.03e-05	2.69e-05	1.85e-05	1.48e-05	1.13e-05	5.21e-06	1.47e-05	1.36e-05	1.77e-05	3.08e-05	4.13e-05	1.75e-05	0.000143175
ko00520	0.0108132	0.0140152	0.0127085	0.0155714	0.0137294	0.0140271	0.013752	0.0115701	0.0121712	0.0129734	0.01365	0.0134972	0.0144046	0.0132904	0.012294	0.0116388	0.0115289	0.0134364	0.0113951	0.012036	0.0112037	0.011546	0.0148726	0.012497	0.0126812	0.0118956	0.0122647	0.0115735	0.01368	0.0116162	0.013735	0.0111431	0.0140296	0.0117778	0.0133855	0.0124758	0.0140325	0.0129158	0.012129	0.0136806	0.0154001	0.0137163	0.0125512	0.0138368	0.012108	0.0132475	0.0118021	0.0128681	0.012131
ko00521	0.00158852	0.00242698	0.00199009	0.00202179	0.00251181	0.0022843	0.00252494	0.00196746	0.00230066	0.00193958	0.00201936	0.00277458	0.0020187	0.00213696	0.00197731	0.00187973	0.00196904	0.00200808	0.00190072	0.00193447	0.00188019	0.00180043	0.0020915	0.00219189	0.00211152	0.00206887	0.00209358	0.002083	0.00220515	0.00199301	0.00225577	0.00186608	0.00249934	0.00217373	0.00215057	0.00195382	0.00171971	0.00219023	0.00216338	0.00245367	0.00262493	0.00224589	0.00210157	0.00178331	0.00218333	0.00242011	0.00207932	0.00220079	0.00245317
ko00522	0	2.69e-08	1.85e-07	5.69e-08	0	2.27e-07	1.23e-06	1.94e-06	0	6.06e-07	2.41e-06	7.71e-07	5.75e-07	1.87e-06	3.58e-06	5.81e-06	3.87e-06	4.93e-06	2.15e-06	4.56e-06	2.58e-06	2.69e-06	2.45e-06	4.55e-06	6.8e-06	3.26e-06	4.68e-06	4.72e-06	1.48e-06	2.92e-06	7.75e-06	1.03e-05	3.14e-06	1.55e-06	3.35e-06	1.94e-06	5.2e-06	1.41e-06	8.4e-07	1.88e-06	1.55e-05	1.57e-06	3.97e-06	1.96e-06	2.46e-06	1.41e-05	2.96e-06	2.23e-05	5.47e-06
ko00523	0.000721469	0.00131869	0.000871605	0.000905381	0.00131177	0.00119328	0.00166233	0.000906226	0.00120011	0.00104074	0.000969717	0.00134208	0.00108327	0.00112259	0.000922373	0.00089153	0.00100659	0.00098699	0.000942548	0.000972229	0.000938537	0.000920609	0.00116019	0.00107091	0.00104133	0.00100465	0.0010286	0.00100046	0.00103439	0.00100047	0.00119769	0.000851727	0.00122689	0.00103847	0.000999825	0.000945228	0.00107671	0.000936216	0.000991696	0.00113786	0.00134649	0.00137337	0.000995424	0.000993946	0.00110114	0.00114126	0.000933372	0.00100784	0.0012246
ko00524	0.00061464	0.000488087	0.000622992	0.000805007	0.000646128	0.000624115	0.000442939	0.000609735	0.000549398	0.000476833	0.000564863	0.000646917	0.000392033	0.000518589	0.000581523	0.000577869	0.000550269	0.000583605	0.000559128	0.000551869	0.000547304	0.000520455	0.000553843	0.000624133	0.000597468	0.000572844	0.000583907	0.000623778	0.00066836	0.000538628	0.000519855	0.000600775	0.00058175	0.000662524	0.000665976	0.000577022	0.000402941	0.000713199	0.000650412	0.000670991	0.00052672	0.000564578	0.000633608	0.000507006	0.000607704	0.00069896	0.000689253	0.000620908	0.000622403
ko00525	0.000363538	0.000593472	0.000455126	0.000446958	0.000599753	0.000644078	0.000717417	0.00048077	0.000648568	0.000571117	0.000506812	0.000662157	0.000753084	0.000584534	0.000468014	0.000473119	0.0005255	0.000532079	0.000484698	0.000527459	0.000480777	0.000482876	0.000497152	0.000527251	0.000508861	0.000499482	0.000512248	0.000512948	0.000495393	0.000506491	0.000600242	0.000424131	0.000524176	0.0005181	0.00047908	0.000489432	0.000580857	0.000466155	0.000474759	0.000508354	0.000598469	0.00065997	0.000527231	0.000519673	0.000534253	0.000522198	0.00047458	0.000474774	0.000593153
ko00531	0.000552234	0.000542367	0.00083592	0.000358105	0.000712786	0.000259294	0.00116683	0.000396221	0.000562791	0.00147313	0.00111201	0.000341615	0.00459338	0.0012216	0.000603683	0.000630914	0.000586636	0.000483899	0.000463598	0.000897006	0.000343584	0.000829601	0.000528781	0.000796327	0.0005728	0.000570487	0.000504127	0.000644497	0.000546136	0.000669405	0.000903301	0.000577327	0.000476722	0.000412257	0.000513959	0.000900273	0.000818271	0.000667945	0.000482239	0.000478884	0.000910123	0.000350761	0.000424556	0.000449923	0.000713639	0.000659563	0.000554708	0.000639329	0.000438633
ko00532	0	0	0	0	0	0	0	8.56e-07	0	0	0	4.42e-07	0	0	0	0	0	0	0	0	0	0	0	0	0	0	0	0	0	0	0	0	0	0	0	0	0	0	0	0	0	0	0	0	0	0	0	0	0
ko00534	0	0	0	0	0	0	0	8.56e-07	0	0	0	4.42e-07	0	0	0	0	0	0	0	0	0	0	0	0	0	0	0	0	0	0	0	0	0	0	0	0	0	0	0	0	0	0	0	0	0	0	0	0	0
ko00540	0.000887508	0.00156132	0.000871534	0.00195038	0.00266507	0.000665637	0.0044321	0.000818239	0.00113056	0.00173877	0.00111134	0.000414696	0.00285028	0.00198274	0.000868001	0.0007712	0.000894167	0.000764925	0.000835421	0.00111509	0.000666743	0.00106258	0.00146829	0.00111926	0.000934363	0.000877164	0.00081998	0.00090439	0.00100864	0.00113385	0.00199842	0.000946046	0.000961057	0.000803345	0.000939403	0.000986947	0.00318421	0.000875106	0.000814704	0.0010059	0.00108971	0.000740447	0.000738601	0.00322347	0.00146124	0.000993484	0.000877867	0.00118672	0.000815366
ko00550	0.00617936	0.00704742	0.00806008	0.00650452	0.00756943	0.0091702	0.00759678	0.00751292	0.0074993	0.0074713	0.00805301	0.00772573	0.00819416	0.00741331	0.00776653	0.00752919	0.00736758	0.00755859	0.0073786	0.00752437	0.00742248	0.00708658	0.00792907	0.00743645	0.00737122	0.0074859	0.00758611	0.00763359	0.00783049	0.00724556	0.007185	0.00707885	0.00781013	0.00763366	0.007815	0.00764426	0.00602563	0.00810299	0.00777624	0.00812828	0.00784481	0.00867296	0.00782585	0.00573431	0.00717674	0.00776409	0.00767149	0.00700533	0.00739402
ko00561	0.00290609	0.00293935	0.00301051	0.00292843	0.00280941	0.00285896	0.00266734	0.00302868	0.00288059	0.00302594	0.00298313	0.00259804	0.00222103	0.00297947	0.00302822	0.00302043	0.00301484	0.00313104	0.00301225	0.00292845	0.00302658	0.00298785	0.00324388	0.00304702	0.00307736	0.00300897	0.00309442	0.00304153	0.00313071	0.00297373	0.00312174	0.00307504	0.00310094	0.0031081	0.00308872	0.00295638	0.00326063	0.003107	0.00301615	0.00312249	0.00300763	0.00305935	0.00315563	0.00317089	0.00296386	0.00311256	0.00303412	0.00311311	0.00293437
ko00562	0.000827159	0.000783074	0.000813818	0.0007773	0.000843338	0.000426195	0.00101687	0.000559857	0.000790636	0.000714251	0.000692442	0.00103975	0.000622825	0.000806499	0.000669375	0.000634046	0.000708616	0.000700387	0.00064839	0.000711576	0.00065184	0.000743948	0.000755203	0.000793084	0.000775093	0.000688146	0.000766615	0.000644753	0.000729553	0.00067522	0.000794647	0.000777764	0.000696286	0.000635459	0.000683363	0.000660019	0.000848086	0.000686376	0.00065384	0.000662768	0.000777284	0.000678396	0.000629064	0.000856205	0.000789719	0.000776939	0.000646272	0.000987544	0.000954911
ko00564	0.00414337	0.00457797	0.00464099	0.0041335	0.00465294	0.00474848	0.00506889	0.00415743	0.00425874	0.00405544	0.00470647	0.00393986	0.00401041	0.0043896	0.00439057	0.00420576	0.00405539	0.00418069	0.004175	0.00413422	0.00415407	0.00415048	0.00460864	0.00436822	0.00420637	0.00440183	0.00441477	0.00439453	0.00458889	0.00417704	0.00463721	0.00452303	0.00502257	0.00451287	0.0046422	0.00446251	0.00443439	0.0047246	0.00462839	0.00495889	0.00484975	0.00385367	0.00446108	0.00470581	0.00429499	0.00470038	0.00457077	0.0041071	0.00408731
ko00565	7.42e-06	6.88e-05	5.35e-05	3.19e-05	1.49e-05	4.39e-06	6.54e-06	8.46e-06	1.79e-05	2.54e-05	7.14e-06	3e-06	1.45e-06	3.99e-05	1.7e-05	1.15e-05	1.21e-05	1.83e-05	1.51e-05	1.44e-05	1.06e-05	1.2e-05	1.83e-05	1.16e-05	1.38e-05	1.78e-05	7.33e-06	1.21e-05	1.26e-05	1.92e-05	6.94e-05	3.47e-05	1.72e-05	1.13e-05	1.28e-05	8.98e-06	0.000152454	2.1e-05	2.65e-05	1.13e-05	9.56e-06	1.09e-05	2.49e-05	0.000154163	3.4e-05	2.84e-05	1.88e-05	1.76e-05	2.31e-05
ko00571	1.94e-05	6.49e-05	7.39e-07	2.4e-06	0.000135686	6.85e-07	3.69e-06	3.29e-06	0.000151025	9.64e-06	1.55e-05	0.00065145	5.71e-06	8.36e-06	1.35e-05	2.65e-05	3.09e-05	1.28e-06	4.88e-05	2.39e-05	1.81e-05	6.23e-05	1.32e-05	1.56e-05	2.94e-05	2.01e-05	3.86e-05	2.41e-05	1.69e-05	1.44e-05	1.63e-05	1.06e-05	1.09e-06	1.17e-05	6.92e-06	1.07e-05	3.05e-05	6.63e-06	1.27e-05	5.22e-06	6.03e-06	9.59e-06	1.02e-05	6.11e-06	2.55e-05	4.59e-05	3.23e-05	5.96e-06	0.00036794
ko00590	5.75e-05	0.000277405	0.00011034	6.1e-05	0.000313089	5.35e-05	0.000588077	0.000169557	0.000157451	0.00013636	0.000121831	4.99e-05	4.74e-05	0.00021285	0.000154292	0.000117662	0.000133091	0.000142578	0.000137218	0.000121517	0.000142959	0.000131011	0.000211439	0.000134537	0.000149252	0.000172351	0.000138877	0.000120687	0.00014843	0.000163984	0.000231725	0.000118597	0.000313075	0.000118958	0.000128115	0.000119387	0.000201412	0.000128992	0.000160688	0.000227611	0.00034214	0.000217257	0.000122147	0.000199153	0.000169548	0.000160401	6.57e-05	0.000130866	8.77e-05
ko00591	1.37e-07	2.64e-05	2.06e-06	8.25e-06	3.3e-06	7.34e-07	1.84e-06	3.01e-06	1.04e-06	8.57e-06	1.7e-06	5.61e-07	2.97e-07	1.26e-05	2.04e-06	1.99e-06	3.21e-06	4.21e-06	4.77e-06	6.03e-06	1.88e-06	1.77e-06	7.97e-07	2.24e-06	3.76e-06	4.91e-06	1.35e-06	3.41e-06	2.7e-06	1.09e-05	3.6e-05	7.9e-06	5.44e-06	2e-06	2.58e-06	1.74e-06	6.63e-05	1.8e-07	1.49e-06	2.47e-06	1.54e-06	1.08e-06	2.4e-06	7.05e-05	8.82e-06	6.6e-07	1.82e-06	5.44e-06	1.2e-06
ko00592	0.000639996	0.000350523	0.000214548	0.000374429	7.86e-05	8.7e-05	8.47e-05	0.000221938	0.000170264	0.000166336	0.000249457	6.13e-05	8.82e-05	0.0001869	0.000273429	0.000294803	0.000275643	0.000227098	0.000322362	0.00028623	0.000322304	0.000418395	0.000139984	0.000275127	0.000267179	0.000313713	0.000274975	0.00027	0.000217997	0.000295324	0.000199704	0.000427409	0.000269628	0.000245004	0.000217541	0.000293975	0.000333988	0.000182622	0.00028937	0.000177136	0.000225004	9.45e-05	0.000204212	0.000406911	0.000304685	0.00021468	0.000274253	0.000227602	5.73e-05
ko00600	0.0014891	0.00147979	0.00157732	0.00103229	0.00143167	0.000839454	0.00165942	0.00107543	0.00126496	0.00231488	0.00205719	0.00187425	0.00564715	0.00193789	0.00128816	0.0012144	0.00121578	0.0013037	0.00107054	0.00155403	0.000906034	0.00155416	0.00184908	0.00162183	0.0013354	0.00126008	0.00129712	0.00129861	0.0014953	0.00132765	0.00169163	0.001284	0.00137487	0.00101486	0.00138951	0.00159526	0.00165702	0.00151566	0.0011837	0.00130058	0.00196803	0.00111209	0.00116401	0.0011127	0.00143879	0.00154653	0.00124852	0.00146341	0.00207742
ko00601	0	1.15e-06	2.96e-07	2.71e-07	8.61e-08	0	0	3.42e-07	4.87e-07	0	0	0	0	0	0	0	0	0	0	0	0	0	0	0	0	0	0	0	0	0	0	0	0	0	0	0	1.1e-07	0	0	1.67e-07	0	0	0	0	0	0	0	0	1.56e-07
ko00603	0.000550483	0.00042057	0.000452974	0.000341943	0.000827355	0.000599926	0.00118726	0.000518873	0.000499294	0.00138174	0.0011826	0.000774903	0.00383436	0.00115733	0.000679473	0.000702309	0.000671033	0.000646239	0.000592931	0.000926412	0.000477082	0.00088355	0.000794512	0.000816401	0.000650341	0.00064239	0.000655675	0.000700613	0.000677077	0.000695029	0.000907282	0.000598341	0.000586431	0.000504068	0.000670685	0.000923048	0.000744857	0.000694629	0.000503322	0.000583238	0.000940677	0.000410063	0.00055135	0.000407193	0.000686451	0.000664589	0.000614869	0.000714401	0.000729275
ko00604	0.000180339	3.03e-05	0.000124867	3.83e-05	0.000372748	0.000139166	0.000805656	0.000117684	0.000189629	0.00095656	0.00067301	2.95e-05	0.0032876	0.000736654	0.000272248	0.000308689	0.000279981	0.000157333	0.000197992	0.000526384	0.000104271	0.000467821	0.000257793	0.000404312	0.000228294	0.000224774	0.00020449	0.00032079	0.000214125	0.000318283	0.000440481	0.000194472	6.58e-05	0.000146415	0.00021174	0.000516212	0.000439955	0.000261146	0.000121975	0.000121358	0.000360193	0.000103805	0.000116716	0.000122408	0.000343417	0.000214726	0.000259385	0.000269229	9.56e-05
ko00620	0.0143116	0.0114259	0.0123007	0.0128112	0.0118469	0.012886	0.0115597	0.0136662	0.0123651	0.0121016	0.0114991	0.0092726	0.0100068	0.0119995	0.0129139	0.0135887	0.0133714	0.0124897	0.0135531	0.0129593	0.0136229	0.0131143	0.0111362	0.0124136	0.0125793	0.0129517	0.0125762	0.0132102	0.0121296	0.0130995	0.0117902	0.0132753	0.0115042	0.0133406	0.0123228	0.0126808	0.0113628	0.0124026	0.0128428	0.0119049	0.0104574	0.0116452	0.0126809	0.0119218	0.0128925	0.0119976	0.0128967	0.012577	0.0110646
ko00621	0.000534961	0.000192756	0.000156636	0.0003113	2.13e-05	5.8e-05	3.48e-05	8.26e-05	9.12e-05	7.56e-05	0.000177396	5.78e-05	3.78e-05	0.000123978	0.000161332	0.000172056	0.000153873	0.00011891	0.000171941	0.000162811	0.000166312	0.000262446	0.000107979	0.000139634	0.000140171	0.000158832	0.000194139	0.00015215	0.000148626	0.000153312	0.000200909	0.00033088	0.000145673	0.000119354	0.000137727	0.000165913	0.00037974	0.000118705	0.000116401	8.31e-05	8.23e-05	7.27e-05	0.000104241	0.000414505	0.000120137	0.000127256	0.000141762	0.00015831	8.46e-05
ko00622	0.000544814	0.000293315	0.000204615	0.000337515	5.07e-05	0.000185645	9.34e-05	0.000149593	0.000201269	0.000127907	0.00025573	4.07e-05	6.89e-05	0.000195535	0.000229583	0.000223163	0.000211696	0.00018861	0.000230538	0.000236156	0.000227103	0.0003323	0.000209212	0.000209082	0.000196429	0.000230553	0.000260054	0.000193328	0.000243639	0.000240743	0.000292868	0.000378848	0.000203419	0.000152486	0.000203137	0.000224147	0.000588817	0.000186542	0.000215322	0.000136248	0.000145776	0.000224266	0.00018119	0.00058989	0.000235211	0.000186893	0.000206585	0.000192488	0.000198165
ko00623	1.81e-05	0.000116272	2.46e-05	2.78e-05	2.56e-05	8.6e-06	3.37e-05	3.82e-05	9.55e-05	3.73e-05	2.76e-05	1.29e-05	6.54e-06	6.64e-05	3.78e-05	2.2e-05	3.84e-05	2.19e-05	3.14e-05	5.31e-05	3.92e-05	3.34e-05	3.01e-05	4.89e-05	3.12e-05	4.73e-05	4.55e-05	2.68e-05	3.65e-05	6.02e-05	8.61e-05	3.65e-05	2.09e-05	2.01e-05	1.31e-05	2.15e-05	0.000254289	2.87e-05	5.6e-05	2.02e-05	1.42e-05	0.000128334	4.46e-05	0.000221007	8.94e-05	3.27e-05	3.53e-05	1.21e-05	8.57e-05
ko00624	1.6e-07	5.1e-06	2.24e-06	1.04e-07	5.68e-06	1.63e-06	9.12e-06	1.08e-05	2.84e-06	2.28e-05	9.13e-06	4.87e-06	2.6e-06	1.81e-05	5.77e-06	6.71e-06	1.18e-05	7.45e-06	1.11e-05	1.38e-05	1.06e-05	7.43e-06	3.7e-06	1.84e-05	8.44e-06	1.43e-05	1.64e-05	6.8e-06	1.21e-05	1.08e-05	1.76e-05	1.41e-05	2.71e-06	1e-05	3.25e-06	1.52e-05	6.23e-06	1.29e-05	7.98e-06	6.22e-06	3.62e-06	6.12e-06	8.71e-06	1.92e-06	9.22e-06	1.07e-05	8.26e-06	3.85e-06	3.17e-05
ko00625	0.00297835	0.0018833	0.00184562	0.00246063	0.00121577	0.00155482	0.000701878	0.00172084	0.00175903	0.00172762	0.0017809	0.00169047	0.00106773	0.00165171	0.00198893	0.00208347	0.00202401	0.00191395	0.00207751	0.00191609	0.00210555	0.00228517	0.00174479	0.00184217	0.00195504	0.00195423	0.00197775	0.00190162	0.00176021	0.00192317	0.00181093	0.00227927	0.00187152	0.00188923	0.00179097	0.00189403	0.0018915	0.00163354	0.00168657	0.00165721	0.00172401	0.0016464	0.00179102	0.00188943	0.00166612	0.00171583	0.00182831	0.00170188	0.00154595
ko00626	0.00251405	0.00148034	0.001514	0.00203129	0.000892039	0.00134356	0.00053036	0.00139167	0.00129872	0.00141533	0.0015147	0.00114963	0.000950913	0.00127389	0.00161713	0.00169605	0.00161772	0.00151083	0.0017066	0.00152761	0.00168949	0.00190523	0.00147337	0.00142421	0.00153604	0.00156684	0.00158414	0.00152551	0.00145257	0.00149312	0.00129479	0.00187408	0.00162686	0.0014934	0.00144948	0.00159323	0.00127307	0.00134546	0.00135074	0.00138719	0.00152448	0.00125369	0.00137764	0.00133231	0.00123407	0.00135612	0.00140457	0.00135781	0.00097435
ko00627	0.00113315	0.000897642	0.000674188	0.00116369	0.000627838	0.000430793	0.000346457	0.000914201	0.000664039	0.000711164	0.000736123	0.000679103	0.000314525	0.000753373	0.000895161	0.000947305	0.000928388	0.000778461	0.00104465	0.000913797	0.00108117	0.0010574	0.000586052	0.000979855	0.000970372	0.00101759	0.000886393	0.000905348	0.000783317	0.001056	0.000775937	0.00106101	0.000858519	0.00090424	0.000789809	0.000953291	0.00108205	0.000743229	0.000994665	0.000737011	0.000833501	0.000590714	0.000791801	0.00122257	0.00103264	0.000825034	0.00101742	0.000811684	0.000750738
ko00630	0.00862647	0.00733152	0.00747473	0.00727074	0.00800372	0.00726839	0.00888409	0.00819545	0.00788938	0.00823818	0.00752021	0.00709763	0.00907527	0.00805031	0.00783919	0.00810181	0.0081311	0.00750838	0.00819594	0.00812522	0.00810101	0.00840453	0.00722913	0.0077915	0.00771742	0.00793974	0.00770038	0.00797993	0.00736566	0.00812974	0.00750028	0.00818917	0.00708153	0.00778273	0.0074306	0.00797416	0.00834209	0.00743996	0.00774036	0.00709732	0.00691237	0.00714149	0.00755459	0.00832856	0.00809606	0.00740259	0.00782673	0.0077639	0.0076301
ko00633	0.000623771	0.000823998	0.000727519	0.000902749	0.00063185	0.00041514	0.000367174	0.000815925	0.000984704	0.000939701	0.00062046	0.000448118	0.00112273	0.000794819	0.000766958	0.000789399	0.000813993	0.000692546	0.000771159	0.000811427	0.000808576	0.000744865	0.000542591	0.000680213	0.000709326	0.000740222	0.000646576	0.000713824	0.000589829	0.000909759	0.000794907	0.000634543	0.000531919	0.000646284	0.000566031	0.000679018	0.00110184	0.000622058	0.000686355	0.000534732	0.000552789	0.00101121	0.00067407	0.000971536	0.000777183	0.000481631	0.000627388	0.000582913	0.000738983
ko00640	0.0112546	0.00758252	0.0082073	0.00985288	0.00773784	0.00836027	0.00691594	0.009147	0.00848095	0.00815084	0.00771157	0.00779806	0.00602167	0.00787546	0.00882979	0.00929829	0.00922597	0.00831609	0.00963507	0.0088926	0.00966199	0.00961453	0.00745412	0.0086566	0.00882354	0.00893414	0.00867054	0.0090451	0.00800002	0.00894398	0.00732529	0.00954698	0.00756125	0.0091195	0.00826247	0.00880353	0.00797138	0.00789912	0.00854398	0.00757165	0.00702223	0.00690964	0.00832064	0.00867094	0.00869667	0.00799406	0.00916459	0.00859993	0.00783615
ko00642	0.000639699	0.000345174	0.000214125	0.000374226	7.79e-05	8.66e-05	8.39e-05	0.000219133	0.000167422	0.000164356	0.000249128	6.13e-05	8.82e-05	0.000186257	0.000273325	0.000293508	0.0002742	0.000226108	0.00032086	0.000285137	0.000322612	0.00041769	0.00013928	0.000275011	0.000266384	0.000311817	0.000275045	0.000267709	0.000214676	0.000286082	0.00018292	0.000424776	0.000267676	0.000245297	0.000216371	0.000293332	0.000333561	0.000182651	0.000288845	0.000175863	0.00022403	9.35e-05	0.000204104	0.000406869	0.000302219	0.000214347	0.000273995	0.000222554	5.67e-05
ko00643	0.000624912	0.000297706	0.000275331	0.000622566	0.000334924	0.000407866	0.000194606	0.00056955	0.000228388	0.000415219	0.000313011	0.000192994	0.000184327	0.000418038	0.000488346	0.000560436	0.00053263	0.000437513	0.000597682	0.000511008	0.00060189	0.000556672	0.00021263	0.000466918	0.000509493	0.000518195	0.000428038	0.000494876	0.000359135	0.000540828	0.000366832	0.000552444	0.000347805	0.000495063	0.000387909	0.000474292	0.00039219	0.000356576	0.000481221	0.000339516	0.000302478	0.00023729	0.00041953	0.000523751	0.000513561	0.000378616	0.000518304	0.000487412	0.000219544
ko00650	0.00946174	0.00661846	0.00594561	0.00829498	0.00629295	0.00527419	0.00615262	0.00793917	0.00625915	0.00688073	0.00611611	0.00435322	0.00512626	0.00668866	0.00734117	0.00802745	0.00789943	0.00686693	0.00836315	0.00762879	0.0083927	0.00851687	0.00561306	0.00721091	0.00751406	0.00760972	0.00699522	0.0074684	0.00648977	0.00791103	0.00605887	0.0080935	0.00604583	0.00730789	0.00657433	0.00736817	0.00759537	0.0061952	0.00719672	0.00580993	0.00574392	0.00554561	0.00653447	0.0084017	0.00765821	0.00628332	0.00746197	0.00695167	0.00535606
ko00660	0.00161947	0.00176527	0.00185102	0.00160875	0.00153881	0.00153576	0.00117201	0.00167961	0.00175948	0.00176043	0.00185079	0.00205152	0.00199722	0.00167143	0.00168121	0.00167816	0.00173267	0.00168417	0.00169471	0.00172599	0.00167958	0.00172171	0.00170238	0.00179478	0.00172493	0.00177117	0.00178115	0.00175104	0.00178923	0.00177501	0.00176657	0.00171382	0.00178122	0.0017499	0.00179944	0.00176144	0.00173482	0.00180154	0.00182395	0.001797	0.00180159	0.0013583	0.00174888	0.00173113	0.00178952	0.00182309	0.00181165	0.00159432	0.00197768
ko00670	0.00295924	0.00278978	0.00332032	0.00290562	0.00408068	0.00411724	0.00478431	0.00364761	0.0034637	0.00335435	0.00326134	0.00332248	0.0035114	0.00342726	0.00333878	0.00340165	0.00337693	0.00325744	0.00340043	0.00336749	0.00335232	0.00316861	0.00333991	0.00335141	0.00329648	0.00332144	0.00327247	0.00349261	0.00338472	0.00330365	0.0031058	0.00317995	0.0031768	0.00359361	0.00349325	0.00341697	0.00267929	0.00353448	0.00350867	0.00348684	0.00305825	0.00341263	0.00343754	0.00287896	0.00350584	0.00350609	0.00357008	0.00340997	0.00316045
ko00680	0.00693147	0.00706606	0.00769113	0.00741583	0.00726348	0.00690242	0.00774569	0.0070208	0.00803807	0.006945	0.00649038	0.00594343	0.00585651	0.00677432	0.00700436	0.00696836	0.00721084	0.00702363	0.00693422	0.00696389	0.00713709	0.00694402	0.00722128	0.00691173	0.0069438	0.00694268	0.0069554	0.00679915	0.00700719	0.00736573	0.00678435	0.00682622	0.00656275	0.0067738	0.00678335	0.00677743	0.00757887	0.00684358	0.00701295	0.0065562	0.0064592	0.00811277	0.00692084	0.0071786	0.00722776	0.0066619	0.00658294	0.00701187	0.00724622
ko00710	0.00393366	0.00363599	0.00401441	0.00416604	0.00377062	0.00324137	0.00437654	0.00334215	0.00378092	0.00353412	0.00358358	0.00395646	0.00336624	0.00351722	0.00349139	0.00345093	0.00351978	0.00366436	0.0034263	0.00352586	0.00350132	0.00360508	0.0039469	0.00362098	0.00368737	0.00346402	0.00361998	0.00352104	0.00360821	0.00354217	0.0035217	0.00363911	0.00359664	0.00342627	0.00361787	0.00358819	0.00370311	0.00355548	0.00348709	0.00347681	0.00374627	0.00462089	0.00351474	0.00368267	0.00358614	0.00365985	0.00344759	0.00422069	0.00350851
ko00720	0.00930639	0.0078133	0.0088003	0.00859562	0.00932766	0.00979403	0.00979118	0.0092024	0.00949268	0.00846596	0.00812078	0.00712705	0.0081951	0.0085528	0.0090035	0.00928242	0.00923614	0.00851727	0.0092338	0.00915775	0.00934174	0.00899728	0.00785476	0.00888703	0.00872022	0.00901875	0.00880942	0.0091508	0.00860941	0.00938194	0.00857674	0.00905223	0.00781816	0.00925301	0.00866801	0.00886546	0.00795324	0.00870344	0.00911571	0.00826381	0.00726394	0.00804223	0.00873149	0.00809014	0.0093809	0.00844692	0.00910264	0.00882374	0.00877037
ko00730	0.00306131	0.00349352	0.00394849	0.00338899	0.00384772	0.00473045	0.00348358	0.00408568	0.00365869	0.00385011	0.00400483	0.00359223	0.00412065	0.00376454	0.00384184	0.0038185	0.00377565	0.00387836	0.00375023	0.00383156	0.00373485	0.00346799	0.00394715	0.00387668	0.00378594	0.00386357	0.00385803	0.00399976	0.00407677	0.00373401	0.0037647	0.00358023	0.00382891	0.00407026	0.0041375	0.00381635	0.0030453	0.00429137	0.00414701	0.00418904	0.00371599	0.00372173	0.00412705	0.00319092	0.00391696	0.00410552	0.00410634	0.00376367	0.00381065
ko00740	0.00188321	0.00205614	0.00224239	0.00206015	0.00264154	0.00190317	0.00354937	0.00214632	0.00198547	0.00199616	0.00203948	0.00123539	0.00186583	0.00222635	0.00197034	0.0019354	0.00184326	0.00196244	0.00184818	0.00186528	0.00179848	0.00178347	0.00221914	0.00198548	0.00192718	0.00194099	0.00188642	0.00201277	0.00205005	0.00185745	0.00215673	0.00194819	0.00207868	0.00213537	0.00215983	0.00200083	0.00226057	0.00219252	0.00217225	0.00227897	0.00192162	0.00171808	0.00212491	0.00240948	0.00218557	0.00220494	0.00213658	0.0020806	0.0014531
ko00750	0.000970818	0.00109748	0.00116936	0.000981734	0.0014445	0.000982623	0.0016886	0.00109306	0.00133485	0.00113509	0.0010734	0.00174846	0.000972594	0.0011129	0.00100716	0.00103233	0.00105826	0.00106199	0.00104541	0.00104472	0.00104063	0.00106052	0.00131582	0.00106275	0.0010699	0.00101	0.00107354	0.00103194	0.00109686	0.00104916	0.00102492	0.00100642	0.000932566	0.00102103	0.00111278	0.0010716	0.00136792	0.00106637	0.00102371	0.00101161	0.000946005	0.0011202	0.00105104	0.00135141	0.00108608	0.00106752	0.00110085	0.00104539	0.00154579
ko00760	0.00316433	0.00387867	0.0035226	0.00358947	0.00449544	0.00385292	0.00492424	0.00363244	0.0039341	0.00353383	0.0034216	0.00500074	0.00339778	0.00374391	0.00344865	0.00346201	0.00354235	0.00351815	0.00352384	0.00354063	0.00349763	0.00335854	0.00362065	0.00359044	0.00361278	0.00351537	0.00346954	0.00353178	0.00357748	0.00351035	0.0036504	0.00336187	0.00344826	0.00359053	0.00368961	0.00353013	0.00408468	0.00357913	0.00366184	0.00360212	0.00349033	0.00395407	0.00355665	0.00431301	0.00385145	0.0037655	0.00368057	0.0037056	0.00416063
ko00770	0.00352971	0.00405442	0.00377961	0.00350002	0.00354184	0.00364061	0.00373496	0.00346791	0.00389236	0.00384321	0.00396235	0.00393895	0.00486918	0.00381522	0.00367853	0.00361124	0.00371979	0.00369245	0.00358451	0.00382557	0.00364329	0.00369766	0.00370796	0.00386056	0.0037519	0.00375951	0.00375397	0.00372426	0.00372892	0.00382046	0.00389546	0.00358666	0.00380514	0.00367547	0.0037883	0.0038149	0.00376558	0.00368985	0.00375339	0.00374612	0.00401598	0.0037912	0.00365935	0.00369472	0.00389113	0.00373455	0.00373255	0.00368046	0.00372135
ko00780	0.00303513	0.00306833	0.00276478	0.00280727	0.00355729	0.00298127	0.00504667	0.00300846	0.00313169	0.00325963	0.00285034	0.00131429	0.00397301	0.00335237	0.00289093	0.00287122	0.00291002	0.0028001	0.00284528	0.00295745	0.00275284	0.00299098	0.00330742	0.00296198	0.00285439	0.00283992	0.00281268	0.00282239	0.00304719	0.00308847	0.00329384	0.00293131	0.00260901	0.00274493	0.00293374	0.00291133	0.00406657	0.00282309	0.00280553	0.00270664	0.00267837	0.00257278	0.00274718	0.00376019	0.00323771	0.00289527	0.00281761	0.00313626	0.00268037
ko00785	0.000387303	0.000146136	0.000167974	0.000250506	0.000388801	0.00016213	0.000576333	0.000207595	0.000235556	0.000321465	0.00025235	0.000263717	0.000666747	0.000335043	0.000234963	0.00025385	0.000235267	0.000171869	0.000239855	0.000267997	0.000199878	0.00030865	0.00018245	0.000240472	0.000206127	0.000209685	0.00021312	0.00025577	0.000193989	0.000222278	0.000242102	0.000287758	0.00014116	0.000236927	0.000211439	0.000268634	0.000339989	0.000212558	0.000184796	0.00017755	0.000115184	7.98e-05	0.000182007	0.000334988	0.000257341	0.000218217	0.000252866	0.000242394	0.000234023
ko00790	0.00184021	0.00294145	0.00318153	0.00320578	0.00380113	0.0026829	0.00518367	0.00271908	0.00343068	0.00345535	0.00269914	0.00247386	0.00454194	0.00328601	0.00254749	0.00263882	0.00277344	0.00267014	0.00262647	0.00303505	0.00266959	0.00266039	0.00322592	0.00281954	0.00276367	0.00268922	0.00245539	0.00262392	0.00260194	0.00296241	0.00317331	0.00219015	0.00211706	0.00243064	0.00267264	0.00272096	0.00351999	0.00260807	0.00275181	0.00234459	0.00256702	0.0037248	0.00254521	0.00340838	0.0033153	0.00247662	0.00257245	0.00274254	0.0025921
ko00791	0.000377504	0.000290518	0.000210048	0.000316696	0.000180151	0.000163463	0.000129357	0.000247923	0.00028591	0.00027481	0.000177028	0.000310588	9.07e-05	0.000235704	0.000260236	0.000320244	0.000327134	0.000255445	0.000332766	0.000328179	0.000341828	0.000366005	0.000216063	0.000285765	0.000285376	0.000290013	0.000268353	0.000264941	0.000193024	0.000298558	0.000220534	0.000297165	0.000129371	0.000230115	0.000181225	0.000239752	0.00040797	0.000162878	0.000247568	0.000114862	0.000133186	0.000187971	0.000222924	0.00038262	0.000333178	0.000175839	0.000232697	0.000256022	0.000323682
ko00830	0.00100175	0.000550724	0.000530448	0.000701434	0.000540378	0.000457458	0.0007295	0.000531955	0.000609183	0.00058336	0.00050663	0.000459025	0.000582784	0.000563941	0.000583658	0.000633353	0.0006231	0.000516679	0.00064338	0.000584851	0.000603891	0.000758673	0.000478345	0.0005037	0.000532151	0.000560366	0.000563543	0.000558111	0.000460628	0.000543013	0.000464908	0.000694579	0.00049189	0.000529883	0.000430895	0.000576476	0.000551761	0.000414457	0.000427129	0.000416329	0.000457921	0.000327489	0.000469722	0.000524876	0.000467203	0.000449474	0.00047943	0.00046648	0.000427157
ko00860	0.00746803	0.0066102	0.00675953	0.00652583	0.00296781	0.00318528	0.00307867	0.00373582	0.00544403	0.00591995	0.00637283	0.00238472	0.00800741	0.00507958	0.00521798	0.00474712	0.00472972	0.00503444	0.00458519	0.00506709	0.00472019	0.00632227	0.00647991	0.00534245	0.00494304	0.00527093	0.00520099	0.00478865	0.00526148	0.00509423	0.00519017	0.00589001	0.00624141	0.00446736	0.00508761	0.00550179	0.00513303	0.00504592	0.00517453	0.00510539	0.0068737	0.0042674	0.00479831	0.00453197	0.0048604	0.00493487	0.00462092	0.00432515	0.0036499
ko00900	0.0036	0.00366426	0.0038732	0.00348082	0.00439783	0.00434056	0.00527924	0.00378698	0.00395407	0.00382365	0.0040546	0.00416621	0.00451319	0.00391968	0.00390337	0.00384343	0.00383131	0.00382801	0.00384211	0.00396793	0.0038578	0.00391978	0.00399453	0.00394168	0.0038487	0.00390713	0.00390158	0.00391574	0.00394866	0.00388926	0.00372282	0.00377907	0.00383931	0.00384234	0.00395632	0.00398418	0.00322731	0.00397312	0.00398117	0.00391406	0.00393444	0.00408171	0.00385278	0.00321285	0.00396753	0.00394069	0.00395316	0.00382945	0.00386689
ko00901	0	0	0	0	8.61e-08	8.34e-08	0	2.78e-07	0	4.58e-07	1.16e-07	2.7e-08	1.19e-07	2.22e-06	1.24e-07	1.38e-07	7.64e-07	3.97e-07	0	1.38e-07	3.33e-07	1.18e-07	4.8e-07	0	0	3.24e-07	5.33e-07	0	4.26e-07	3.03e-07	4.83e-07	1.42e-06	5.73e-08	7.29e-08	0	5.64e-08	8.93e-07	2.96e-07	9.8e-07	2.38e-07	1.96e-07	2.35e-07	1.01e-06	1.29e-07	9.22e-07	1.19e-06	1.03e-06	4.13e-07	7.02e-07
ko00902	0	0	0	0	0	0	0	0	0	0	0	0	0	0	0	0	0	0	0	0	0	0	0	0	0	0	0	0	0	0	1.61e-07	0	0	0	0	0	0	0	0	0	0	3.14e-07	0	0	0	0	0	0	0
ko00903	0.000414622	0.000636629	0.000336726	0.000463136	0.000380863	0.000257695	0.000265951	0.000756305	0.000346646	0.000547122	0.000422055	0.000164037	0.000218138	0.000593197	0.000576693	0.000596604	0.00059594	0.000546598	0.000691125	0.000570895	0.000687692	0.00058601	0.000326524	0.000579429	0.000616881	0.000642595	0.000514207	0.000576229	0.000466338	0.000649453	0.000569668	0.000584953	0.000544122	0.000581435	0.000486419	0.000554278	0.000872359	0.00047645	0.000633156	0.000510676	0.00055341	0.000375557	0.000572628	0.000952545	0.000649907	0.00050091	0.000638185	0.000511586	0.000347206
ko00906	2.05e-06	4.3e-05	3.29e-05	1.06e-06	0.000148027	5.01e-06	0.000281309	1.65e-05	0.000130017	9.69e-05	5.49e-05	1.45e-06	0.000218096	0.000100061	6.19e-05	3.22e-05	4.61e-05	2.27e-05	2.62e-05	4.86e-05	2.4e-05	5.21e-05	9.63e-05	5.88e-05	3.74e-05	3.25e-05	4.08e-05	3.66e-05	5.97e-05	6.46e-05	6.42e-05	3.1e-05	2.31e-05	3.21e-05	3.86e-05	5.23e-05	0.000108126	3.95e-05	2.97e-05	3.48e-05	3.98e-05	0.000124942	2.72e-05	3.45e-05	7.17e-05	4.54e-05	3.98e-05	5.86e-05	8.47e-05
ko00908	0.000222969	0.000228781	0.000274494	0.000221577	0.000416644	0.000287909	0.000605214	0.000256202	0.000308705	0.000253514	0.00025053	0.000324465	0.000279748	0.000282028	0.000243305	0.000238371	0.000240365	0.000234957	0.000240514	0.00024498	0.000236391	0.000238769	0.000301988	0.000248804	0.000241019	0.00023994	0.000243876	0.000247609	0.000253708	0.000240645	0.000236656	0.000227764	0.000241295	0.000246375	0.000254111	0.000251527	0.000204607	0.000257543	0.000249591	0.000262142	0.000243575	0.000289048	0.000241256	0.000204458	0.000263114	0.000262489	0.000254071	0.000253096	0.000290445
ko00909	0	0	5.39e-07	9.03e-07	8.61e-08	4.94e-07	0	9.36e-07	8.12e-07	5.72e-05	4.21e-05	2.91e-07	0.000204991	4.32e-05	1.66e-05	1.8e-05	1.7e-05	1.05e-05	1e-05	3.14e-05	8.43e-06	2.52e-05	8.24e-06	2.02e-05	1.26e-05	1.55e-05	1.26e-05	1.72e-05	5.92e-06	2.15e-05	3.82e-05	1.35e-05	4.92e-06	6.56e-06	1.25e-05	2.98e-05	2.56e-05	1.31e-05	7.51e-06	4.27e-06	2.49e-05	1.02e-05	9.76e-06	1.56e-06	1.6e-05	1.18e-05	1.43e-05	9.32e-06	1.55e-06
ko00910	0.00314597	0.00388842	0.00373966	0.003387	0.00382499	0.00377083	0.00404554	0.00357416	0.00432904	0.00334823	0.00335141	0.0033607	0.00241967	0.00357788	0.00363295	0.00351258	0.00362183	0.00373506	0.0034854	0.00356898	0.003666	0.00332345	0.0036326	0.0037146	0.00367376	0.00364936	0.00362087	0.00360167	0.00357954	0.00377053	0.00389621	0.00337428	0.00363153	0.00381215	0.00368072	0.00351134	0.00393292	0.00354606	0.00377636	0.00376598	0.00347853	0.00419585	0.00383105	0.0038907	0.00395061	0.00358422	0.00368267	0.00377006	0.00366978
ko00920	0.00441193	0.00607097	0.00509363	0.00501145	0.0047715	0.00427356	0.00426813	0.00389968	0.00918817	0.00512278	0.00514788	0.00485513	0.00642368	0.00487031	0.00520241	0.00458562	0.00495713	0.00470182	0.00437042	0.00495363	0.00474299	0.00502564	0.00564178	0.00501063	0.00459467	0.0045368	0.00528497	0.00443313	0.00537058	0.00592862	0.00588377	0.00458791	0.0044951	0.00418015	0.0044073	0.00476922	0.00885419	0.00442108	0.00450881	0.00425524	0.00471098	0.00999924	0.0047188	0.00596466	0.00508328	0.00414773	0.00426631	0.00436561	0.00834864
ko00930	0.000600765	0.000725526	0.000341616	0.000655726	0.00049747	0.00019009	0.000319229	0.00093885	0.000427471	0.000617543	0.000462939	0.0003717	0.00028769	0.000617341	0.000666648	0.000750385	0.000773533	0.000618187	0.000887225	0.000705633	0.000881249	0.000753816	0.000308957	0.000687915	0.000779472	0.000793962	0.000613472	0.000701731	0.000519211	0.000786229	0.00047752	0.000669693	0.000600893	0.000690217	0.000570524	0.000679367	0.000568803	0.000515687	0.000713714	0.000532524	0.000700009	0.000265262	0.000579981	0.000755282	0.000728987	0.000557457	0.000740666	0.000643975	0.00040459
ko00940	0.000297771	0.000879764	0.000707378	0.000343017	0.000898037	0.000982223	0.00076484	0.000859653	0.00064992	0.000697496	0.000847982	0.000855261	0.000652469	0.000883814	0.000805576	0.000721373	0.000716575	0.000886192	0.000723359	0.000732561	0.000699456	0.000574827	0.000815988	0.000849787	0.000806943	0.000812363	0.000846809	0.000807372	0.000898908	0.000715483	0.000979184	0.000708059	0.00106353	0.000874185	0.000871807	0.000724156	0.000725414	0.000968134	0.000865375	0.00110562	0.00105291	0.000638956	0.00096186	0.000718611	0.000802703	0.000964179	0.000838686	0.000930204	0.00116427
ko00941	1.9e-05	3.56e-06	2.53e-05	4.05e-06	0.000121271	5.29e-06	0.000264392	2.36e-05	4.36e-05	2.08e-05	2.05e-06	2.93e-06	1.4e-06	3.77e-05	1.25e-05	8.07e-06	1.41e-05	5.83e-06	1.29e-05	1.03e-05	8.85e-06	1.97e-05	5.8e-05	2.6e-05	1.93e-05	1.04e-05	1.21e-05	1.41e-05	2.91e-05	1.49e-05	4.31e-06	9.3e-06	2.67e-06	1.77e-05	2.41e-05	1.21e-05	1.58e-05	1.46e-05	1.69e-05	1.79e-05	4.07e-06	6.14e-06	4.77e-06	2.38e-05	4.32e-05	3.08e-05	2.14e-05	3.83e-05	1.84e-05
ko00943	0	0	8.58e-08	0	0	3.4e-08	0	0	0	0	0	3.3e-08	0	0	0	0	0	0	3.9e-08	0	0	0	0	1.27e-07	5.26e-08	8.81e-08	1.84e-07	4.9e-08	2.36e-07	4.41e-08	0	0	2.34e-08	0	1.85e-07	0	0	0	2.5e-07	4.85e-08	4e-08	0	5.89e-08	2.63e-08	9.39e-08	0	0	0	0
ko00944	5.01e-05	0.000161594	3.84e-05	1.92e-05	3.21e-05	2.92e-05	2.26e-05	3.53e-05	3.97e-05	3.97e-05	4.07e-05	9.13e-06	1.53e-05	6.53e-05	4.58e-05	3.23e-05	3.93e-05	5.08e-05	3.5e-05	3.43e-05	3.19e-05	3.06e-05	2.88e-05	4.44e-05	5.21e-05	4.7e-05	4.39e-05	3.11e-05	4.55e-05	3.83e-05	8.75e-05	3.78e-05	0.000107421	3.57e-05	3.86e-05	2.85e-05	6.88e-05	3.46e-05	3.74e-05	7.96e-05	0.00011956	1.6e-05	3.87e-05	8.24e-05	3.89e-05	5.11e-05	1.28e-05	6.82e-05	7.96e-06
ko00945	1.9e-05	3.56e-06	2.53e-05	4.05e-06	0.000121271	5.29e-06	0.000264392	2.36e-05	4.36e-05	2.08e-05	2.05e-06	2.93e-06	1.4e-06	3.77e-05	1.25e-05	8.07e-06	1.41e-05	5.83e-06	1.29e-05	1.03e-05	8.85e-06	1.97e-05	5.8e-05	2.6e-05	1.93e-05	1.04e-05	1.21e-05	1.41e-05	2.91e-05	1.49e-05	4.31e-06	9.3e-06	2.67e-06	1.77e-05	2.41e-05	1.21e-05	1.58e-05	1.46e-05	1.69e-05	1.79e-05	4.07e-06	6.14e-06	4.77e-06	2.38e-05	4.32e-05	3.08e-05	2.14e-05	3.83e-05	1.84e-05
ko00950	0.00065399	0.000689276	0.00078638	0.000774994	0.00123413	0.000809223	0.00111666	0.00112192	0.00099026	0.00100836	0.000823411	0.00167949	0.000747416	0.000930972	0.000914047	0.000928459	0.000952881	0.000902634	0.000951615	0.000890546	0.000958412	0.000829268	0.000937433	0.000848679	0.000884276	0.000919234	0.000853558	0.000932316	0.000825983	0.000901195	0.000770609	0.00077947	0.000870895	0.000974803	0.000895946	0.000894984	0.000593761	0.00091483	0.000938121	0.000944603	0.000840944	0.00088242	0.00094571	0.000668264	0.00092224	0.000872685	0.000933392	0.000850922	0.00117835
ko00960	0.00114623	0.00126476	0.00138544	0.00125482	0.00165238	0.001538	0.00134495	0.00177292	0.00146375	0.00163728	0.00149047	0.00207945	0.00136568	0.001515	0.00153799	0.00155102	0.00153865	0.00156293	0.0015649	0.00148547	0.00157162	0.00139614	0.00156676	0.0014561	0.00147756	0.00153554	0.00146777	0.00156971	0.00146838	0.0014928	0.00138288	0.00139283	0.00155886	0.00163354	0.00154851	0.00153259	0.00115808	0.00159541	0.00158735	0.00163958	0.00148974	0.00141849	0.00163846	0.00125742	0.00148628	0.0014951	0.00158455	0.00137454	0.00169491
ko00965	1.18e-05	3.14e-05	2.21e-05	2.42e-05	6.48e-05	0.000119226	2.08e-05	8.23e-05	3.47e-05	4.91e-05	5.51e-05	5.96e-06	2.09e-05	7.62e-05	6.99e-05	7.38e-05	6.47e-05	6.33e-05	6.87e-05	6.41e-05	6.72e-05	3.24e-05	2.02e-05	7.23e-05	6.25e-05	6.61e-05	6.47e-05	8.7e-05	6.86e-05	6.2e-05	8.38e-05	6e-05	6.48e-05	0.000114392	8.15e-05	7.28e-05	8.03e-05	8.94e-05	8.52e-05	0.000100212	2.83e-05	4.25e-05	9.5e-05	0.000103258	8.12e-05	8.28e-05	0.000106148	7.67e-05	4.58e-05
ko00966	0.000206867	0.000231538	0.000254889	0.000210949	0.000184981	0.000287318	9.6e-05	0.000238367	0.000247116	0.000235034	0.000260667	0.000293674	0.000280071	0.000222018	0.000238282	0.000239862	0.000255108	0.00024431	0.000246706	0.000251414	0.000246169	0.000227589	0.000217263	0.000256428	0.000246843	0.000254284	0.000262969	0.000253412	0.000260981	0.000250379	0.000250369	0.000232984	0.000240302	0.000256614	0.000261958	0.000246069	0.000198365	0.000264435	0.000254056	0.000248945	0.000247841	0.00018754	0.000251183	0.000195703	0.000243831	0.000256964	0.000257632	0.000221521	0.000297278
ko00970	0.00621457	0.00628424	0.00719047	0.00656536	0.00812966	0.00830473	0.00890187	0.00675476	0.00757102	0.00679762	0.00751405	0.00876858	0.00813684	0.0069936	0.00706749	0.00692157	0.00684988	0.00676356	0.00682561	0.00703837	0.00686357	0.00674069	0.00742323	0.00710828	0.00690338	0.00695109	0.00715189	0.00716958	0.00737841	0.00697243	0.00685862	0.00666902	0.00717624	0.0071742	0.00741495	0.00728102	0.00559595	0.00755548	0.00726213	0.00749767	0.00714908	0.00818097	0.0070605	0.00543005	0.00697636	0.00742836	0.00736717	0.00678876	0.0077387
ko00980	0.000983293	0.000652187	0.000498511	0.0007318	0.000324701	0.000457177	0.000221859	0.00052787	0.000535967	0.000609401	0.000516377	0.000469528	0.000586243	0.000570561	0.000588306	0.0006369	0.000639254	0.000538626	0.000662545	0.000608267	0.000617394	0.000755194	0.000397333	0.000517667	0.000547628	0.000583362	0.000573598	0.000565878	0.000466494	0.000561096	0.000556204	0.000736679	0.000508201	0.000547741	0.000438756	0.00058388	0.000821109	0.00042338	0.000451843	0.000416056	0.000465221	0.000329985	0.000500883	0.000801975	0.00049045	0.000471137	0.000502107	0.000438784	0.000440894
ko00981	0.000145777	0.000214778	0.000157141	0.000144378	0.000137546	0.000148241	8.71e-05	0.000228809	0.00018485	0.000195938	0.000130406	4.5e-05	5.21e-05	0.00022588	0.000192649	0.00018749	0.000186164	0.000183984	0.00019759	0.00018777	0.000194757	0.000171689	0.000125938	0.000193557	0.000175898	0.000188938	0.000175377	0.000189833	0.000166157	0.00020121	0.000251258	0.000206392	0.000127626	0.000198227	0.000152781	0.000158726	0.000453647	0.000179501	0.000212984	0.000163781	7.77e-05	0.000205735	0.000231658	0.000424926	0.000244363	0.000182482	0.000221751	0.000169471	0.000213983
ko00982	0.000984073	0.000662796	0.000517801	0.000731969	0.00044125	0.000457922	0.000485698	0.000542833	0.000576972	0.00062701	0.000518417	0.000471127	0.000588072	0.000608186	0.000597266	0.000646005	0.000654803	0.000541826	0.000672392	0.000622666	0.000628128	0.00077678	0.000439001	0.000530619	0.000557812	0.000598515	0.000580608	0.000574698	0.000472827	0.000569603	0.00055721	0.000735395	0.000509574	0.000553185	0.000440174	0.000592478	0.00082066	0.000426581	0.00046613	0.000424886	0.000466997	0.000333595	0.000505004	0.000810256	0.000525572	0.00047979	0.000508297	0.000458644	0.000447603
ko00983	0.00225392	0.00238437	0.00229634	0.00230725	0.00269668	0.00267041	0.00313985	0.00218376	0.002224	0.00201655	0.00204509	0.00233577	0.00170939	0.00226154	0.00218479	0.00214236	0.00214802	0.00217659	0.00218912	0.00214557	0.00216593	0.00211626	0.00220893	0.00218536	0.00219319	0.00217283	0.00216553	0.00215635	0.00223441	0.00208881	0.00222005	0.00223872	0.00225695	0.00221291	0.00220689	0.00212155	0.00227884	0.00220068	0.00222278	0.00225202	0.00221533	0.00220009	0.00217239	0.00243276	0.00225326	0.00231796	0.00218187	0.00226909	0.00228021
ko00984	4.94e-05	0.000214547	5.92e-05	1.72e-05	2.22e-05	0.000143782	4.37e-05	5.03e-05	0.000110043	5.24e-05	7.08e-05	7.95e-06	2.62e-05	5.96e-05	5.75e-05	8.07e-05	5.74e-05	0.000132187	7.57e-05	7.3e-05	7.59e-05	9.36e-05	9.89e-05	7.73e-05	8.38e-05	5.96e-05	8.66e-05	4.83e-05	0.000107313	7.25e-05	0.000107472	7.14e-05	4.38e-05	5.16e-05	8.41e-05	6.16e-05	0.000128323	7.86e-05	0.000100648	5.34e-05	6.86e-05	0.000116749	9.69e-05	0.000117629	9.85e-05	8.32e-05	6.67e-05	8.66e-05	0.000232698
ko01040	0.00162593	0.00159875	0.00119016	0.00132783	0.00116364	0.00135555	0.00113775	0.00160359	0.00127487	0.00153198	0.00139264	0.000925875	0.00189196	0.00155886	0.00149971	0.00153561	0.00152974	0.00144409	0.001561	0.00152743	0.00149541	0.00158373	0.00115326	0.00145511	0.0014718	0.00151097	0.00144158	0.00148264	0.00139712	0.00154599	0.00157945	0.00163096	0.00136897	0.00142549	0.00137805	0.00149274	0.00186341	0.00137538	0.00140906	0.00132421	0.00142086	0.00112659	0.0014285	0.00177498	0.0014946	0.00143469	0.00145666	0.00156502	0.00132352
ko01051	0.000770241	0.000660589	0.000631819	0.000801418	0.000475857	0.000557614	0.000502132	0.000552509	0.000587048	0.000578413	0.00075859	0.000705804	0.000630141	0.000595387	0.000654563	0.000637117	0.000656848	0.000703823	0.000625984	0.00067485	0.000668909	0.000691099	0.000723631	0.000720246	0.000751559	0.000662816	0.00075098	0.000649944	0.000749018	0.000677852	0.000652913	0.000715883	0.000800635	0.000604435	0.000719872	0.00072129	0.000501337	0.000688284	0.000641477	0.000684809	0.000936745	0.00115577	0.000617346	0.000499449	0.000613066	0.000714645	0.000613465	0.000984822	0.000592177
ko01052	2.96e-07	5.28e-06	4.1e-06	6.34e-08	8.22e-07	3e-06	2.43e-05	4.85e-05	2.84e-06	1.69e-05	3.81e-05	9.68e-06	1.16e-05	4.21e-05	4.16e-05	5.96e-05	6.62e-05	9.31e-05	3.85e-05	5.98e-05	4.31e-05	4.42e-05	3.82e-05	6.95e-05	0.000107577	5.83e-05	7.46e-05	5.26e-05	3.25e-05	5.67e-05	0.000102328	0.000111149	4.64e-05	3.17e-05	7.34e-05	4.73e-05	6.58e-05	2.37e-05	4.51e-05	2.75e-05	0.000182971	4.43e-05	7.48e-05	2.79e-05	7.83e-05	0.000170401	5.11e-05	0.000377559	7.04e-05
ko01053	0.000449454	0.000917666	0.000631142	0.000527918	0.000441735	0.000553254	0.000589291	0.000530587	0.00114876	0.000534139	0.000541511	0.000676311	0.000568392	0.000671394	0.000586337	0.000604023	0.000734407	0.000755319	0.000627256	0.000663409	0.00064791	0.000584624	0.000439575	0.0006736	0.000834053	0.000665517	0.00074482	0.000630289	0.000482804	0.000636125	0.0009607	0.000620555	0.000586419	0.000693929	0.000710401	0.000627041	0.000871538	0.000384354	0.000489745	0.00051061	0.000901219	0.000564336	0.000650225	0.000998568	0.000692976	0.000638806	0.000603569	0.00150939	0.000837707
ko01054	0.000200522	0.000387456	0.000328257	0.000223582	0.000144743	0.000203487	0.000218214	0.000463868	0.000475088	0.000264221	0.000351476	6.89e-05	0.000109476	0.000360301	0.000384707	0.00041033	0.000507507	0.000610564	0.00038882	0.000418877	0.00041479	0.000362241	0.000471493	0.000514654	0.000667381	0.000520139	0.00057818	0.000449993	0.000390027	0.000449687	0.000600442	0.000435309	0.000448314	0.00044691	0.000553926	0.000430095	0.000260015	0.000322739	0.00037416	0.000380533	0.000779786	0.000305768	0.000525132	0.00025627	0.000504625	0.000538264	0.00043953	0.00168472	0.000408524
ko01055	0.000169066	0.000328266	0.000237725	0.000260254	0.000369253	0.000410033	0.000420396	0.000417513	0.000328838	0.000491371	0.000363659	0.000380192	0.000737859	0.00042407	0.000315	0.000359035	0.00038633	0.000422096	0.000354093	0.000393429	0.000342505	0.000348353	0.000370937	0.000333012	0.000341908	0.000338291	0.000313468	0.000341966	0.000320009	0.000360884	0.000380898	0.000247008	0.000261064	0.000327757	0.000331415	0.000372177	0.000392468	0.000315267	0.000313945	0.000285776	0.000346998	0.000409748	0.000380719	0.000319755	0.000366925	0.000302964	0.000313729	0.000332007	0.000402153
ko01056	0.000138631	8.15e-05	4.18e-05	6.34e-05	2.66e-05	2.16e-05	2.24e-05	6.53e-05	4.15e-05	4.08e-05	2.68e-05	4.12e-05	2.05e-05	2.94e-05	4.89e-05	6.42e-05	6.85e-05	4.36e-05	7.09e-05	5.11e-05	6.44e-05	7.52e-05	2.45e-05	5.12e-05	5.25e-05	5.09e-05	4.58e-05	5.64e-05	5.39e-05	6.38e-05	1.25e-05	7.4e-05	2.63e-05	5.73e-05	5.4e-05	5.64e-05	1.46e-05	4.65e-05	5e-05	2.78e-05	1.31e-05	2.52e-05	3.64e-05	4.01e-05	6.05e-05	5.19e-05	5.39e-05	4.95e-05	1.41e-05
ko01057	0.00010099	1.16e-05	2.26e-05	5.15e-05	1.61e-06	6.63e-06	4.61e-06	1.31e-05	1.34e-05	6.85e-06	2.93e-05	5.96e-06	5.95e-06	1.41e-05	3.49e-05	3.48e-05	3.28e-05	1.24e-05	4.26e-05	3.57e-05	5.01e-05	6.27e-05	9.71e-06	5.02e-05	3.9e-05	4.26e-05	3.46e-05	4.06e-05	1.87e-05	4.49e-05	1.39e-05	7.23e-05	2.51e-05	3.77e-05	2.58e-05	4.53e-05	1.03e-05	1.6e-05	4.24e-05	1.55e-05	2.71e-05	1.52e-05	1.97e-05	1.74e-05	4.6e-05	3.71e-05	6.33e-05	2.66e-05	1.53e-05
ko01059	7.14e-06	3.49e-05	1.97e-05	1.78e-05	1.35e-05	5.43e-06	1.31e-05	3.06e-05	3.8e-05	2.54e-05	2.02e-05	3.93e-05	8.83e-06	3.7e-05	2.57e-05	2.86e-05	3.64e-05	5.06e-05	2.5e-05	3.37e-05	2.3e-05	2.52e-05	1.23e-05	3.08e-05	5.01e-05	2.84e-05	3.65e-05	2.47e-05	1.83e-05	2.24e-05	4.42e-05	3.39e-05	1.73e-05	2.6e-05	3.09e-05	2.38e-05	1.48e-05	1.12e-05	1.24e-05	2.02e-05	5.58e-05	2.26e-05	3.69e-05	3.16e-05	2.68e-05	4.13e-05	2.25e-05	0.000139201	2.7e-05
ko01062	1.6e-07	1.37e-05	4.52e-06	9.03e-07	5.77e-06	7.22e-07	4.41e-06	1e-06	3.04e-05	5.73e-05	4.4e-05	5.91e-07	0.000206597	4.31e-05	2.13e-05	1.79e-05	1.74e-05	8.26e-06	9.69e-06	3.21e-05	7.2e-06	2.69e-05	1.09e-05	2.15e-05	9.91e-06	1.35e-05	1.57e-05	1.82e-05	1.16e-05	2.56e-05	3.14e-05	1.15e-05	3.28e-06	5.67e-06	7e-06	3.26e-05	4.16e-05	1.42e-05	6.1e-06	6.01e-06	2.29e-05	3.48e-05	1.04e-05	2.04e-06	1.53e-05	7.24e-06	1.36e-05	9.07e-06	1.81e-05
ko01100	0.138478	0.139105	0.143573	0.139048	0.150451	0.143707	0.161574	0.138744	0.14393	0.143989	0.142056	0.149676	0.154031	0.143606	0.138971	0.139007	0.139647	0.139325	0.138878	0.141138	0.13841	0.140404	0.14507	0.141143	0.139651	0.139467	0.139548	0.139649	0.140875	0.139952	0.141097	0.138481	0.137979	0.138875	0.141188	0.140793	0.140405	0.140715	0.140315	0.139613	0.139609	0.139423	0.139051	0.140808	0.142861	0.141337	0.140458	0.139766	0.145008
ko01110	0.0588934	0.0606888	0.0617683	0.0570151	0.0651776	0.0636747	0.067671	0.0626434	0.0631416	0.0631124	0.0630094	0.0669864	0.0677748	0.0628177	0.0619554	0.0620201	0.0621947	0.0613595	0.062102	0.0624253	0.0617137	0.0616778	0.062387	0.0624285	0.0617665	0.0624092	0.062133	0.0626318	0.0626136	0.062435	0.0618545	0.0609097	0.0621793	0.0626306	0.063018	0.062553	0.0584407	0.0630493	0.0630862	0.0631352	0.062256	0.0585288	0.0620098	0.0591747	0.0632534	0.0630286	0.0629829	0.0612289	0.0641623
ko01120	0.0496498	0.0457826	0.0444192	0.0498999	0.0415348	0.039805	0.0401693	0.0434099	0.0463955	0.0445914	0.0422098	0.041131	0.0408443	0.04375	0.0444288	0.0452189	0.0458795	0.0439614	0.0455889	0.0455555	0.0462693	0.0468514	0.0424485	0.0447725	0.04514	0.0445545	0.0443336	0.0440977	0.0428127	0.0464027	0.0444351	0.0460345	0.0410765	0.0434706	0.0427483	0.0444137	0.0518592	0.0418022	0.0434668	0.0403233	0.0409125	0.0476852	0.0428275	0.0512107	0.0458429	0.0416358	0.043652	0.0453982	0.043808
ko01130	0.0481154	0.0474267	0.0490953	0.0463623	0.0510288	0.0517794	0.0521067	0.0503854	0.0505161	0.0499284	0.0494583	0.0540194	0.0535861	0.0494849	0.0493351	0.050075	0.0502334	0.0489402	0.0501655	0.0501696	0.0498694	0.0496833	0.0483005	0.0496512	0.0495144	0.049909	0.0496016	0.0502153	0.049338	0.0499466	0.0484079	0.0488635	0.0485156	0.0500295	0.0496335	0.0499921	0.0452542	0.0496439	0.0499755	0.0493001	0.0488401	0.0472692	0.0492934	0.0457747	0.0501058	0.0499992	0.0502085	0.0492823	0.0513479
ko01200	0.0275721	0.0235903	0.02544	0.0258754	0.0259564	0.0247023	0.0270371	0.0266452	0.0258932	0.0249539	0.0235862	0.0218873	0.0235839	0.024789	0.0255414	0.026374	0.026266	0.0248571	0.0264199	0.0258439	0.0264587	0.0262228	0.0232915	0.025258	0.0253914	0.025692	0.0250894	0.0259648	0.0244612	0.0261873	0.0238466	0.0260969	0.0231323	0.025869	0.0246814	0.0253052	0.0237609	0.0248304	0.0255851	0.023798	0.0222607	0.0236307	0.0250022	0.024428	0.0260471	0.0244886	0.0257103	0.025747	0.0243102
ko01210	0.00579018	0.00661747	0.00703183	0.00568826	0.00579559	0.00712176	0.00387053	0.00685044	0.00675836	0.00713927	0.0071838	0.00840983	0.00780673	0.00660154	0.00681344	0.00681621	0.00693388	0.00685639	0.00681632	0.00688026	0.00678294	0.00653068	0.0066858	0.0069127	0.00680449	0.00690952	0.0069688	0.00696991	0.00697252	0.00689173	0.00678901	0.00653015	0.0069223	0.00701378	0.00703137	0.00687987	0.00624949	0.00713022	0.00704913	0.00710977	0.00693049	0.0061634	0.00708971	0.00616263	0.00676818	0.00703352	0.0070498	0.0063443	0.00770109
ko01212	0.00758167	0.00662085	0.00632193	0.00658821	0.00726302	0.00699641	0.00876448	0.00765846	0.00669941	0.00635512	0.00623379	0.00494882	0.00497277	0.00660755	0.0068665	0.00707904	0.0070341	0.00669452	0.0074131	0.00681175	0.00733815	0.00718943	0.00649254	0.00689892	0.00696706	0.0071895	0.00680173	0.00692964	0.00659993	0.00711234	0.00611027	0.00711562	0.00652087	0.00701192	0.00672219	0.00694506	0.00584927	0.00640434	0.00712464	0.00651741	0.00649743	0.004906	0.00675429	0.00623376	0.00720962	0.00674719	0.0071578	0.00722443	0.00595916
ko01220	0.00415254	0.00283053	0.00242633	0.00354144	0.00153698	0.00198599	0.000929092	0.00224247	0.00221725	0.00246794	0.00261107	0.00236304	0.00170489	0.00235044	0.00260547	0.00270018	0.00268279	0.00246542	0.00279858	0.00263044	0.00276933	0.00320194	0.00253527	0.00244561	0.00254617	0.00258541	0.00267435	0.00242442	0.00244852	0.00259967	0.00260787	0.00322286	0.00246145	0.00231065	0.00240317	0.00266354	0.00376114	0.0022123	0.00225424	0.00206303	0.00231437	0.00203046	0.00224799	0.0038477	0.00229739	0.00219898	0.00237778	0.002292	0.00227945
ko01230	0.0278442	0.0300532	0.0320397	0.0278969	0.0314305	0.0347568	0.0274632	0.0330994	0.0323543	0.0324946	0.033017	0.0391609	0.0343094	0.0313134	0.0320284	0.0323488	0.0326609	0.0326027	0.0323022	0.0324068	0.0322892	0.0308723	0.0318335	0.0323148	0.0323646	0.0325224	0.0326146	0.0327627	0.0327637	0.0323175	0.0312656	0.0303855	0.0324894	0.0330483	0.0332401	0.0325391	0.0266362	0.0333024	0.0331005	0.0334335	0.0327448	0.0307159	0.0330947	0.0268985	0.032105	0.0331599	0.0329925	0.0318191	0.0349751
ko01501	0.00635998	0.00690217	0.00511453	0.00582878	0.00551556	0.00471752	0.00551047	0.00522563	0.00517776	0.00603064	0.00598195	0.00493134	0.00882027	0.00640172	0.00579159	0.00563948	0.00552743	0.00541454	0.00553922	0.00584544	0.00543164	0.00587766	0.0045858	0.00583338	0.00559442	0.00559305	0.00551547	0.0057994	0.00534373	0.00568592	0.00629854	0.00616557	0.00575157	0.00562813	0.005324	0.00585779	0.00758278	0.0055815	0.00539859	0.00558448	0.00580844	0.00560104	0.00556061	0.00722962	0.00565031	0.0056385	0.00581302	0.00553648	0.00520995
ko01502	0.00411024	0.00299183	0.00394804	0.0036587	0.00347379	0.00486673	0.00288138	0.00439498	0.00317859	0.00357974	0.00418261	0.00288833	0.00298816	0.00362403	0.00427301	0.00428403	0.00400822	0.004074	0.00422782	0.00395568	0.00421997	0.00392659	0.00389815	0.00400422	0.00395143	0.00415023	0.00419442	0.00434436	0.0042386	0.00387181	0.00355447	0.00432355	0.00421569	0.00445234	0.00429615	0.00412536	0.00234358	0.00450163	0.00429194	0.00443813	0.00375058	0.00348621	0.00435512	0.00267418	0.00370751	0.00415375	0.0044286	0.00387169	0.00319406
ko01503	0.00350184	0.00399747	0.00444427	0.00354156	0.00356592	0.00404609	0.00436246	0.00359409	0.00329555	0.00415092	0.00396414	0.00160604	0.00519513	0.00425053	0.00381986	0.00365751	0.00360066	0.00371113	0.00359876	0.0038475	0.0035391	0.0036812	0.00393628	0.00369982	0.00366261	0.00370394	0.00359815	0.0037166	0.00363202	0.00356634	0.00438055	0.00388532	0.00377634	0.00363181	0.00372261	0.00379895	0.0057393	0.00377404	0.00366869	0.00371311	0.00376493	0.00358581	0.00374427	0.00556661	0.00378775	0.00371392	0.00364625	0.00349724	0.00279913
ko01523	0.00102016	0.00100011	0.00122504	0.00108463	0.00168008	0.0017328	0.00197678	0.00138145	0.00131314	0.00128094	0.00136022	0.00141338	0.00142322	0.00136399	0.00130727	0.00130584	0.00129109	0.00126238	0.00130419	0.00130755	0.00128109	0.00121199	0.00135289	0.00136995	0.00130606	0.00132621	0.00132314	0.00137564	0.0014064	0.00127722	0.00125773	0.00123408	0.00139345	0.00145236	0.00144584	0.00138523	0.000944055	0.00143244	0.00143719	0.00150437	0.00136254	0.00124213	0.0013549	0.00107861	0.00142248	0.00146691	0.00145114	0.00137697	0.0012322
ko01524	0.000660836	0.000763403	0.000677142	0.000757582	0.000640425	0.000940963	0.000550363	0.0007193	0.000686388	0.000649198	0.000672158	0.000761203	0.000244909	0.000654977	0.000715524	0.000702294	0.000726558	0.000739311	0.000733169	0.000709416	0.000752266	0.00068136	0.000763354	0.000686169	0.000710902	0.000741121	0.000741577	0.000723152	0.000731625	0.000707833	0.000751007	0.000721646	0.000751435	0.000740248	0.000724292	0.000664211	0.00079956	0.000712176	0.000724737	0.000739888	0.000688659	0.000905017	0.000764688	0.000841465	0.000684811	0.000717067	0.000705899	0.000628347	0.000774316
ko02010	0.0627941	0.0655649	0.0644063	0.0652296	0.0518372	0.0562429	0.0340059	0.0607325	0.059776	0.0615303	0.0624266	0.0695906	0.045269	0.0585543	0.062517	0.0622322	0.0625197	0.0679463	0.0611901	0.0601709	0.0626231	0.0614153	0.0633701	0.0612584	0.0632397	0.0607886	0.0637594	0.061553	0.0620581	0.0608089	0.0610534	0.0633624	0.0642419	0.062445	0.0611436	0.0602628	0.0582516	0.0633402	0.0599728	0.0633948	0.0631849	0.072803	0.0670462	0.0551896	0.0559495	0.0622677	0.0604844	0.063376	0.0651346
ko02020	0.0629349	0.0532533	0.0557058	0.0543517	0.0385653	0.0470926	0.0307239	0.0554598	0.046483	0.0471337	0.05206	0.0278649	0.0320349	0.047467	0.0555012	0.0546579	0.0528166	0.0537641	0.0545324	0.0506998	0.0555939	0.0547093	0.0527221	0.0520669	0.0531584	0.0553544	0.0547268	0.0539246	0.0537076	0.0530552	0.0505529	0.0586108	0.0597392	0.0538314	0.0524617	0.0518367	0.0475898	0.0535136	0.0542664	0.0553033	0.0565552	0.0484417	0.0540724	0.048205	0.0489807	0.051791	0.0519145	0.050987	0.0436646
ko02024	0.0338895	0.0306808	0.0277595	0.0310457	0.0244881	0.0281449	0.0175266	0.0274079	0.0275169	0.0253658	0.029159	0.0302898	0.0253269	0.0264773	0.0296989	0.0289805	0.0282709	0.0283421	0.0287492	0.0280981	0.0289729	0.0293868	0.0252564	0.0288955	0.0286904	0.0288468	0.0297089	0.0295025	0.028714	0.0284592	0.0279167	0.0319532	0.030496	0.0297766	0.0287337	0.0291253	0.0259325	0.0293069	0.0289155	0.0295455	0.0290879	0.030457	0.0294179	0.0253336	0.0268117	0.029671	0.0298928	0.0291326	0.0292064
ko02025	0.0034465	0.00531455	0.00455367	0.00317973	0.0044318	0.00534695	0.003704	0.00548823	0.00527417	0.00413981	0.00510319	0.00424259	0.00349324	0.00478047	0.00515083	0.00459974	0.00461582	0.00512776	0.00460323	0.004459	0.00470539	0.00405173	0.00482049	0.00484946	0.00480478	0.00517066	0.00509935	0.0049605	0.00522195	0.00495967	0.00553145	0.00452372	0.00640007	0.00528266	0.00519132	0.00477551	0.00489834	0.00521261	0.00528183	0.00620711	0.00620864	0.00501921	0.00558365	0.00463513	0.00470301	0.00524206	0.00513433	0.00454875	0.0055192
ko02026	0.00405472	0.00611918	0.00473335	0.0041872	0.00356274	0.00417205	0.00319481	0.00476233	0.00441492	0.00453602	0.00450816	0.00360608	0.00283154	0.00473457	0.00450666	0.00432748	0.00443761	0.00502355	0.00439961	0.00433672	0.00450563	0.00421636	0.00489288	0.00433867	0.00457811	0.00457706	0.00450353	0.00425033	0.00450527	0.00440126	0.00532024	0.00443995	0.00525596	0.00434632	0.00443745	0.0042971	0.00736098	0.00431264	0.0044772	0.00477067	0.0053222	0.00473797	0.00481096	0.00729734	0.00446846	0.00434051	0.00413388	0.00421577	0.00448011
ko02030	0.00454281	0.00638032	0.00460419	0.00407777	0.00493297	0.00623198	0.00332023	0.00787638	0.00373848	0.00530349	0.00664809	0.00197017	0.00266774	0.0063705	0.00693653	0.00668387	0.00619194	0.00687452	0.0065938	0.00591074	0.00644394	0.00560312	0.00557154	0.0062491	0.00649755	0.00725653	0.00679173	0.00680132	0.00733016	0.00635677	0.00760704	0.00657672	0.00945571	0.00733485	0.00702008	0.00626509	0.00497595	0.00746708	0.00734336	0.00888916	0.00874327	0.00396147	0.0072718	0.00627333	0.00611782	0.00709915	0.00643095	0.00636413	0.00368111
ko02040	0.00426682	0.00466937	0.00355123	0.00348327	0.00423444	0.00641039	0.00259278	0.00715846	0.00262348	0.00433438	0.00631415	0.000930662	0.00221055	0.00553073	0.0062846	0.00613589	0.00536858	0.00614958	0.00587654	0.00531945	0.00569972	0.0048819	0.00473606	0.00544223	0.00550789	0.00629029	0.00608331	0.00630819	0.00669863	0.00551412	0.00679087	0.0062157	0.00816646	0.00678159	0.00666864	0.00575225	0.00465847	0.00726257	0.00680193	0.00811974	0.00681705	0.00318529	0.00685094	0.00607119	0.00529938	0.00632699	0.00622189	0.00569276	0.00293596
ko02060	0.00520349	0.0112717	0.00622662	0.016109	0.00542211	0.0054707	0.00239518	0.0035494	0.00737952	0.00703986	0.00655653	0.0103492	0.00371393	0.0073973	0.0057418	0.00545911	0.00593384	0.00786611	0.0051302	0.00638456	0.00542073	0.00514085	0.00732402	0.00616463	0.00761749	0.00506577	0.00591638	0.00471644	0.00651786	0.00525287	0.00914339	0.00424503	0.0069483	0.00535621	0.00656355	0.00609029	0.0150979	0.00508739	0.00474365	0.00623741	0.00896752	0.0137605	0.00572344	0.0147612	0.00613704	0.00600291	0.00454913	0.00873388	0.00366187
ko03008	0.000214387	0.000331411	0.000268695	0.000230272	0.000363492	0.000299616	0.000371661	0.000264259	0.000323505	0.000274321	0.000289725	0.00054511	0.000293128	0.000292971	0.000280887	0.000259032	0.000274562	0.000268462	0.000268119	0.000277342	0.000271041	0.000266421	0.000293037	0.000289085	0.000282332	0.000295485	0.000290502	0.000276633	0.000291415	0.000284378	0.000312629	0.000263812	0.000343511	0.000278734	0.000286968	0.000270993	0.000276898	0.000289072	0.000302556	0.000319978	0.000355984	0.000316302	0.000272325	0.000282577	0.000301587	0.000311123	0.000270716	0.000257325	0.000413723
ko03010	0.0114105	0.0123885	0.013697	0.0120356	0.0164097	0.0155722	0.0186382	0.0130465	0.0145173	0.0132036	0.0136081	0.0177704	0.015198	0.0135294	0.0132248	0.0130128	0.0131088	0.0127842	0.0130022	0.013387	0.0130392	0.0126411	0.0139916	0.013507	0.0131637	0.0131373	0.0133288	0.013533	0.0137625	0.0132048	0.0128564	0.0124847	0.0130883	0.0134985	0.0138061	0.0134142	0.0111522	0.0140509	0.0136675	0.0137941	0.0131659	0.0155591	0.0131794	0.0111762	0.0136632	0.0140502	0.0138166	0.0129394	0.0152948
ko03013	0.000410908	0.000751172	0.000790525	0.000522198	0.000673257	0.000801096	0.000781884	0.000745516	0.000685392	0.000694681	0.00071924	0.000200501	0.000427721	0.000699107	0.000678395	0.000625467	0.000639001	0.000753589	0.000617876	0.000615139	0.000629816	0.000543828	0.000842824	0.00070124	0.000680115	0.000697146	0.000667764	0.000699967	0.000743125	0.000623663	0.000730189	0.00058621	0.000832071	0.000779531	0.000784063	0.000659111	0.000571398	0.000779505	0.000778431	0.000886479	0.000825264	0.000629198	0.000824684	0.000645936	0.000724318	0.000756105	0.000723102	0.000710185	0.000433346
ko03018	0.0037829	0.00399266	0.00408994	0.00357498	0.00507455	0.00413067	0.0063318	0.00388773	0.00454235	0.0045968	0.00439685	0.00466418	0.00634993	0.00456863	0.00411231	0.00400193	0.00399925	0.00387308	0.00395726	0.00419863	0.00387471	0.00413641	0.00450488	0.00412911	0.00396502	0.00393521	0.00401301	0.00408306	0.00407727	0.00401709	0.00407283	0.00383104	0.00387493	0.00396626	0.00406856	0.00425766	0.00417094	0.00412903	0.00391759	0.00402389	0.00406166	0.00440104	0.00390788	0.0036928	0.00411063	0.00409249	0.00409746	0.00390803	0.00445859
ko03020	0.00108669	0.00108703	0.00132512	0.00112608	0.00146173	0.00154186	0.00150176	0.00130896	0.0013519	0.00128919	0.00134438	0.0016293	0.00143835	0.00130236	0.00132707	0.00130962	0.00129265	0.00129423	0.00128581	0.00133225	0.00130539	0.00124534	0.00129927	0.00130992	0.00128599	0.00130763	0.0013274	0.00135848	0.00132326	0.00130653	0.00129928	0.00125166	0.00129144	0.00135026	0.00133288	0.00130997	0.0010231	0.00138988	0.00134496	0.00136908	0.00125057	0.00152176	0.00135475	0.00101829	0.00129673	0.00133831	0.00136624	0.00127924	0.00146728
ko03022	4.96e-05	0.000164636	0.000162571	6.08e-05	8.8e-05	0.000167244	5.64e-05	0.000153053	0.000112151	0.000114779	0.000148069	2.29e-05	4.52e-05	0.000117409	0.00013306	0.000117173	0.000109753	0.000154909	0.000112032	0.000105513	0.000114082	8.73e-05	0.000151617	0.000130898	0.000124578	0.000139347	0.00012899	0.000134897	0.000150872	0.000110351	0.000128615	0.000109925	0.000187912	0.000157229	0.000154585	0.000126382	4.8e-05	0.000169256	0.000171475	0.000199208	0.000180618	9.97e-05	0.00018171	6.73e-05	0.000132683	0.000159638	0.000147303	0.00013105	7.66e-05
ko03030	0.00336082	0.00402075	0.00478326	0.00368871	0.00483877	0.00451424	0.00558707	0.00402977	0.00433167	0.00415865	0.0042712	0.00493001	0.00399891	0.00409932	0.00399168	0.00392655	0.00400981	0.00408421	0.00397622	0.0040632	0.00400725	0.0039099	0.00493647	0.00423812	0.00415799	0.00408485	0.00414371	0.00407217	0.0044516	0.00405002	0.00401552	0.00387297	0.00410641	0.00405763	0.00441971	0.00407303	0.00356368	0.00447132	0.00432486	0.00428376	0.00423044	0.00473786	0.00411297	0.00371289	0.00428381	0.00443737	0.0042194	0.0040463	0.00458906
ko03040	8.62e-06	0	6.76e-06	1.28e-05	0	3.68e-06	3.07e-06	1.22e-07	6.61e-06	1.53e-07	0	8.23e-06	0	1.75e-07	0	2.17e-07	5.78e-07	0	6.72e-07	1.08e-07	3.26e-07	5.9e-07	3.32e-06	1.04e-07	6.47e-07	1.08e-07	1.13e-07	4.82e-07	0	1.09e-07	1.04e-06	0	0	3.44e-07	1.14e-07	0	0	0	1.23e-07	2.39e-07	0	1.35e-07	0	0	0	0	1.06e-07	0	0
ko03050	0.000128288	4.38e-05	0.000149712	0.000100763	0.000141449	0.000134434	4.79e-05	0.000164704	0.000110864	0.000116472	0.000104065	0.000269483	4.77e-05	0.000108047	0.000143646	0.000150988	0.000139933	0.000144781	0.000144401	0.000130058	0.000143654	0.000129385	8.66e-05	0.000126961	0.000132015	0.000131044	0.000129659	0.000153662	0.00010874	0.000123201	8.77e-05	0.000143174	9.41e-05	0.000165736	0.000124199	0.000123294	6.06e-05	0.000138621	0.000148818	0.000130861	5.08e-05	9.59e-05	0.000168763	6.81e-05	0.000133811	0.000146615	0.000166866	0.000139631	0.000190232
ko03060	0.00292393	0.00391685	0.00408061	0.00319744	0.00437315	0.00478404	0.00508148	0.00382636	0.00414662	0.00399801	0.00425541	0.00401038	0.00456363	0.00403659	0.00384794	0.00378514	0.0038398	0.00386589	0.00379015	0.00395381	0.0037843	0.00366014	0.00452567	0.004064	0.00393521	0.00388552	0.00398681	0.00393247	0.00432273	0.00393237	0.00404431	0.00351616	0.00404243	0.00395694	0.00426806	0.00400495	0.00371208	0.004296	0.00417975	0.00427722	0.0041612	0.00465751	0.0039804	0.0035764	0.00413271	0.00423954	0.00404503	0.00384305	0.00415167
ko03070	0.00473548	0.00589422	0.00528742	0.00466026	0.00509918	0.00596783	0.00560397	0.00509364	0.00489812	0.00578651	0.00607018	0.00482363	0.00707335	0.00576117	0.00534595	0.00529862	0.00528861	0.00535496	0.00529319	0.00555156	0.00522951	0.00537012	0.00574371	0.00543176	0.00530079	0.00541204	0.0055333	0.00533014	0.00570563	0.0054022	0.0059624	0.00535832	0.00578234	0.00513125	0.00555373	0.00554589	0.00617895	0.00569708	0.00544308	0.00559162	0.00590875	0.00535398	0.00533651	0.00618822	0.00531299	0.00546834	0.00525305	0.00515568	0.00505825
ko03320	0.000812819	0.00112515	0.000786069	0.000786545	0.00143468	0.0010343	0.00176097	0.00120232	0.00124076	0.00096989	0.000872021	0.00132831	0.000783736	0.00105506	0.000989939	0.000983376	0.00106062	0.000982574	0.00112596	0.00099673	0.00108139	0.00101659	0.000961438	0.00100752	0.00105695	0.00106593	0.000999165	0.000948336	0.000973644	0.0010707	0.000884383	0.000866903	0.0010136	0.000977008	0.00097474	0.00101822	0.000648984	0.000884033	0.0010008	0.00098644	0.00118267	0.000744552	0.000928483	0.00073756	0.00105075	0.000988529	0.000976808	0.00115314	0.00123142
ko03410	0.00208056	0.00225633	0.00255437	0.00231272	0.00255048	0.0025611	0.00289711	0.00222287	0.00247615	0.00257521	0.00240462	0.00231266	0.00317804	0.00251067	0.00232558	0.00232272	0.00233689	0.0022485	0.00231781	0.00244251	0.00231316	0.00233239	0.00242667	0.00235754	0.00230063	0.00228393	0.00229166	0.00234793	0.00229601	0.00235477	0.00241079	0.00226085	0.00215292	0.00226904	0.00227685	0.00236976	0.0024978	0.00237167	0.00225837	0.00222744	0.0022248	0.00279084	0.00226814	0.00236134	0.00234567	0.00227351	0.00231898	0.00225919	0.00238392
ko03420	0.00222646	0.00261285	0.00294394	0.00246151	0.00326322	0.00305817	0.00330616	0.0027288	0.0030045	0.00293524	0.00294147	0.00407361	0.0031148	0.00284294	0.00277678	0.00270129	0.00272499	0.00272077	0.002705	0.00277262	0.00273008	0.00263898	0.00314051	0.00287764	0.00276158	0.00277393	0.00286099	0.00285265	0.00292521	0.00276246	0.00279486	0.00264692	0.00292353	0.0028615	0.00288673	0.00279631	0.00236777	0.00300717	0.00290002	0.00301457	0.00291963	0.00332414	0.00284927	0.00230486	0.00283987	0.00297998	0.00289113	0.00272353	0.0035194
ko03430	0.00418796	0.00446457	0.00548676	0.00465301	0.00596881	0.00576799	0.00692947	0.00493763	0.00503234	0.00494122	0.00511536	0.00535138	0.00485934	0.00506406	0.00491383	0.0048312	0.00487502	0.0049025	0.00488565	0.00496219	0.0048951	0.00471953	0.00559893	0.00511153	0.00496943	0.00496485	0.00504939	0.00501907	0.00529019	0.00484998	0.00490092	0.00477657	0.00495674	0.00505243	0.0052532	0.00493313	0.00419086	0.0053946	0.00519449	0.00524045	0.00494042	0.00529068	0.00502017	0.00440892	0.00513112	0.00529894	0.00516083	0.00494444	0.00533384
ko03440	0.00486816	0.00549988	0.00630178	0.00535013	0.00685873	0.00612202	0.00799499	0.0054479	0.00618631	0.00559424	0.00582374	0.00722701	0.00552318	0.00562291	0.00545753	0.0053889	0.00552068	0.00555535	0.00543906	0.00552534	0.00545111	0.00536878	0.00660481	0.00581214	0.00573582	0.00551708	0.00572234	0.00556745	0.00609027	0.00558209	0.00547307	0.00528652	0.00562906	0.00556899	0.00597371	0.0055889	0.00543846	0.00597644	0.005909	0.00582091	0.0057782	0.00671997	0.00559201	0.00521703	0.0059068	0.00624571	0.00579437	0.00564649	0.00653896
ko03450	1.21e-05	2.86e-05	3.01e-05	1.65e-05	7.79e-05	0.000120129	2.4e-05	9.01e-05	8.68e-05	4.4e-05	5.6e-05	9.25e-06	2.06e-05	6.7e-05	8.12e-05	7.43e-05	6.98e-05	6.05e-05	6.83e-05	6.46e-05	6.82e-05	3.69e-05	2.79e-05	7.39e-05	5.98e-05	6.69e-05	7.13e-05	8.74e-05	7.49e-05	7.1e-05	7.92e-05	6.17e-05	6.37e-05	0.000109465	7.74e-05	6.74e-05	4.79e-05	9.16e-05	8.32e-05	0.000104582	2.37e-05	0.000108364	9.86e-05	3.14e-05	7.46e-05	8.19e-05	0.000100214	7.34e-05	7.97e-05
ko03460	0	0	0	0	0	4.31e-09	0	6.3e-09	0	2.36e-08	5.99e-09	1.39e-09	0	4.05e-08	6.39e-09	0	1.19e-08	2.05e-08	0	0	5.6e-09	6.09e-09	0	0	0	1.67e-08	0	0	5.99e-09	1.12e-08	0	2.02e-08	2.96e-09	0	0	0	4.06e-09	1.53e-08	5.06e-08	1.23e-08	1.01e-08	0	5.22e-08	6.67e-09	4.76e-08	6.17e-08	3.81e-08	4.1e-09	0
ko04011	4.16e-07	4.12e-05	8.08e-06	9.51e-06	8.6e-06	3.5e-06	8.1e-06	3.77e-06	3.2e-05	6.72e-05	5.03e-05	1.51e-06	0.000207615	5.91e-05	2.93e-05	2.75e-05	2.78e-05	1.3e-05	2.59e-05	4.56e-05	2.34e-05	4.01e-05	2.15e-05	3.75e-05	2.44e-05	2.66e-05	2.48e-05	3.01e-05	1.67e-05	3.78e-05	5.54e-05	2.38e-05	1.26e-05	1.66e-05	1.93e-05	4.31e-05	0.000115229	1.73e-05	1.63e-05	1.16e-05	3.45e-05	4.66e-05	1.85e-05	7.48e-05	3.14e-05	1.37e-05	3.2e-05	1.56e-05	4.58e-05
ko04013	0.000159044	9.84e-05	0.00015419	0.000145503	0.000166075	0.000256819	4.86e-05	0.000237386	0.000111322	0.00027745	0.000233385	3.32e-05	0.000468712	0.000264767	0.000227292	0.000249402	0.00021375	0.000190326	0.000226972	0.000238172	0.000197873	0.000195669	0.000112919	0.000218365	0.000194315	0.00020063	0.00019118	0.00025838	0.000183794	0.000204522	0.000258716	0.000222391	0.00015728	0.00027579	0.000212027	0.00024275	0.000269381	0.000244539	0.000224608	0.000230587	0.000102821	0.000118322	0.000249738	0.00023722	0.000218534	0.000227844	0.000277313	0.000205902	0.00012142
ko04014	0	0	0	0	0	7.67e-08	0	9.68e-07	0	4.21e-07	1.07e-07	4.67e-07	0	7.21e-07	1.14e-07	0	2.12e-07	3.65e-07	0	0	9.96e-08	1.08e-07	0	0	0	2.98e-07	0	0	1.07e-07	1.99e-07	0	3.6e-07	5.27e-08	0	0	0	1.95e-07	2.72e-07	9.01e-07	2.19e-07	1.8e-07	0	9.3e-07	1.19e-07	8.47e-07	1.1e-06	6.78e-07	7.29e-08	1.73e-07
ko04016	0.000670596	0.000735815	0.000655814	0.000737309	0.000538218	0.000717344	0.000531407	0.000551457	0.000715447	0.000682071	0.000670451	0.000760848	0.000633873	0.000605143	0.000641817	0.000639153	0.000675793	0.000648198	0.000657142	0.000684254	0.000680053	0.000716926	0.000784779	0.000645217	0.000665514	0.000660366	0.000682125	0.000630134	0.000670288	0.000680809	0.000666198	0.000625932	0.000652771	0.000572307	0.000629877	0.000613996	0.000725743	0.000590355	0.000587311	0.000581834	0.000706643	0.00092911	0.000599057	0.000663692	0.000599568	0.0005898	0.000563763	0.000535943	0.000756955
ko04020	0	0	1.27e-07	0	0	5.04e-08	0	0	0	0	0	4.9e-08	0	0	0	0	0	0	5.79e-08	0	0	0	0	1.88e-07	7.81e-08	1.31e-07	2.73e-07	7.27e-08	3.51e-07	6.55e-08	0	0	3.47e-08	0	2.75e-07	0	0	0	3.71e-07	7.21e-08	5.93e-08	0	8.74e-08	3.9e-08	1.39e-07	0	0	0	0
ko04022	0	0	0	0	4.09e-07	9.7e-05	0	2.14e-07	0	1.87e-06	1.31e-05	0	3.37e-06	4.33e-06	1.19e-05	1.96e-05	1.88e-05	1.05e-05	2.59e-05	2.13e-05	2.69e-05	1.8e-05	1.19e-05	2.03e-05	2.05e-05	1.5e-05	1.68e-05	1.36e-05	2e-05	1.89e-05	4.87e-06	1.25e-05	9.91e-06	1.59e-05	1.93e-05	2.75e-05	2.2e-06	4.6e-06	1.24e-05	6.13e-06	2.08e-05	5.91e-06	4.73e-06	9.6e-06	1.22e-05	1.33e-05	2.25e-05	1.63e-05	6.21e-06
ko04024	1.6e-07	5.05e-06	0	0	4.09e-07	9.71e-05	7.17e-07	2.47e-06	2.84e-06	2.32e-06	1.34e-05	5.22e-07	3.37e-06	5.36e-06	1.2e-05	1.98e-05	1.91e-05	1.08e-05	2.63e-05	2.13e-05	2.7e-05	1.86e-05	1.21e-05	2.03e-05	2.09e-05	1.53e-05	1.7e-05	1.4e-05	2.08e-05	1.94e-05	5.73e-06	1.34e-05	1.01e-05	1.59e-05	1.93e-05	2.77e-05	2.74e-06	4.89e-06	1.36e-05	6.57e-06	2.18e-05	5.91e-06	6.12e-06	9.86e-06	1.4e-05	1.54e-05	2.34e-05	1.65e-05	6.99e-06
ko04066	0.00122835	0.00078939	0.000885626	0.00107431	0.000785524	0.000689098	0.000852261	0.000871216	0.000803004	0.000928835	0.000855297	0.000850554	0.00110665	0.000851589	0.000906999	0.000935098	0.000923484	0.000833154	0.000919764	0.000915649	0.000915886	0.00102917	0.00081679	0.00084772	0.000862837	0.000891483	0.000868534	0.000908926	0.000835563	0.000889072	0.000750602	0.000996242	0.000855836	0.000839225	0.000815351	0.00087703	0.000720716	0.000850667	0.000838419	0.000781845	0.000832312	0.000928373	0.000783863	0.000759502	0.000843557	0.000831576	0.000808863	0.000781764	0.000740425
ko04068	0.000273612	0.000172846	0.00022657	0.000223307	0.000232139	0.000478449	7.27e-05	0.000328632	0.000195877	0.000433238	0.000406893	4.25e-05	0.000900676	0.000425863	0.00036797	0.000393164	0.000342668	0.000283683	0.000363294	0.000403733	0.00031902	0.000341881	0.000160051	0.000358222	0.000302402	0.000325956	0.000328155	0.000410603	0.000302093	0.000329419	0.000408278	0.000369855	0.000250841	0.000416339	0.000330949	0.000404534	0.000424121	0.00037908	0.000338746	0.000346371	0.000189565	0.000202471	0.000373475	0.00035583	0.000333508	0.000345039	0.00043308	0.000310006	0.000217814
ko04070	0.000283083	0.000374464	0.000398011	0.0003732	0.000405313	0.000326106	0.000384398	0.000322165	0.000406981	0.000498115	0.000436348	0.000637912	0.000726117	0.000435007	0.000345838	0.000338268	0.000351011	0.000377289	0.00033246	0.000392413	0.000325619	0.000362455	0.000491183	0.000403818	0.000377271	0.000339421	0.000365185	0.000364125	0.000404893	0.000391316	0.000471138	0.000340107	0.000322251	0.000336849	0.000395961	0.000380579	0.00062625	0.000401053	0.000355565	0.000344937	0.00036056	0.000542884	0.000367845	0.000547279	0.000409842	0.000394512	0.000384578	0.000361832	0.000555102
ko04071	1.6e-07	5.05e-06	3.7e-07	0	0	7.67e-08	1.33e-06	9.68e-07	2.84e-06	4.21e-07	1.07e-07	5.41e-07	0	7.21e-07	1.14e-07	4.57e-07	2.12e-07	3.65e-07	2.02e-06	1.52e-07	9.96e-08	2.59e-06	0	0	3.62e-07	2.98e-07	0	0	2.69e-07	1.99e-07	1.38e-07	6.54e-07	1.1e-07	0	0	0	3.52e-07	2.72e-07	9.01e-07	2.19e-07	5.73e-07	0	9.3e-07	1.83e-07	8.47e-07	1.5e-06	8.63e-07	7.29e-08	4.8e-07
ko04072	4.05e-05	6.68e-05	6.56e-05	0.000109872	3.25e-05	3.32e-05	3.19e-05	5.06e-05	6.87e-05	7.85e-05	8.15e-05	8.27e-05	2.58e-05	5.93e-05	5.22e-05	4.54e-05	4.83e-05	8.43e-05	4.43e-05	5.66e-05	5.75e-05	4.61e-05	0.000145577	5.86e-05	6.13e-05	4.61e-05	6.25e-05	4.75e-05	7.52e-05	6.73e-05	0.000101523	4.4e-05	5.31e-05	4.02e-05	7.1e-05	5.7e-05	0.000213598	7.04e-05	5.31e-05	4.83e-05	5.69e-05	0.000210533	7.29e-05	0.000157783	5.48e-05	4.82e-05	5.27e-05	3.56e-05	9.57e-05
ko04080	2.84e-05	3.43e-06	3.61e-05	1.8e-05	3.03e-05	0.000109853	1.68e-05	6.17e-05	1.5e-05	4.17e-05	1.77e-05	1.2e-05	2.05e-05	3.63e-05	4.29e-05	5.14e-05	5.13e-05	5.1e-05	5.49e-05	4.86e-05	4.97e-05	3.6e-05	1.99e-05	2.53e-05	4.58e-05	3.83e-05	3.28e-05	3.27e-05	3.29e-05	3.38e-05	2.14e-05	2.63e-05	1.47e-05	3.24e-05	3.47e-05	3.13e-05	1.06e-05	2.63e-05	2.55e-05	2.03e-05	2.25e-05	5.51e-06	3.31e-05	2.39e-05	2.75e-05	2.7e-05	2.42e-05	5.27e-05	8.68e-06
ko04112	0.00416479	0.00564313	0.00582668	0.00421203	0.00554364	0.00546122	0.0057333	0.00676038	0.00553953	0.00554721	0.00536661	0.00408677	0.0044025	0.00550173	0.00586514	0.00580328	0.00590467	0.00598866	0.00586234	0.00557166	0.00596519	0.00526046	0.00575716	0.00542573	0.00581567	0.00595873	0.00562895	0.00566179	0.00580468	0.00584389	0.00523209	0.0050721	0.00616634	0.0056912	0.00566348	0.00545691	0.00424771	0.00574168	0.00584988	0.00601945	0.00636708	0.00573739	0.00586151	0.00413745	0.0054769	0.00562707	0.00536246	0.00534605	0.00515911
ko04113	2.18e-05	1.23e-05	9.88e-05	2.66e-05	0.000123047	4.76e-06	0.000269129	7.78e-05	5.1e-05	7.7e-05	2.42e-05	3.32e-05	7.11e-06	5.8e-05	2.26e-05	2.24e-05	2.06e-05	6.16e-05	2.49e-05	1.84e-05	2.34e-05	4.33e-05	0.000143843	2.64e-05	2.75e-05	1.61e-05	2.31e-05	1.99e-05	1.74e-05	1.93e-05	2.19e-05	2.3e-05	1.2e-05	1.55e-05	1.81e-05	2.01e-05	3.06e-05	1.16e-05	6.6e-06	2.29e-05	1.25e-05	5.77e-05	5.31e-05	1.41e-05	2.56e-05	1.8e-05	1.9e-05	2.96e-05	4.86e-05
ko04115	2.4e-05	1.06e-05	4.03e-05	3.19e-05	0.000113919	0.000233823	2.52e-05	0.000161272	6.03e-05	5.95e-05	9.28e-05	1.09e-05	2.55e-05	0.000100479	0.000124184	0.000120485	9.92e-05	0.000101148	0.000112459	0.000100219	0.000104563	4.35e-05	2.74e-05	0.000112775	9.27e-05	0.000115126	0.000108813	0.000156039	0.000117649	0.00010269	0.000130991	0.000110576	0.000109756	0.000196248	0.000143532	0.000115486	3.16e-05	0.000167626	0.00015774	0.000179774	3.67e-05	6.52e-05	0.00017271	5.93e-05	0.000127279	0.000149806	0.000188383	0.000139167	8.22e-05
ko04122	0.00220274	0.0023115	0.00262814	0.00256058	0.00151763	0.0023414	0.00112486	0.00220235	0.00220897	0.00239116	0.00236118	0.000997789	0.00183579	0.002077	0.0022073	0.00225253	0.00220104	0.00230999	0.00220383	0.00224207	0.00227446	0.00218225	0.00270165	0.00224093	0.00222503	0.0021757	0.00217553	0.0022807	0.00233814	0.00224223	0.00225346	0.00218732	0.00207102	0.00231953	0.00243834	0.00227858	0.00248159	0.00240657	0.00236203	0.00225065	0.00196853	0.00290553	0.00239104	0.0025381	0.00227164	0.00213838	0.00237213	0.0020566	0.00157758
ko04138	5.03e-05	0.00021392	9.1e-05	3.54e-05	3.04e-05	5.4e-05	4.01e-05	5.63e-05	9.28e-05	7.48e-05	0.000102946	6.19e-05	2.82e-05	6.31e-05	6.85e-05	5.05e-05	5.74e-05	8.05e-05	5.1e-05	4.94e-05	5.81e-05	5.42e-05	0.000148692	7.02e-05	6.55e-05	6.98e-05	8.03e-05	5.12e-05	9.95e-05	7.12e-05	7.7e-05	5.08e-05	0.000134084	4.96e-05	8.1e-05	6.95e-05	4.89e-05	8.26e-05	7.17e-05	0.000108557	0.00014825	0.000103356	7.69e-05	2.95e-05	4.89e-05	6.88e-05	4.55e-05	4.03e-05	7e-05
ko04140	1.91e-05	6.27e-05	1.06e-05	3.39e-06	0	8.77e-06	5.12e-06	0	1.75e-05	0	0	1.01e-06	0	2.14e-06	0	3.8e-07	2.7e-06	3.02e-06	5.6e-07	5.06e-07	1.27e-07	2.76e-07	0	2.42e-07	4.53e-07	6.32e-07	3.96e-07	8.43e-07	0	7.6e-07	0	1.14e-07	0	1.34e-07	2.66e-07	0	0	0	0	8.36e-07	1.15e-07	0	3.21e-06	3.02e-07	6.73e-07	1.16e-07	4.93e-07	2.78e-07	0
ko04141	0.000594257	0.000783273	0.000835717	0.000668855	0.000731685	0.00096075	0.000801911	0.000778054	0.000790262	0.00070328	0.000913314	0.000732093	0.000679184	0.000679845	0.000731781	0.000709708	0.00068798	0.000812963	0.000706547	0.000697724	0.000708838	0.00068825	0.00100606	0.000756493	0.000750416	0.000765797	0.0007642	0.000729552	0.000854115	0.000726234	0.000698043	0.000658059	0.000888879	0.000758079	0.000896174	0.000833739	0.000489915	0.000847513	0.000860584	0.000898508	0.000957595	0.000707209	0.000837215	0.000476331	0.000739187	0.000842949	0.000831373	0.000752415	0.00065386
ko04142	0.000742132	0.000285969	0.000390545	0.000403368	0.000761068	0.000239091	0.00113054	0.000299437	0.00058073	0.00167937	0.00121924	0.000758797	0.00538995	0.00130873	0.000596855	0.000634417	0.000610817	0.000387866	0.000463907	0.00099087	0.000298457	0.000941753	0.000573009	0.000834611	0.000545541	0.000505253	0.000516136	0.000658279	0.000520552	0.000666913	0.000884593	0.000515361	0.000279649	0.000384755	0.00048644	0.000950099	0.00090945	0.000559138	0.000318974	0.000346145	0.000743691	0.000297128	0.00030057	0.000355629	0.000709677	0.000547568	0.00056473	0.000601902	0.000697963
ko04144	0	0	0	0	0	7.67e-08	0	9.68e-07	0	4.21e-07	1.07e-07	4.67e-07	0	7.21e-07	1.14e-07	0	2.12e-07	3.65e-07	0	0	9.96e-08	1.08e-07	0	0	0	2.98e-07	0	0	1.07e-07	1.99e-07	0	3.6e-07	5.27e-08	0	0	0	1.95e-07	2.72e-07	9.01e-07	2.19e-07	1.8e-07	0	9.3e-07	1.19e-07	8.47e-07	1.1e-06	6.78e-07	7.29e-08	1.73e-07
ko04146	0.00107273	0.00145567	0.00105249	0.000974946	0.00144881	0.00106704	0.00171088	0.000965616	0.0014212	0.00106388	0.00108901	0.00186004	0.00134503	0.00116586	0.0010115	0.000960022	0.00102347	0.000978878	0.00105507	0.00103089	0.000989101	0.00110393	0.00113144	0.00104994	0.00103799	0.00104784	0.00107232	0.000949867	0.00103538	0.00108555	0.00117109	0.00101567	0.00111658	0.000929574	0.00101522	0.00108791	0.00131264	0.000917162	0.000970484	0.00102342	0.00126674	0.000965275	0.000943102	0.00120751	0.0010376	0.00107415	0.000986926	0.00107698	0.00159895
ko04151	0.000352278	0.000251727	0.00032233	0.000339221	0.000442397	0.000508524	0.000626366	0.000344432	0.000319011	0.00034361	0.000370039	0.000101379	0.000503642	0.000382536	0.000346997	0.000354546	0.000342419	0.00032017	0.000352156	0.000358224	0.00032695	0.000343484	0.00033947	0.000369646	0.000333591	0.000340542	0.000354383	0.000370952	0.000376313	0.000335554	0.000337796	0.000357334	0.000321562	0.000379414	0.000376474	0.000373779	0.000244421	0.000380907	0.000360552	0.000369764	0.000299751	0.000216183	0.000346989	0.000263109	0.000372342	0.000380253	0.000384934	0.000398996	0.000217004
ko04152	0.000404658	0.000375081	0.000493855	0.000325961	0.000438053	0.000648952	0.000640922	0.000374516	0.000361545	0.000453309	0.000512107	8.16e-05	0.000723211	0.000474992	0.000420621	0.00039065	0.000385381	0.000389265	0.000397697	0.000430855	0.00036744	0.000417791	0.000482031	0.000459875	0.000402168	0.000419775	0.000439352	0.000428531	0.000493435	0.000387488	0.000441821	0.000432736	0.000458864	0.000430321	0.000471485	0.00044562	0.000333878	0.000484087	0.000433343	0.000481651	0.000471814	0.000239397	0.000411635	0.000381194	0.00043444	0.000480899	0.000448594	0.000408036	0.00024698
ko04210	6.14e-05	7.85e-05	7.52e-05	3.8e-05	0.000235152	0.000246655	0.000293544	0.000187062	0.000120756	7.71e-05	9.36e-05	1.6e-05	2.7e-05	0.000140385	0.000130974	0.000127368	0.000115552	0.000108662	0.000128365	0.000109977	0.000111277	5.97e-05	8.28e-05	0.000138872	0.000111171	0.000125858	0.000119963	0.000170458	0.000144122	0.000117775	0.000134736	0.000121458	0.000112543	0.0002124	0.000168922	0.000127631	4.06e-05	0.000181989	0.00017331	0.000198553	4.02e-05	8.18e-05	0.000179054	8.25e-05	0.000171335	0.000180087	0.000210358	0.000177414	9.89e-05
ko04211	0.00015946	0.00013968	0.000162273	0.000155013	0.00017467	0.000260319	5.67e-05	0.000241157	0.000143302	0.000344699	0.000283732	3.47e-05	0.000676327	0.000323821	0.000256563	0.000276899	0.0002416	0.000203299	0.000252922	0.000283734	0.000221231	0.000235752	0.0001344	0.000255878	0.000218744	0.000227193	0.000216015	0.000288528	0.000200479	0.00024234	0.000314129	0.000246141	0.000169872	0.000292407	0.000231374	0.000285872	0.00038461	0.000261827	0.000240859	0.000242167	0.000137339	0.000164885	0.000268201	0.000312055	0.000249908	0.000241557	0.000309308	0.000221458	0.000167205
ko04212	0.000899238	0.00112145	0.00121489	0.00104353	0.00142059	0.00153044	0.00121679	0.00144876	0.00124433	0.00139295	0.00132338	0.00133032	0.00163207	0.00140842	0.00132287	0.00134252	0.00128575	0.00127295	0.00130609	0.00132248	0.00126271	0.00112714	0.00116268	0.00130693	0.00124522	0.00128257	0.00126346	0.00141294	0.00128998	0.00126624	0.00137551	0.00122447	0.00121521	0.00145742	0.00134118	0.00132329	0.00136899	0.00146783	0.00138742	0.00142384	0.00108854	0.00127386	0.00145039	0.00134451	0.00133777	0.00137575	0.00147182	0.00123955	0.00136155
ko04213	0.000836401	0.00084432	0.000891967	0.000713041	0.000952768	0.000968969	0.00104146	0.000834802	0.000834689	0.000978156	0.00091073	0.00094973	0.00126274	0.000972496	0.000870011	0.000872434	0.000823498	0.000819909	0.000847456	0.000880605	0.000826315	0.000867281	0.00090164	0.000838841	0.000809203	0.000823901	0.000839055	0.000876161	0.000769482	0.000822622	0.000970508	0.000886128	0.000824141	0.000859119	0.000816417	0.000883994	0.0010498	0.000821748	0.000802347	0.000852815	0.000778581	0.000862225	0.000876113	0.000947378	0.000808038	0.000839274	0.000883552	0.000771267	0.000946807
ko04214	0.000231019	8.02e-05	0.000171175	0.000227925	0.00041858	0.000489784	0.000350863	0.000394831	0.000258363	0.000273588	0.000252177	0.000291998	0.000295608	0.000334619	0.000340201	0.000351105	0.00031622	0.000285531	0.00033859	0.000325359	0.000313972	0.000244494	0.000154956	0.000297495	0.000296806	0.000303665	0.000289305	0.000375014	0.000269569	0.000298586	0.000315467	0.000294444	0.00022503	0.000406717	0.000317347	0.000314432	0.0002165	0.000342702	0.000326432	0.000343057	0.000145037	0.000276057	0.000366756	0.000222488	0.000316825	0.000331051	0.000407116	0.000407001	0.00031383
ko04215	2.4e-05	1.06e-05	4.03e-05	3.19e-05	0.000113919	0.000233823	2.52e-05	0.000161272	6.03e-05	5.95e-05	9.28e-05	1.09e-05	2.55e-05	0.000100479	0.000124184	0.000120485	9.92e-05	0.000101148	0.000112459	0.000100219	0.000104563	4.35e-05	2.74e-05	0.000112775	9.27e-05	0.000115126	0.000108813	0.000156039	0.000117649	0.00010269	0.000130991	0.000110576	0.000109756	0.000196248	0.000143532	0.000115486	3.16e-05	0.000167626	0.00015774	0.000179774	3.67e-05	6.52e-05	0.00017271	5.93e-05	0.000127279	0.000149806	0.000188383	0.000139167	8.22e-05
ko04216	0.000606063	0.000619608	0.000398034	0.00039324	0.000957396	0.000537561	0.00147258	0.000286811	0.000830767	0.00033352	0.000362864	0.00128531	0.000312836	0.000455661	0.00036893	0.000329667	0.000415849	0.000328584	0.00040722	0.000393736	0.000377747	0.000490974	0.000589695	0.000448076	0.000427501	0.000379771	0.000470584	0.000337441	0.000459134	0.000437939	0.000407124	0.000404364	0.000376191	0.000309273	0.000390924	0.000373935	0.000415408	0.000297051	0.000315273	0.000337528	0.000466564	0.000584751	0.000269802	0.000373267	0.000447365	0.000446407	0.000344461	0.000554565	0.000973424
ko04217	0.00117946	0.00141018	0.00153542	0.00129992	0.00143807	0.00181703	0.00156353	0.00138601	0.00139791	0.00132719	0.00144571	0.00151121	0.00145264	0.00138116	0.00133609	0.00132852	0.0013371	0.00141082	0.00131456	0.00137356	0.00132484	0.00122572	0.00141905	0.00137141	0.00134966	0.0013578	0.00138771	0.00137091	0.00142687	0.00127718	0.00135769	0.00128305	0.00141827	0.00137683	0.00142275	0.00136824	0.00116282	0.00149301	0.00143624	0.00146047	0.00145824	0.00161744	0.00143652	0.00119042	0.00135835	0.00145929	0.00137439	0.00136202	0.00141133
ko04260	0	0	1.11e-06	0	2.99e-06	9.88e-05	3.69e-06	3.26e-06	0	3.67e-06	1.5e-05	1.57e-06	4.06e-06	1.31e-05	1.64e-05	2.81e-05	2.84e-05	1.2e-05	3.55e-05	3.44e-05	3.41e-05	2.64e-05	1.6e-05	2.47e-05	2.62e-05	3.13e-05	2.55e-05	2.56e-05	2.99e-05	5.05e-05	5.46e-05	2.44e-05	1.59e-05	2.04e-05	2.49e-05	3.23e-05	7.35e-06	6.92e-06	1.83e-05	1.24e-05	2.3e-05	1.09e-05	9.39e-06	1.01e-05	2.31e-05	1.94e-05	3.28e-05	3.38e-05	2.4e-05
ko04261	0	0	0	0	4.09e-07	9.7e-05	0	2.14e-07	0	1.87e-06	1.31e-05	0	3.37e-06	4.33e-06	1.19e-05	1.96e-05	1.88e-05	1.05e-05	2.59e-05	2.13e-05	2.69e-05	1.8e-05	1.19e-05	2.03e-05	2.05e-05	1.5e-05	1.68e-05	1.36e-05	2e-05	1.89e-05	4.87e-06	1.25e-05	9.91e-06	1.59e-05	1.93e-05	2.75e-05	2.2e-06	4.6e-06	1.24e-05	6.13e-06	2.08e-05	5.91e-06	4.73e-06	9.6e-06	1.22e-05	1.33e-05	2.25e-05	1.63e-05	6.21e-06
ko04310	0	1.84e-09	0	3.89e-09	0	0	0	2.73e-10	0	0	2.34e-09	8.46e-10	0	9.75e-10	0	0	0	2.22e-09	0	0	0	0	0	0	2.89e-10	2.42e-10	0	0	0	0	0	4.38e-10	0	0	0	0	0	0	0	0	0	0	1.94e-09	0	0	0	0	0	0
ko04330	0	1.84e-09	0	3.89e-09	0	0	0	2.73e-10	0	0	2.34e-09	8.46e-10	0	9.75e-10	0	0	0	2.22e-09	0	0	0	0	0	0	2.89e-10	2.42e-10	0	0	0	0	0	4.38e-10	0	0	0	0	0	0	0	0	0	0	1.94e-09	0	0	0	0	0	0
ko04380	1.76e-05	8.24e-07	3.8e-06	1.94e-06	0	3.76e-06	1.67e-06	5.01e-06	6.26e-06	5.35e-07	0	2.63e-06	0	0	2.17e-07	0	0	0	0	0	0	4.13e-07	4.68e-06	0	0	0	0	0	2.03e-07	0	3.62e-07	1.72e-07	3.02e-07	0	0	3.1e-07	4e-06	0	0	0	1.03e-06	4.54e-06	2.53e-07	0	4.04e-07	0	0	0	1.01e-05
ko04612	0.00021987	0.000215656	0.000234668	0.00026872	0.000264357	0.000286341	0.000348436	0.000235797	0.000224365	0.000237741	0.000245658	9.08e-05	0.000277818	0.00024552	0.000228831	0.000232878	0.000229074	0.000235924	0.000231269	0.000230941	0.000223884	0.000223428	0.000258828	0.000243059	0.000233	0.000233125	0.000232841	0.000236654	0.000248876	0.000234419	0.000240367	0.000225077	0.000238203	0.000240259	0.000252064	0.000244403	0.000196249	0.000248647	0.000247606	0.000248683	0.000244704	0.000173115	0.000239144	0.000196373	0.000247837	0.000247844	0.000241914	0.000273749	0.000151226
ko04614	4.79e-07	2.8e-05	2.08e-05	9.12e-06	0.00011892	6.55e-07	0.000261526	1.57e-05	3.77e-05	7.61e-05	4.31e-05	1.04e-06	0.000205392	8.52e-05	1.96e-05	2.15e-05	1.86e-05	1.35e-05	1.8e-05	3.59e-05	6.96e-06	3.78e-05	4.71e-05	2.34e-05	1.4e-05	1.38e-05	1.05e-05	1.83e-05	6.2e-06	1.83e-05	4.8e-05	1.82e-05	7.45e-06	6.61e-06	9.38e-06	3.64e-05	9.54e-05	1.23e-05	4.48e-06	1.21e-05	2.34e-05	6.1e-06	1.09e-05	7.65e-05	3.23e-05	1.11e-05	1.4e-05	2.54e-05	1.22e-05
ko04621	0.00117197	0.000945287	0.00118824	0.000994844	0.00137364	0.0014113	0.00174703	0.00140343	0.00110252	0.00108833	0.0013139	0.000582076	0.00101994	0.00121624	0.00124544	0.00122023	0.00115096	0.00124434	0.0012022	0.0011497	0.00115961	0.00113243	0.00136752	0.00125241	0.00119157	0.00125438	0.00124857	0.00131146	0.00137918	0.00117925	0.00121153	0.00122956	0.00140389	0.00137807	0.00140543	0.00127651	0.000774456	0.00143552	0.00138717	0.00149952	0.0013038	0.000965968	0.00135207	0.000902837	0.00126683	0.0013881	0.00137069	0.00135918	0.000931646
ko04622	1.16e-05	3.34e-05	5.72e-05	3.53e-05	4.18e-05	1.7e-05	3.33e-05	3.88e-05	7.23e-05	8.76e-05	3.68e-05	8.37e-05	1.99e-05	5.55e-05	4.6e-05	4.87e-05	6.82e-05	7.83e-05	4.28e-05	5.2e-05	4.52e-05	5.43e-05	8.56e-05	6.55e-05	7.12e-05	4.52e-05	5.56e-05	5e-05	6.31e-05	5.49e-05	5.17e-05	2.84e-05	2.38e-05	5.91e-05	5.16e-05	3.8e-05	7.29e-05	4.3e-05	3.51e-05	4.2e-05	3.55e-05	9.49e-05	6.22e-05	3.56e-05	6.28e-05	5.97e-05	4.55e-05	6.79e-05	6.48e-05
ko04626	0.000894081	0.00101169	0.000874144	0.000813612	0.000906409	0.00122653	0.000966599	0.00125253	0.000758446	0.000938391	0.00111808	0.000341564	0.000803236	0.00105447	0.00110178	0.00108359	0.00102875	0.00118572	0.00107315	0.00100981	0.00106496	0.00098821	0.000981314	0.00103966	0.00104949	0.00113084	0.00109494	0.00109518	0.00118313	0.0010455	0.00110927	0.00106382	0.00140777	0.00114279	0.00114484	0.00107609	0.000696284	0.00121564	0.001194	0.00132599	0.001366	0.00083518	0.00119687	0.000836452	0.0010146	0.00115247	0.00104458	0.00109819	0.000632309
ko04657	0.00021987	0.000215656	0.000234668	0.00026872	0.000264357	0.000286341	0.000348436	0.000235797	0.000224365	0.000237741	0.000245658	9.08e-05	0.000277818	0.00024552	0.000228831	0.000232878	0.000229074	0.000235924	0.000231269	0.000230941	0.000223884	0.000223428	0.000258828	0.000243059	0.000233	0.000233125	0.000232841	0.000236654	0.000248876	0.000234419	0.000240367	0.000225077	0.000238203	0.000240259	0.000252064	0.000244403	0.000196249	0.000248647	0.000247606	0.000248683	0.000244704	0.000173115	0.000239144	0.000196373	0.000247837	0.000247844	0.000241914	0.000273749	0.000151226
ko04659	0.00021987	0.000215656	0.000234668	0.00026872	0.000264357	0.000286341	0.000348436	0.000235797	0.000224365	0.000237741	0.000245658	9.08e-05	0.000277818	0.00024552	0.000228831	0.000232878	0.000229074	0.000235924	0.000231269	0.000230941	0.000223884	0.000223428	0.000258828	0.000243059	0.000233	0.000233125	0.000232841	0.000236654	0.000248876	0.000234419	0.000240367	0.000225077	0.000238203	0.000240259	0.000252064	0.000244403	0.000196249	0.000248647	0.000247606	0.000248683	0.000244704	0.000173115	0.000239144	0.000196373	0.000247837	0.000247844	0.000241914	0.000273749	0.000151226
ko04666	0	0	0	0	0	7.67e-08	0	9.68e-07	0	4.21e-07	1.07e-07	4.67e-07	0	7.21e-07	1.14e-07	0	2.12e-07	3.65e-07	0	0	9.96e-08	1.08e-07	0	0	0	2.98e-07	0	0	1.07e-07	1.99e-07	0	3.6e-07	5.27e-08	0	0	0	1.95e-07	2.72e-07	9.01e-07	2.19e-07	1.8e-07	0	9.3e-07	1.19e-07	8.47e-07	1.1e-06	6.78e-07	7.29e-08	1.73e-07
ko04714	0.000248342	0.000517233	0.000278219	0.000188943	0.000819587	0.000497519	0.00118919	0.00025052	0.000689404	0.000289709	0.000270828	0.00120373	0.000290377	0.000383411	0.000261908	0.000215642	0.000297358	0.000273417	0.000296466	0.000287477	0.000254296	0.000317095	0.000489082	0.000316193	0.00031669	0.000289261	0.000343318	0.000226082	0.000356709	0.00035065	0.000394925	0.000234381	0.000313207	0.000211196	0.000308472	0.000274022	0.000356875	0.000215541	0.000238751	0.00028549	0.000427327	0.000412228	0.000226467	0.000314673	0.000346367	0.000353551	0.000246393	0.000465811	0.000928042
ko04723	0	0	3.7e-07	0	8.61e-08	0	1.23e-06	8.56e-07	0	0	0	4.89e-07	1.19e-07	1.1e-06	0	0	0	0	1.49e-07	0	5.91e-07	1.84e-07	1.29e-07	0	0	0	3.17e-07	0	1.63e-07	0	1.61e-07	0	0	0	0	0	0	0	0	0	0	3.14e-07	0	0	0	0	4.8e-07	3.34e-07	5.07e-07
ko04724	0.000479292	0.000529286	0.000625437	0.000482261	0.000581134	0.000574122	0.00072101	0.000504962	0.000558552	0.000541247	0.000495275	0.000668902	0.000571166	0.000526396	0.000462329	0.000469148	0.000487087	0.000505395	0.000476132	0.000499846	0.000480806	0.000478924	0.000582943	0.000464566	0.00046874	0.000469642	0.000476993	0.000447067	0.000481858	0.000459956	0.000478843	0.000462661	0.000455347	0.000416281	0.000446875	0.000461827	0.000556199	0.00049072	0.000473665	0.000432979	0.000499385	0.000607796	0.000471673	0.000529641	0.000474126	0.00046948	0.000421888	0.00041563	0.000642874
ko04725	0	0	0	0	0	0	0	0	0	0	0	0	0	0	0	0	0	0	0	0	0	0	5.64e-07	0	0	0	0	0	0	0	0	0	0	0	9.97e-08	0	6.9e-08	1.73e-07	0	0	0	2.35e-07	0	0	0	0	0	0	9.75e-08
ko04726	9.17e-07	1.08e-05	1.97e-05	1.69e-07	0.000122264	2.12e-06	0.000264267	1.99e-05	4.1e-05	2.52e-05	4.72e-06	2.61e-06	4.43e-06	4.91e-05	1.31e-05	1.31e-05	2.07e-05	1.02e-05	1.27e-05	1.88e-05	1.31e-05	2.48e-05	4.3e-05	1.73e-05	1.52e-05	1.8e-05	1.06e-05	1.06e-05	1.18e-05	1.17e-05	1.03e-05	5.43e-06	3.66e-06	1.02e-05	3.87e-06	1.07e-05	2.85e-06	6.19e-06	1.71e-05	1.42e-05	4.71e-06	5.26e-06	9.88e-06	1.05e-05	4.08e-05	1.59e-05	1.05e-05	2.35e-05	8.05e-06
ko04727	0.000500065	0.000600464	0.000663201	0.000514233	0.000601063	0.000580221	0.000728579	0.000514338	0.000602604	0.000649462	0.000552306	0.000679015	0.000780926	0.000605229	0.000505205	0.000500603	0.000516324	0.000534293	0.000501491	0.000546615	0.000501552	0.000523963	0.00066881	0.000501618	0.000494767	0.000490639	0.000500878	0.000478412	0.000501252	0.000497848	0.000568967	0.000498072	0.000478232	0.000433003	0.000468313	0.000499735	0.00076877	0.000515512	0.000482532	0.000445502	0.000529183	0.00067686	0.000498744	0.000683834	0.000507275	0.000478197	0.0004407	0.000437704	0.000695866
ko04728	9.17e-07	1.08e-05	1.97e-05	1.69e-07	0.000122264	2.12e-06	0.000264267	1.99e-05	4.1e-05	2.52e-05	4.72e-06	2.61e-06	4.43e-06	4.91e-05	1.31e-05	1.31e-05	2.07e-05	1.02e-05	1.27e-05	1.88e-05	1.31e-05	2.48e-05	4.3e-05	1.73e-05	1.52e-05	1.8e-05	1.06e-05	1.06e-05	1.18e-05	1.17e-05	1.03e-05	5.43e-06	3.66e-06	1.02e-05	3.87e-06	1.07e-05	2.85e-06	6.19e-06	1.71e-05	1.42e-05	4.71e-06	5.26e-06	9.88e-06	1.05e-05	4.08e-05	1.59e-05	1.05e-05	2.35e-05	8.05e-06
ko04910	0.000548338	0.000582696	0.000569068	0.000462947	0.000562048	0.000906096	0.000702556	0.000546293	0.000494009	0.000588948	0.000671349	0.00044362	0.000794446	0.000609924	0.000575625	0.000583601	0.000579454	0.000566898	0.000603767	0.000618989	0.00057885	0.000598462	0.000622781	0.000622098	0.000602091	0.000598533	0.000604433	0.000591203	0.000667837	0.000574052	0.000609215	0.000594844	0.000643006	0.00058022	0.000646206	0.000630739	0.000538939	0.000617905	0.000603256	0.000624686	0.000690359	0.000549132	0.000545316	0.00060482	0.000597057	0.000641239	0.00060735	0.000555476	0.000417259
ko04911	0	0	0	0	4.09e-07	9.7e-05	0	2.14e-07	0	1.87e-06	1.31e-05	0	3.37e-06	4.33e-06	1.19e-05	1.96e-05	1.88e-05	1.05e-05	2.59e-05	2.13e-05	2.69e-05	1.8e-05	1.19e-05	2.03e-05	2.05e-05	1.5e-05	1.68e-05	1.36e-05	2e-05	1.89e-05	4.87e-06	1.25e-05	9.91e-06	1.59e-05	1.93e-05	2.75e-05	2.2e-06	4.6e-06	1.24e-05	6.13e-06	2.08e-05	5.91e-06	4.73e-06	9.6e-06	1.22e-05	1.33e-05	2.25e-05	1.63e-05	6.21e-06
ko04912	0	0	0	0	0	7.67e-08	0	9.68e-07	0	4.21e-07	1.07e-07	4.67e-07	0	7.21e-07	1.14e-07	0	2.12e-07	3.65e-07	0	0	9.96e-08	1.08e-07	0	0	0	2.98e-07	0	0	1.07e-07	1.99e-07	0	3.6e-07	5.27e-08	0	0	0	1.95e-07	2.72e-07	9.01e-07	2.19e-07	1.8e-07	0	9.3e-07	1.19e-07	8.47e-07	1.1e-06	6.78e-07	7.29e-08	1.73e-07
ko04914	0.00021987	0.000215656	0.000234668	0.00026872	0.000264357	0.000286341	0.000348436	0.000235797	0.000224365	0.000237741	0.000245658	9.08e-05	0.000277818	0.00024552	0.000228831	0.000232878	0.000229074	0.000235924	0.000231269	0.000230941	0.000223884	0.000223428	0.000258828	0.000243059	0.000233	0.000233125	0.000232841	0.000236654	0.000248876	0.000234419	0.000240367	0.000225077	0.000238203	0.000240259	0.000252064	0.000244403	0.000196249	0.000248647	0.000247606	0.000248683	0.000244704	0.000173115	0.000239144	0.000196373	0.000247837	0.000247844	0.000241914	0.000273749	0.000151226
ko04915	0.00021987	0.000215656	0.000234668	0.00026872	0.000264357	0.000286341	0.000348436	0.000235797	0.000224365	0.000237741	0.000245658	9.08e-05	0.000277818	0.00024552	0.000228831	0.000232878	0.000229074	0.000235924	0.000231269	0.000230941	0.000223884	0.000223428	0.000258828	0.000243059	0.000233	0.000233125	0.000232841	0.000236654	0.000248876	0.000234419	0.000240367	0.000225077	0.000238203	0.000240259	0.000252064	0.000244403	0.000196249	0.000248647	0.000247606	0.000248683	0.000244704	0.000173115	0.000239144	0.000196373	0.000247837	0.000247844	0.000241914	0.000273749	0.000151226
ko04916	0	0	0	0	0	1.45e-08	0	2.12e-08	0	7.95e-08	2.01e-08	4.69e-09	0	1.36e-07	2.15e-08	9.13e-08	4.01e-08	6.9e-08	8.06e-08	0	1.88e-08	2.05e-08	7.74e-08	3.48e-07	0	2.38e-07	0	0	2.01e-08	2.2e-07	3.8e-07	6.8e-08	9.96e-09	1.92e-07	0	6.7e-07	1.37e-08	5.15e-08	1.7e-07	4.14e-08	3.41e-08	6.28e-07	1.76e-07	2.24e-08	1.6e-07	2.07e-07	1.28e-07	1.38e-08	0
ko04917	7.31e-05	0.000196635	0.000156597	0.000145913	9.74e-05	0.000156934	5.77e-05	8.32e-05	0.000153716	0.000109432	0.000133653	0.000312633	4.13e-05	9.88e-05	0.000111438	9.95e-05	0.000113905	0.000139496	0.000104812	0.000111131	0.000116955	0.000104935	0.000184915	0.000115406	0.000131233	0.000118201	0.000129834	0.000101641	0.000132999	0.000101261	0.000132532	9.5e-05	0.000155992	9.54e-05	0.000123222	0.000108699	0.000149679	0.000115162	0.000109853	0.000123597	0.00019871	0.000211361	0.000116891	0.000128664	8.99e-05	0.000128277	9.69e-05	9.74e-05	0.000220992
ko04918	0.000276543	0.000359597	0.000211884	0.000240678	0.000481518	0.000171053	0.000885962	0.000258386	0.000293374	0.000205958	0.000199352	8.03e-05	8.25e-05	0.000307724	0.000270867	0.00024603	0.000258795	0.000230964	0.00026819	0.000235334	0.000283647	0.000288939	0.000317427	0.000233212	0.00026036	0.000270862	0.000249734	0.000229435	0.0002359	0.000276388	0.000275972	0.000263227	0.000378396	0.000215845	0.00021541	0.00024838	0.00035123	0.000196489	0.000238051	0.000281989	0.00040275	0.000422429	0.000199471	0.000315237	0.000263045	0.000242793	0.000168273	0.000257687	0.000187169
ko04919	5.8e-06	1.01e-05	4.85e-05	1.36e-05	7.19e-06	9.97e-05	3.66e-06	5.7e-06	1.09e-05	9.18e-06	1.69e-05	1.4e-06	4.03e-06	1.52e-05	2.09e-05	2.44e-05	2.23e-05	1.95e-05	2.85e-05	2.4e-05	3.1e-05	2.1e-05	2.19e-05	2.62e-05	2.54e-05	2.39e-05	2.09e-05	1.88e-05	2.81e-05	2.35e-05	1.35e-05	2.98e-05	1.6e-05	2.1e-05	2.57e-05	3.24e-05	1.23e-05	2.3e-05	3.37e-05	1.32e-05	2.67e-05	1.27e-05	2.22e-05	1.95e-05	2.75e-05	3.73e-05	3.63e-05	2.45e-05	1.74e-05
ko04920	0.000362175	0.000514139	0.000338407	0.000249101	0.000871632	0.000713208	0.00119513	0.000327883	0.000735251	0.000366087	0.000389423	0.00120735	0.000513378	0.000456948	0.000365834	0.000319162	0.000385023	0.000347681	0.000385474	0.000385066	0.000338344	0.000405363	0.000507206	0.000410235	0.000389094	0.000365419	0.000440419	0.00033293	0.000444433	0.000401081	0.000415391	0.000334596	0.000384275	0.000326672	0.000397648	0.000383155	0.00031917	0.000328787	0.000325077	0.000380553	0.000474764	0.000440106	0.00031983	0.000286766	0.000406781	0.000445201	0.000353329	0.000534723	0.000931521
ko04921	1.6e-07	5.05e-06	0	0	4.09e-06	0	1.02e-07	0	2.84e-06	3.74e-06	0	0	1.04e-06	3.05e-07	2.6e-06	1.9e-06	7.69e-06	0	4.7e-06	4.18e-06	3.04e-06	3.72e-06	1.06e-05	1.96e-05	1.4e-05	6.07e-06	7.53e-06	9.7e-06	2.44e-05	1.22e-05	1.69e-06	6.18e-06	1.41e-06	1.36e-05	1.99e-05	3.1e-06	4.14e-06	1.35e-05	1.42e-05	8.78e-06	1.03e-06	4.71e-07	0	1.74e-05	2.63e-05	2.34e-05	1.7e-05	1.86e-05	4.68e-06
ko04922	0.00170006	0.00130925	0.001386	0.00146032	0.00128064	0.00138772	0.00125374	0.00132875	0.00145609	0.00131061	0.00139198	0.00197648	0.00147701	0.00121832	0.00134286	0.00139772	0.00140872	0.00130532	0.00139077	0.00138725	0.0013803	0.00148815	0.00134528	0.00128553	0.00132724	0.00134646	0.00137619	0.00134445	0.00138465	0.00129156	0.00107954	0.00138624	0.00132079	0.00126769	0.0013195	0.00138168	0.00103857	0.00133395	0.00128697	0.00123281	0.00136799	0.00155407	0.00121889	0.00107279	0.00124091	0.00132748	0.00125324	0.00113885	0.00143515
ko04924	0	0	0	0	0	0	0	0	0	0	0	0	0	0	0	0	0	0	0	0	0	0	0	0	0	0	0	0	0	0	0	0	0	0	0	0	0	0	0	0	0	0	0	0	0	0	0	0	7.8e-08
ko04925	0	0	0	0	4.09e-07	9.7e-05	0	2.14e-07	0	1.87e-06	1.31e-05	0	3.37e-06	4.33e-06	1.19e-05	1.96e-05	1.88e-05	1.05e-05	2.59e-05	2.13e-05	2.69e-05	1.8e-05	1.19e-05	2.03e-05	2.05e-05	1.5e-05	1.68e-05	1.36e-05	2e-05	1.89e-05	4.87e-06	1.25e-05	9.91e-06	1.59e-05	1.93e-05	2.75e-05	2.2e-06	4.6e-06	1.24e-05	6.13e-06	2.08e-05	5.91e-06	4.73e-06	9.6e-06	1.22e-05	1.33e-05	2.25e-05	1.63e-05	6.21e-06
ko04928	0	0	0	0	0	7.67e-08	0	7.82e-06	0	4.21e-07	9.2e-07	4.67e-07	3.96e-07	1.64e-06	8.37e-07	2.79e-06	4.82e-07	1.71e-05	1.23e-06	7.59e-07	1.87e-06	1.76e-06	0	6.05e-07	1.51e-06	5.51e-07	1.45e-06	9.84e-07	1.33e-06	7.06e-07	3.54e-06	2.08e-06	5.27e-08	8.02e-07	0	0	4.71e-07	1.43e-06	1.33e-06	2.19e-07	1.8e-07	0	1.23e-05	1.19e-07	1.25e-06	1.1e-06	1.66e-06	7.22e-07	1e-05
ko04930	0.000335058	0.000405921	0.000315982	0.000294989	0.000322063	0.000313372	0.000364201	0.000268746	0.000336606	0.000219265	0.000268643	0.000330214	8.79e-05	0.000258642	0.000290271	0.000276908	0.000290587	0.000263236	0.000292735	0.0002686	0.000296869	0.000287455	0.000302325	0.000309393	0.000304485	0.000307889	0.000310254	0.000300514	0.000330003	0.000295532	0.000282905	0.000312594	0.000358681	0.000314746	0.00031691	0.000276131	0.000255581	0.000301258	0.000314016	0.000336066	0.000346761	0.000297586	0.000271478	0.000309856	0.000314444	0.000335095	0.000306586	0.000283621	0.000300818
ko04931	0.000726695	0.000696505	0.000806565	0.000671074	0.000800264	0.000843061	0.00102202	0.000605947	0.000759684	0.000671738	0.000713651	0.00105326	0.000619284	0.000663988	0.000640055	0.000638809	0.000659397	0.000661106	0.000656761	0.000663125	0.000663822	0.000699942	0.000846785	0.000675063	0.000666211	0.000650723	0.000696233	0.000647497	0.000700759	0.000627022	0.000599382	0.000666729	0.000687016	0.000634122	0.000673265	0.000679377	0.000565954	0.000662956	0.000660729	0.000666717	0.000716368	0.000829276	0.000643744	0.000570021	0.000650521	0.000711302	0.000653372	0.000605954	0.000785696
ko04932	4.31e-05	7.33e-05	5.2e-05	3.53e-05	0.000116502	0.000244358	3.41e-05	0.000164321	7.77e-05	6.13e-05	9.46e-05	1.35e-05	2.62e-05	0.000111402	0.000128722	0.000129356	0.00011159	0.000105731	0.000122641	0.000113847	0.000111902	5.22e-05	3.15e-05	0.000117422	9.88e-05	0.000132013	0.000117847	0.000168832	0.000127514	0.000135054	0.00018074	0.000122643	0.000115744	0.000200907	0.000149382	0.000120283	3.67e-05	0.000169946	0.000163653	0.00018684	3.9e-05	7.02e-05	0.000180576	6.01e-05	0.000138897	0.000156017	0.000199148	0.000157012	0.000100021
ko04934	0.000349921	0.00010343	0.000105965	0.0002435	0.000212731	0.00013007	0.000298613	0.00010821	0.000136839	8.82e-05	9.91e-05	0.000273751	3.94e-05	0.000118533	0.000126711	0.00016215	0.000154414	0.000104812	0.000167255	0.00014503	0.000152954	0.000212784	8.89e-05	0.000111016	0.000131962	0.000136077	0.000141019	0.000134239	0.000108672	0.000166462	0.000156189	0.000210143	8.89e-05	0.000115064	0.000101226	0.00014412	0.000177954	6.77e-05	8.67e-05	6.25e-05	5.61e-05	3.61e-05	7.88e-05	0.0002017	0.000115948	0.000104031	0.000125226	0.000158293	0.000152961
ko04940	0.000225646	0.000301593	0.000288746	0.000251349	0.000320065	0.000290214	0.000350943	0.000247154	0.000313284	0.000349375	0.000307454	0.000333314	0.000489166	0.000327409	0.000282607	0.000266805	0.000266215	0.000261141	0.000262301	0.000288924	0.000255296	0.0002767	0.000343508	0.000282771	0.000264942	0.000259759	0.000266407	0.000277481	0.000272791	0.00027809	0.000327177	0.000264332	0.000263465	0.000261733	0.000273276	0.000282175	0.000414005	0.00028281	0.000260728	0.00026724	0.000272505	0.000353416	0.000269967	0.000353991	0.000284931	0.000269589	0.000272427	0.000257155	0.000332574
ko04960	0	0	0	0	4.09e-07	9.7e-05	0	2.14e-07	0	1.87e-06	1.31e-05	0	3.37e-06	4.33e-06	1.19e-05	1.96e-05	1.88e-05	1.05e-05	2.59e-05	2.13e-05	2.69e-05	1.8e-05	1.19e-05	2.03e-05	2.05e-05	1.5e-05	1.68e-05	1.36e-05	2e-05	1.89e-05	4.87e-06	1.25e-05	9.91e-06	1.59e-05	1.93e-05	2.75e-05	2.2e-06	4.6e-06	1.24e-05	6.13e-06	2.08e-05	5.91e-06	4.73e-06	9.6e-06	1.22e-05	1.33e-05	2.25e-05	1.63e-05	6.21e-06
ko04961	0	0	0	0	4.09e-07	9.7e-05	0	2.14e-07	0	1.87e-06	1.31e-05	0	3.37e-06	4.33e-06	1.19e-05	1.96e-05	1.88e-05	1.05e-05	2.59e-05	2.13e-05	2.69e-05	1.8e-05	1.19e-05	2.03e-05	2.05e-05	1.5e-05	1.68e-05	1.36e-05	2e-05	1.89e-05	4.87e-06	1.25e-05	9.91e-06	1.59e-05	1.93e-05	2.75e-05	2.2e-06	4.6e-06	1.24e-05	6.13e-06	2.08e-05	5.91e-06	4.73e-06	9.6e-06	1.22e-05	1.33e-05	2.25e-05	1.63e-05	6.21e-06
ko04964	0.000184236	0.000112761	0.000151382	0.000178461	0.000163245	0.000450043	5.78e-05	0.000254449	0.000119078	0.000235837	0.000244071	2.6e-05	0.000463638	0.000259737	0.000247077	0.000263626	0.000232463	0.00021479	0.000253069	0.000269579	0.000232558	0.000204771	9.28e-05	0.000231753	0.000208785	0.000222218	0.00022985	0.000268607	0.000215167	0.000210171	0.000258584	0.000252374	0.000169172	0.000280616	0.000231106	0.000262279	0.000251887	0.00026422	0.000233011	0.000221305	0.000134664	0.000102329	0.000256404	0.000250313	0.000216122	0.000225906	0.000277631	0.000254917	0.000184669
ko04970	0	0	0	0	4.09e-07	9.7e-05	0	2.14e-07	0	1.87e-06	1.31e-05	0	3.37e-06	4.33e-06	1.19e-05	1.96e-05	1.88e-05	1.05e-05	2.59e-05	2.13e-05	2.69e-05	1.8e-05	1.19e-05	2.03e-05	2.05e-05	1.5e-05	1.68e-05	1.36e-05	2e-05	1.89e-05	4.87e-06	1.25e-05	9.91e-06	1.59e-05	1.93e-05	2.75e-05	2.2e-06	4.6e-06	1.24e-05	6.13e-06	2.08e-05	5.91e-06	4.73e-06	9.6e-06	1.22e-05	1.33e-05	2.25e-05	1.63e-05	6.21e-06
ko04971	0	0	0	0	4.09e-07	9.7e-05	0	2.14e-07	0	1.87e-06	1.31e-05	0	3.37e-06	4.33e-06	1.19e-05	1.96e-05	1.88e-05	1.05e-05	2.59e-05	2.13e-05	2.69e-05	1.8e-05	1.19e-05	2.03e-05	2.05e-05	1.5e-05	1.68e-05	1.36e-05	2e-05	1.89e-05	4.87e-06	1.25e-05	9.91e-06	1.59e-05	1.93e-05	2.75e-05	2.2e-06	4.6e-06	1.24e-05	6.13e-06	2.08e-05	5.91e-06	4.73e-06	9.6e-06	1.22e-05	1.33e-05	2.25e-05	1.63e-05	6.21e-06
ko04972	0	0	0	0	4.09e-07	9.7e-05	0	1.07e-06	0	1.88e-06	1.32e-05	4.7e-07	3.37e-06	4.35e-06	1.19e-05	1.96e-05	1.88e-05	1.05e-05	2.59e-05	2.13e-05	2.69e-05	1.8e-05	1.19e-05	2.03e-05	2.05e-05	1.5e-05	1.68e-05	1.36e-05	2e-05	1.89e-05	5.17e-06	1.28e-05	9.97e-06	1.59e-05	1.93e-05	2.75e-05	2.36e-06	4.61e-06	1.24e-05	6.14e-06	2.12e-05	6.22e-06	4.76e-06	9.67e-06	1.22e-05	1.37e-05	2.25e-05	1.63e-05	6.32e-06
ko04973	6.61e-05	0.000148297	0.000261053	8.1e-05	0.000643661	0.000297844	0.000830312	0.000252376	0.000330499	0.000225761	0.000289942	0.000935232	9.34e-05	0.00027214	0.000233958	0.00020718	0.000219203	0.000263488	0.000221591	0.000205703	0.000211855	0.000212061	0.000462095	0.000283863	0.000275876	0.000237078	0.000267845	0.000232185	0.000342843	0.000229563	0.000209061	0.000192205	0.000278361	0.000267174	0.000352818	0.000285343	0.000270935	0.000307062	0.000294652	0.000332534	0.000281839	0.000200295	0.000264224	0.000326509	0.000312888	0.000368397	0.000339392	0.000320981	0.000617012
ko04974	0.000225032	7.83e-05	9.4e-05	7.45e-05	0.000327342	0.000138958	0.000548574	0.000130284	0.000173196	0.000100236	5.48e-05	0.000236852	3.56e-05	0.000142683	9.75e-05	0.000109589	0.000120865	8.09e-05	0.000130883	0.000110991	0.000116529	0.000135469	0.000139691	0.000111747	0.000117525	9.59e-05	8.97e-05	9.84e-05	8.87e-05	0.00011167	8.16e-05	0.000112233	5.11e-05	0.000100741	9.55e-05	0.000109525	0.000105479	5.8e-05	7.12e-05	6.89e-05	5.38e-05	4.24e-05	5.76e-05	0.000129274	0.000126012	9.69e-05	0.000115907	0.000147927	0.000176508
ko04976	1.6e-07	5.05e-06	0	0	6.04e-06	9.83e-05	1.15e-06	4.61e-06	2.84e-06	9.06e-06	1.56e-05	9.84e-07	5.85e-06	1.3e-05	1.59e-05	2.39e-05	2.32e-05	1.63e-05	3.09e-05	2.57e-05	2.9e-05	2.37e-05	1.28e-05	2.46e-05	2.61e-05	1.76e-05	2e-05	1.54e-05	2.57e-05	2.19e-05	1.37e-05	1.78e-05	1.21e-05	2.06e-05	2.18e-05	2.96e-05	4.61e-06	7.3e-06	1.42e-05	1.13e-05	2.36e-05	7.32e-06	9.22e-06	1.17e-05	1.72e-05	1.96e-05	2.57e-05	1.95e-05	6.84e-06
ko04978	2.82e-05	1.92e-05	6.63e-05	9.98e-05	0.000193881	0.000218858	0.000282642	0.000103875	8.47e-05	5.91e-05	7.13e-05	5.08e-05	2.12e-05	0.000107132	0.000108357	0.000103346	9.21e-05	8.66e-05	0.00010434	0.000104454	0.000108148	6.82e-05	8.15e-05	0.000101058	0.000105538	8.91e-05	9.36e-05	0.000120455	9.26e-05	8.15e-05	8.16e-05	7.56e-05	7.72e-05	0.000130179	0.000111317	9.99e-05	3.76e-05	0.000108627	9.65e-05	0.000119126	6.6e-05	0.000250086	0.000109037	5.08e-05	0.000101386	0.000108817	0.000130841	0.000154639	7.23e-05
ko04979	2.84e-05	3.43e-06	3.61e-05	1.8e-05	3.03e-05	0.000109851	1.68e-05	6.08e-05	1.5e-05	4.16e-05	1.77e-05	1.16e-05	2.05e-05	3.63e-05	4.29e-05	5.14e-05	5.13e-05	5.09e-05	5.49e-05	4.86e-05	4.97e-05	3.6e-05	1.99e-05	2.53e-05	4.58e-05	3.82e-05	3.28e-05	3.27e-05	3.29e-05	3.38e-05	2.11e-05	2.6e-05	1.46e-05	3.24e-05	3.47e-05	3.13e-05	1.04e-05	2.63e-05	2.55e-05	2.03e-05	2.22e-05	5.19e-06	3.3e-05	2.39e-05	2.74e-05	2.66e-05	2.42e-05	5.27e-05	8.57e-06
ko05010	0.000237378	0.000293748	0.000303153	0.000281245	0.000445342	0.000527731	0.000388902	0.000451532	0.000337207	0.000352491	0.000355753	0.000344415	0.000321258	0.000402703	0.000399743	0.000406836	0.000389184	0.000367468	0.000402704	0.000398106	0.00038826	0.000311671	0.000305722	0.000386794	0.000370961	0.000403993	0.00037702	0.000444877	0.000395001	0.000409144	0.000466622	0.000373532	0.00036787	0.000472552	0.000423934	0.00038508	0.000380426	0.000448806	0.000445913	0.000451896	0.000286301	0.000359673	0.000444063	0.000417047	0.000437441	0.00042453	0.000470126	0.000414964	0.000392906
ko05012	2.4e-05	1.06e-05	4.14e-05	3.19e-05	0.000116502	0.000235584	2.89e-05	0.000164321	6.03e-05	6.13e-05	9.46e-05	1.24e-05	2.62e-05	0.000109264	0.000128722	0.000128976	0.000108892	0.000102711	0.000122081	0.000113341	0.000111775	5.19e-05	3.15e-05	0.00011718	9.83e-05	0.000131381	0.00011745	0.000167989	0.000127514	0.000134294	0.00018074	0.000122528	0.000115744	0.000200773	0.000149116	0.000120283	3.67e-05	0.000169946	0.000163653	0.000186004	3.89e-05	7.02e-05	0.000177366	5.98e-05	0.000138224	0.000155901	0.000198655	0.000156733	0.000100021
ko05014	0.000131514	0.0001905	0.000111489	0.000113475	0.000145142	0.000254907	4.68e-05	0.000193654	0.000120599	0.000161403	0.000200914	1.95e-05	0.000245811	0.000222132	0.000225912	0.000199091	0.000177392	0.000159513	0.000190963	0.000195233	0.000179601	0.000149813	9.19e-05	0.000200753	0.000173372	0.000209583	0.00019965	0.000237756	0.000191126	0.000201519	0.00029746	0.000231033	0.000251227	0.000258351	0.00021426	0.000206453	0.000295855	0.00022925	0.000226306	0.000270911	0.00018648	0.000127636	0.000230747	0.000295289	0.000206998	0.000224601	0.000250186	0.00021345	0.000146217
ko05016	0.000290142	0.000247703	0.000258706	0.000249469	0.000305204	0.000509988	9.1e-05	0.000430318	0.000199942	0.000373403	0.000385764	5.27e-05	0.000507601	0.000436631	0.00042847	0.000429488	0.000372952	0.000338429	0.000401609	0.000400965	0.000361328	0.000313853	0.000187417	0.000386009	0.000348897	0.000399904	0.000374634	0.00047794	0.000368101	0.000399827	0.000550511	0.000441626	0.000401904	0.00052205	0.000412523	0.000410878	0.000455156	0.000458821	0.000440575	0.00049615	0.000256931	0.000204338	0.000466677	0.000458182	0.000405102	0.000444828	0.000505776	0.000421363	0.000239673
ko05020	0.000107139	0.000138658	6.31e-05	7.21e-05	2.26e-05	1.76e-05	1.35e-05	2.86e-05	2.84e-05	3.46e-05	5.78e-05	7.09e-06	1.27e-05	6.26e-05	7.25e-05	5.11e-05	5.03e-05	4.54e-05	5.26e-05	4.95e-05	5.17e-05	6.63e-05	4.3e-05	5.05e-05	5.63e-05	6.79e-05	6.6e-05	5.16e-05	5.68e-05	6.1e-05	0.000111056	9.67e-05	0.00012888	4.55e-05	5.14e-05	4.78e-05	0.000149065	4.43e-05	5.23e-05	7.96e-05	0.000115243	1.58e-05	3.96e-05	0.000161188	4.83e-05	6.11e-05	2.98e-05	5.87e-05	1.82e-05
ko05030	9.17e-07	1.08e-05	1.97e-05	1.69e-07	0.000122264	2.12e-06	0.000264267	1.99e-05	4.1e-05	2.52e-05	4.72e-06	2.61e-06	4.43e-06	4.91e-05	1.31e-05	1.31e-05	2.07e-05	1.02e-05	1.27e-05	1.88e-05	1.31e-05	2.48e-05	4.3e-05	1.73e-05	1.52e-05	1.8e-05	1.06e-05	1.06e-05	1.18e-05	1.17e-05	1.03e-05	5.43e-06	3.66e-06	1.02e-05	3.87e-06	1.07e-05	2.85e-06	6.19e-06	1.71e-05	1.42e-05	4.71e-06	5.26e-06	9.88e-06	1.05e-05	4.08e-05	1.59e-05	1.05e-05	2.35e-05	8.05e-06
ko05031	9.17e-07	1.08e-05	1.97e-05	1.69e-07	0.000122264	2.12e-06	0.000264267	1.99e-05	4.1e-05	2.52e-05	4.72e-06	2.61e-06	4.43e-06	4.91e-05	1.31e-05	1.31e-05	2.07e-05	1.02e-05	1.27e-05	1.88e-05	1.31e-05	2.48e-05	4.3e-05	1.73e-05	1.52e-05	1.8e-05	1.06e-05	1.06e-05	1.18e-05	1.17e-05	1.03e-05	5.43e-06	3.66e-06	1.02e-05	3.87e-06	1.07e-05	2.85e-06	6.19e-06	1.71e-05	1.42e-05	4.71e-06	5.26e-06	9.88e-06	1.05e-05	4.08e-05	1.59e-05	1.05e-05	2.35e-05	8.05e-06
ko05034	9.17e-07	1.08e-05	1.97e-05	1.69e-07	0.000122264	2.12e-06	0.000264267	1.99e-05	4.1e-05	2.52e-05	4.72e-06	2.61e-06	4.43e-06	4.91e-05	1.31e-05	1.31e-05	2.07e-05	1.02e-05	1.27e-05	1.88e-05	1.31e-05	2.48e-05	4.3e-05	1.73e-05	1.52e-05	1.8e-05	1.06e-05	1.06e-05	1.18e-05	1.17e-05	1.03e-05	5.43e-06	3.66e-06	1.02e-05	3.87e-06	1.07e-05	2.85e-06	6.19e-06	1.71e-05	1.42e-05	4.71e-06	5.26e-06	9.88e-06	1.05e-05	4.08e-05	1.59e-05	1.05e-05	2.35e-05	8.05e-06
ko05100	1.93e-06	0.000256449	3.84e-05	8.02e-05	5.13e-05	0.000105902	1.16e-05	5.43e-05	1.3e-05	0.000128773	3.23e-05	3.68e-06	2.45e-05	0.000152465	6.27e-05	6.53e-05	8.23e-05	7.35e-05	9.05e-05	9.4e-05	8.39e-05	5.06e-05	2.97e-05	5.57e-05	7.88e-05	5.95e-05	3.98e-05	4.38e-05	3.88e-05	7.4e-05	0.000227552	7.84e-05	6.21e-05	5.86e-05	6.44e-05	6.59e-05	0.000743784	3.06e-05	5.54e-05	3.45e-05	3.71e-05	1.65e-05	4.99e-05	0.000750789	0.000128065	2.82e-05	4.15e-05	4.78e-05	2.42e-05
ko05110	0	1.97e-05	1.74e-06	6.1e-06	2.21e-06	3.41e-07	1.84e-06	7.72e-08	1.04e-06	1.73e-05	6.62e-07	3.61e-07	2.97e-07	1.09e-05	1.9e-06	8.52e-07	1.82e-06	1.35e-06	3.15e-06	3.83e-06	1.92e-06	9.99e-07	8.26e-07	1.89e-06	2.48e-06	2.88e-06	1.56e-06	1.79e-06	4.14e-07	2.12e-06	2.04e-05	6e-06	3.87e-06	1.87e-06	1.8e-06	1.68e-06	6.66e-05	9.83e-07	2.09e-06	1.31e-06	2.16e-06	1.63e-06	1.57e-06	6.03e-05	7.41e-06	1.97e-06	1.5e-06	5.14e-07	1.79e-06
ko05111	0.00570276	0.00413635	0.00439389	0.00580296	0.00404608	0.00550235	0.00377982	0.00460614	0.00425122	0.0044672	0.00470658	0.00266156	0.00533714	0.00453555	0.00477515	0.00474601	0.00458926	0.00467056	0.00472182	0.00472705	0.00464439	0.00481906	0.00437725	0.00455214	0.00454529	0.00463413	0.00460825	0.00469956	0.00455434	0.0045961	0.00466297	0.0049531	0.00432151	0.00471937	0.0047386	0.00483342	0.00501449	0.00443616	0.00446253	0.00429654	0.00421575	0.00363273	0.00465811	0.00502071	0.00445242	0.00442677	0.00485931	0.00471069	0.0038856
ko05120	0.00042004	0.000560961	0.000531007	0.000457145	0.000583043	0.000672992	0.00070842	0.000481685	0.000583096	0.000539927	0.000526808	0.000376094	0.000568549	0.000562372	0.000532374	0.000506414	0.000527141	0.000505366	0.000522787	0.000553759	0.000533431	0.000504758	0.000565986	0.000561177	0.000519499	0.000535914	0.000528111	0.000516814	0.000548494	0.000538939	0.000585806	0.000501644	0.000523619	0.000526063	0.000540786	0.000529406	0.0007153	0.000535033	0.000563869	0.000522916	0.000523372	0.000543992	0.00051001	0.000674854	0.00061745	0.000525313	0.000522611	0.00051838	0.000511484
ko05130	0	0.000237454	1.27e-05	7.52e-05	2.66e-05	3.01e-06	0	3.88e-07	1.25e-05	8.62e-05	7.5e-06	2.18e-06	3.57e-06	0.000122513	1.49e-05	9.13e-06	1.67e-05	1.51e-05	2.53e-05	3.38e-05	1.04e-05	1.42e-06	2.21e-06	1.62e-05	2.53e-05	8.14e-06	2.72e-06	7.23e-06	0	1.82e-05	0.000231988	5.95e-05	4.2e-05	1.37e-05	1.5e-05	2.84e-06	0.000790568	0	5.4e-06	1.15e-05	8.26e-06	1.61e-06	1.32e-05	0.000720485	7.89e-05	0	7.6e-06	5.72e-06	1.07e-05
ko05131	0	0.000144226	7.6e-06	4.43e-05	1.59e-05	1.76e-06	0	2.26e-07	7.31e-06	4.71e-05	4.89e-06	1.25e-06	2.29e-06	7.26e-05	8.94e-06	5.33e-06	1.03e-05	9.76e-06	1.48e-05	2.03e-05	6.2e-06	8.34e-07	1.29e-06	9.85e-06	1.56e-05	5.41e-06	2.27e-06	4.34e-06	7.84e-09	1.15e-05	0.000136017	3.5e-05	2.46e-05	8.25e-06	1.14e-05	1.86e-06	0.000461249	1.21e-06	3.63e-06	6.94e-06	4.83e-06	9.42e-07	7.99e-06	0.000431161	4.65e-05	2.8e-07	4.59e-06	3.5e-06	6.24e-06
ko05132	0.00173214	0.000785065	0.000808961	0.00139114	0.000789062	0.000741203	0.000861782	0.000928985	0.000704324	0.000666936	0.000881236	0.000217017	0.000517842	0.00082509	0.000991553	0.00101825	0.000915066	0.000835184	0.00101513	0.000905485	0.000996029	0.00114758	0.000674618	0.000926912	0.000896654	0.000961145	0.000969234	0.00102259	0.00092448	0.000930511	0.0008116	0.00128498	0.000950291	0.00103897	0.000945347	0.000978313	0.000959418	0.000935526	0.000969872	0.000904951	0.000707473	0.000623392	0.000883124	0.00113208	0.000914031	0.000917898	0.00104802	0.000903194	0.000549481
ko05133	0.000386351	0.00127453	0.000768849	0.000561686	0.000381138	0.00047641	0.000232263	0.00048388	0.000779773	0.000608265	0.000467818	0.000735386	0.000350994	0.000750672	0.00052451	0.000413562	0.000537942	0.00060702	0.000498527	0.000549293	0.00051628	0.00042908	0.000534255	0.000531765	0.000611114	0.00052103	0.000547229	0.000442818	0.000479641	0.000526293	0.00105247	0.000511332	0.000678336	0.000442187	0.000464175	0.000391589	0.00235363	0.000381808	0.00039686	0.000513003	0.000748377	0.000729645	0.000519141	0.00223714	0.000596424	0.000456058	0.000402627	0.000504564	0.00100178
ko05134	0.00130668	0.00142445	0.00153097	0.00134103	0.0016536	0.00201767	0.00133999	0.00171999	0.00155398	0.00150279	0.00179591	0.00173668	0.00176202	0.00158817	0.0016783	0.00164538	0.00155904	0.00161683	0.00158814	0.0016004	0.00155744	0.00150585	0.00150234	0.00164102	0.0015662	0.00168327	0.00167325	0.00175608	0.00175741	0.00159595	0.00170114	0.00160943	0.00186618	0.00185597	0.00181288	0.0017116	0.00115626	0.00188638	0.00185613	0.00198509	0.00172839	0.00131455	0.00181871	0.00126486	0.0016558	0.00184848	0.0018523	0.00157108	0.00163546
ko05142	5.9e-06	3.27e-05	1.64e-06	8.87e-06	4.84e-05	2.51e-07	1.95e-06	2.7e-06	4.29e-05	1.12e-05	4.41e-06	0.0002177	1.64e-06	1.28e-05	4.71e-06	2.93e-06	8.04e-06	3.02e-06	7.93e-06	7.77e-06	3.64e-06	8.07e-06	1.49e-06	4.2e-06	7.22e-06	4.85e-06	9.87e-06	3.98e-06	1.27e-06	4.1e-06	2.13e-05	8.22e-06	3.5e-06	2.95e-06	2.25e-06	1.2e-06	6.95e-05	1.04e-06	1.47e-06	1.49e-06	6.88e-07	2.96e-06	2.46e-06	7.22e-05	9.68e-06	9.19e-06	8.02e-06	1.17e-06	0.000120053
ko05143	8.27e-06	3.59e-05	3.11e-05	2.41e-05	5.19e-05	3.43e-06	1.24e-05	1.38e-05	4.95e-05	0.000102424	5.5e-05	0.000226639	0.00020963	6.3e-05	2.5e-05	2.51e-05	3.02e-05	3.14e-05	2.22e-05	4.26e-05	1.62e-05	4.4e-05	5.52e-05	2.93e-05	2.36e-05	2.22e-05	2.6e-05	2.66e-05	1.09e-05	2.61e-05	5.46e-05	2.34e-05	1.33e-05	1.24e-05	1.25e-05	3.43e-05	0.000109594	1.66e-05	7.28e-06	8.46e-06	2.82e-05	3.78e-05	2.71e-05	7.62e-05	2.36e-05	1.67e-05	2.14e-05	1.18e-05	0.000144376
ko05145	2.4e-05	1.06e-05	4.03e-05	3.19e-05	0.000113919	0.000233823	2.52e-05	0.000161272	6.03e-05	5.95e-05	9.28e-05	1.09e-05	2.55e-05	0.000100479	0.000124184	0.000120485	9.92e-05	0.000101148	0.000112459	0.000100219	0.000104563	4.35e-05	2.74e-05	0.000112775	9.27e-05	0.000115126	0.000108813	0.000156039	0.000117649	0.00010269	0.000130991	0.000110576	0.000109756	0.000196248	0.000143532	0.000115486	3.16e-05	0.000167626	0.00015774	0.000179774	3.67e-05	6.52e-05	0.00017271	5.93e-05	0.000127279	0.000149806	0.000188383	0.000139167	8.22e-05
ko05146	0.000245336	0.000106986	0.000126825	0.000203909	0.000139657	0.000255675	4.4e-05	0.00019939	0.000103984	0.000524336	0.000508206	5.49e-05	0.00168123	0.000451718	0.000327972	0.000336904	0.000283476	0.000211539	0.000262426	0.000405515	0.000223404	0.000359524	0.000112982	0.000324512	0.000233951	0.00028679	0.00028518	0.000353789	0.000228526	0.000295796	0.000400222	0.000314239	0.000269701	0.000295295	0.000258866	0.000419868	0.00025879	0.000324463	0.000244096	0.000283703	0.000314067	0.000133601	0.000256632	9.14e-05	0.000252528	0.000263645	0.000313952	0.000231679	0.00012297
ko05150	4.62e-05	0.000163718	0.000132142	0.000102309	0.000231808	0.000155058	0.000353941	0.000161666	0.000298699	0.000140734	0.000168444	7.13e-05	6.94e-05	0.000160274	0.000193923	0.000178379	0.000201772	0.000203461	0.000162484	0.000201304	0.000204968	0.000174352	0.000285051	0.000212502	0.000225769	0.000212779	0.000214264	0.000155735	0.000211303	0.000235291	0.000228863	0.000123898	0.000192919	0.000157297	0.000202269	0.000179118	0.000255987	0.000158565	0.000232995	0.000158049	0.000241896	0.000452418	0.000174176	0.000106945	0.00027583	0.000185407	0.000136248	0.000246794	0.000253326
ko05152	0.000861956	0.0010478	0.0010374	0.0008649	0.00119419	0.00128066	0.00113785	0.00119702	0.00108329	0.00105276	0.00103147	0.00102271	0.000956044	0.00107589	0.00108296	0.00107489	0.00106166	0.00106475	0.00107862	0.00104009	0.00104769	0.000942128	0.00105614	0.00108901	0.00105693	0.00107202	0.00105295	0.00114592	0.00114689	0.00105657	0.00104966	0.00102682	0.00106048	0.00120383	0.00117187	0.00105739	0.000979418	0.00121712	0.00117755	0.00120436	0.000950343	0.000963519	0.00117411	0.00108437	0.00115808	0.00118322	0.00120335	0.00111162	0.00105597
ko05160	1.91e-05	6.27e-05	1.06e-05	3.39e-06	0	8.77e-06	5.12e-06	0	1.75e-05	0	0	1.01e-06	0	2.14e-06	0	3.8e-07	2.7e-06	3.02e-06	5.6e-07	5.06e-07	1.27e-07	2.76e-07	0	2.42e-07	4.53e-07	6.32e-07	3.96e-07	8.43e-07	0	7.6e-07	0	1.14e-07	0	1.34e-07	2.66e-07	0	0	0	0	8.36e-07	1.15e-07	0	3.21e-06	3.02e-07	6.73e-07	1.16e-07	4.93e-07	2.78e-07	0
ko05161	2.4e-05	1.06e-05	4.03e-05	3.19e-05	0.000113919	0.000233823	2.52e-05	0.000161272	6.03e-05	5.95e-05	9.28e-05	1.09e-05	2.55e-05	0.000100479	0.000124184	0.000120485	9.92e-05	0.000101148	0.000112459	0.000100219	0.000104563	4.35e-05	2.74e-05	0.000112775	9.27e-05	0.000115126	0.000108813	0.000156039	0.000117649	0.00010269	0.000130991	0.000110576	0.000109756	0.000196248	0.000143532	0.000115486	3.16e-05	0.000167626	0.00015774	0.000179774	3.67e-05	6.52e-05	0.00017271	5.93e-05	0.000127279	0.000149806	0.000188383	0.000139167	8.22e-05
ko05162	1.91e-05	6.27e-05	1.06e-05	3.39e-06	0	8.77e-06	5.12e-06	0	1.75e-05	0	0	1.01e-06	0	2.14e-06	0	3.8e-07	2.7e-06	3.02e-06	5.6e-07	5.06e-07	1.27e-07	2.76e-07	0	2.42e-07	4.53e-07	6.32e-07	3.96e-07	8.43e-07	0	7.6e-07	0	1.14e-07	0	1.34e-07	2.66e-07	0	0	0	0	8.36e-07	1.15e-07	0	3.21e-06	3.02e-07	6.73e-07	1.16e-07	4.93e-07	2.78e-07	0
ko05163	2.4e-05	1.06e-05	4.03e-05	3.19e-05	0.000113919	0.000233823	2.52e-05	0.000161272	6.03e-05	5.95e-05	9.28e-05	1.09e-05	2.55e-05	0.000100479	0.000124184	0.000120485	9.92e-05	0.000101148	0.000112459	0.000100219	0.000104563	4.35e-05	2.74e-05	0.000112775	9.27e-05	0.000115126	0.000108813	0.000156039	0.000117649	0.00010269	0.000130991	0.000110576	0.000109756	0.000196248	0.000143532	0.000115486	3.16e-05	0.000167626	0.00015774	0.000179774	3.67e-05	6.52e-05	0.00017271	5.93e-05	0.000127279	0.000149806	0.000188383	0.000139167	8.22e-05
ko05164	4.31e-05	7.33e-05	5.09e-05	3.53e-05	0.000113919	0.000242599	3.04e-05	0.000162131	7.77e-05	5.96e-05	9.28e-05	1.23e-05	2.55e-05	0.000102639	0.000124187	0.000120866	0.000101938	0.000104179	0.000113317	0.000101063	0.000104946	4.4e-05	2.74e-05	0.000113017	9.32e-05	0.000116104	0.000109474	0.00015707	0.000117652	0.000103456	0.000131291	0.000110995	0.000109815	0.000196559	0.000143798	0.000115486	3.17e-05	0.000167634	0.000157767	0.000180616	3.72e-05	6.56e-05	0.000175948	5.96e-05	0.000127978	0.000150355	0.000188979	0.000139447	8.23e-05
ko05165	0.000334921	0.000404561	0.000315264	0.000294718	0.00031761	0.00031308	0.000364201	0.000266813	0.000336119	0.000214808	0.000265564	0.000330214	8.62e-05	0.000256199	0.000284339	0.000271437	0.00027989	0.000261975	0.000281378	0.000259216	0.000284727	0.000274723	0.000291682	0.000280006	0.000281895	0.000295577	0.000298643	0.000283366	0.000305197	0.000275284	0.000280592	0.00030143	0.000355465	0.000293957	0.000292316	0.000265675	0.000251333	0.000284056	0.000294984	0.000324615	0.00034034	0.000295837	0.000269161	0.000290241	0.000282356	0.000308567	0.000273802	0.000259051	0.000294293
ko05166	2.84e-05	3.43e-06	3.61e-05	1.8e-05	3.03e-05	0.000109851	1.68e-05	6.08e-05	1.5e-05	4.16e-05	1.77e-05	1.16e-05	2.05e-05	3.63e-05	4.29e-05	5.14e-05	5.13e-05	5.09e-05	5.49e-05	4.86e-05	4.97e-05	3.6e-05	1.99e-05	2.53e-05	4.58e-05	3.82e-05	3.28e-05	3.27e-05	3.29e-05	3.38e-05	2.11e-05	2.6e-05	1.46e-05	3.24e-05	3.47e-05	3.13e-05	1.04e-05	2.63e-05	2.55e-05	2.03e-05	2.22e-05	5.19e-06	3.3e-05	2.39e-05	2.74e-05	2.66e-05	2.42e-05	5.27e-05	8.57e-06
ko05167	2.4e-05	1.06e-05	4.03e-05	3.19e-05	0.000113919	0.000233823	2.52e-05	0.000161272	6.03e-05	5.95e-05	9.28e-05	1.09e-05	2.55e-05	0.000100479	0.000124184	0.000120485	9.92e-05	0.000101148	0.000112459	0.000100219	0.000104563	4.35e-05	2.74e-05	0.000112775	9.27e-05	0.000115126	0.000108813	0.000156039	0.000117649	0.00010269	0.000130991	0.000110576	0.000109756	0.000196248	0.000143532	0.000115486	3.16e-05	0.000167626	0.00015774	0.000179774	3.67e-05	6.52e-05	0.00017271	5.93e-05	0.000127279	0.000149806	0.000188383	0.000139167	8.22e-05
ko05168	4.31e-05	7.33e-05	5.09e-05	3.53e-05	0.000113919	0.000242597	3.04e-05	0.000161272	7.77e-05	5.95e-05	9.28e-05	1.19e-05	2.55e-05	0.000102617	0.000124184	0.000120866	0.000101931	0.000104167	0.000113018	0.000100725	0.00010469	4.37e-05	2.74e-05	0.000113017	9.31e-05	0.000115758	0.00010921	0.000156882	0.000117649	0.00010345	0.000130991	0.00011069	0.000109756	0.000196381	0.000143798	0.000115486	3.16e-05	0.000167626	0.00015774	0.000180609	3.68e-05	6.52e-05	0.00017592	5.96e-05	0.000127952	0.000149922	0.000188876	0.000139445	8.22e-05
ko05200	0.000607534	0.000463421	0.000417702	0.000636091	0.000631791	0.00067721	0.000707612	0.000553096	0.000458274	0.000465223	0.000501299	0.000392331	0.00036618	0.000563037	0.000518262	0.0005451	0.000519516	0.000500222	0.000554545	0.000526162	0.000516238	0.000516748	0.000456283	0.000511139	0.000502252	0.000534969	0.000524128	0.000555016	0.000531616	0.000557258	0.000669619	0.000609015	0.000486844	0.000586472	0.000552145	0.000558896	0.000781985	0.000533692	0.00055071	0.00054119	0.00038364	0.000342331	0.000556223	0.00081969	0.000567401	0.00055563	0.00061156	0.000595154	0.000464102
ko05203	0.000334921	0.000404561	0.000315264	0.000294718	0.00031761	0.00031308	0.000364201	0.000266813	0.000336119	0.000214808	0.000265564	0.000330214	8.62e-05	0.000256199	0.000284339	0.000271437	0.00027989	0.000261975	0.000281378	0.000259216	0.000284727	0.000274723	0.000291682	0.000280006	0.000281895	0.000295577	0.000298643	0.000283366	0.000305197	0.000275284	0.000280592	0.00030143	0.000355465	0.000293957	0.000292316	0.000265675	0.000251333	0.000284056	0.000294984	0.000324615	0.00034034	0.000295837	0.000269161	0.000290241	0.000282356	0.000308567	0.000273802	0.000259051	0.000294293
ko05204	2.11e-05	0.000241043	3.3e-05	5.56e-05	3.13e-05	2.07e-05	4.92e-05	5.26e-05	6.21e-05	8.69e-05	3.43e-05	5.61e-05	1.11e-05	0.000119188	3.91e-05	3.49e-05	6.1e-05	6.03e-05	5.32e-05	6.15e-05	4.18e-05	4.22e-05	3.24e-05	4.94e-05	5.09e-05	5.62e-05	4.99e-05	3.75e-05	3.86e-05	5.03e-05	0.000155344	7.19e-05	2.91e-05	4.03e-05	2.3e-05	3.97e-05	0.000468306	3.8e-05	4.39e-05	2.62e-05	2.36e-05	6.82e-05	6.69e-05	0.000425795	8.36e-05	5.36e-05	4.65e-05	2.09e-05	0.000111054
ko05205	0.000208325	0.000293702	0.000266689	0.000221445	0.000314571	0.000298417	0.000367766	0.000262271	0.000277803	0.000261451	0.000284283	0.000327731	0.000291311	0.000279014	0.000275147	0.000253231	0.000261981	0.00026415	0.000255944	0.000260368	0.000261893	0.000247309	0.000289248	0.000277	0.000271435	0.000282091	0.000277767	0.000270116	0.000289015	0.000274478	0.000289813	0.000253827	0.000338839	0.000273825	0.000284	0.000267337	0.000206854	0.000286967	0.00028849	0.000317513	0.000353089	0.000308922	0.000268254	0.000208091	0.000273478	0.00029909	0.000259994	0.000255087	0.000292053
ko05206	0.000533131	0.000257791	0.000393782	0.000440876	0.000377716	0.000730161	0.000236016	0.000823934	0.00029169	0.000604181	0.000691804	0.000361358	0.000508697	0.00054367	0.000580348	0.000736487	0.000720502	0.000673138	0.000778105	0.000740113	0.000757591	0.000674188	0.000581181	0.000573754	0.000645368	0.000636733	0.000700316	0.00059325	0.000720116	0.000611997	0.000453005	0.000618022	0.000342729	0.000494699	0.000633104	0.000623042	0.000496235	0.000700529	0.000547494	0.000380479	0.000420815	0.000300523	0.000529866	0.000631972	0.000464455	0.000440759	0.000545392	0.000580196	0.000617684
ko05210	2.4e-05	1.06e-05	4.03e-05	3.19e-05	0.000113919	0.000233823	2.52e-05	0.000161272	6.03e-05	5.95e-05	9.28e-05	1.09e-05	2.55e-05	0.000100479	0.000124184	0.000120485	9.92e-05	0.000101148	0.000112459	0.000100219	0.000104563	4.35e-05	2.74e-05	0.000112775	9.27e-05	0.000115126	0.000108813	0.000156039	0.000117649	0.00010269	0.000130991	0.000110576	0.000109756	0.000196248	0.000143532	0.000115486	3.16e-05	0.000167626	0.00015774	0.000179774	3.67e-05	6.52e-05	0.00017271	5.93e-05	0.000127279	0.000149806	0.000188383	0.000139167	8.22e-05
ko05211	0.000349921	0.00010343	0.000105965	0.0002435	0.000212731	0.00013007	0.000298613	0.00010821	0.000136839	8.82e-05	9.91e-05	0.000273751	3.94e-05	0.000118533	0.000126711	0.00016215	0.000154414	0.000104812	0.000167255	0.00014503	0.000152954	0.000212784	8.89e-05	0.000111016	0.000131962	0.000136077	0.000141019	0.000134239	0.000108672	0.000166462	0.000156189	0.000210143	8.89e-05	0.000115064	0.000101226	0.00014412	0.000177954	6.77e-05	8.67e-05	6.25e-05	5.61e-05	3.61e-05	7.88e-05	0.0002017	0.000115948	0.000104031	0.000125226	0.000158293	0.000152961
ko05215	0.00021987	0.000215656	0.000234668	0.00026872	0.000264357	0.000286341	0.000348436	0.000235797	0.000224365	0.000237741	0.000245658	9.08e-05	0.000277818	0.00024552	0.000228831	0.000232878	0.000229074	0.000235924	0.000231269	0.000230941	0.000223884	0.000223428	0.000258828	0.000243059	0.000233	0.000233125	0.000232841	0.000236654	0.000248876	0.000234419	0.000240367	0.000225077	0.000238203	0.000240259	0.000252064	0.000244403	0.000196249	0.000248647	0.000247606	0.000248683	0.000244704	0.000173115	0.000239144	0.000196373	0.000247837	0.000247844	0.000241914	0.000273749	0.000151226
ko05219	5.13e-05	0.0001817	0.000129488	7.27e-05	8.72e-05	0.0002414	3.77e-05	0.000108211	8.69e-05	6.69e-05	0.000105659	4.3e-05	2.73e-05	0.000112998	0.000127985	0.000107747	0.000105167	0.000100819	0.000113325	0.000107973	0.000110481	6.99e-05	6.66e-05	0.000112514	0.000111269	0.000118614	0.000122525	0.00012535	0.000131338	9.41e-05	0.000147132	0.000115498	0.000169962	0.000140634	0.000122829	9.97e-05	0.000119282	0.000149559	0.000140352	0.00017048	0.000148344	0.000155989	0.000128308	0.000127421	0.000107942	0.000152614	0.000119906	0.000106318	7.77e-05
ko05220	0	1.84e-09	0	3.89e-09	0	0	0	2.73e-10	0	0	2.34e-09	8.46e-10	0	9.75e-10	0	0	0	2.22e-09	0	0	0	0	0	0	2.89e-10	2.42e-10	0	0	0	0	0	4.38e-10	0	0	0	0	0	0	0	0	0	0	1.94e-09	0	0	0	0	0	0
ko05222	2.4e-05	1.06e-05	4.03e-05	3.19e-05	0.000113919	0.000233823	2.52e-05	0.000161272	6.03e-05	5.95e-05	9.28e-05	1.09e-05	2.55e-05	0.000100479	0.000124184	0.000120485	9.92e-05	0.000101148	0.000112459	0.000100219	0.000104563	4.35e-05	2.74e-05	0.000112775	9.27e-05	0.000115126	0.000108813	0.000156039	0.000117649	0.00010269	0.000130991	0.000110576	0.000109756	0.000196248	0.000143532	0.000115486	3.16e-05	0.000167626	0.00015774	0.000179774	3.67e-05	6.52e-05	0.00017271	5.93e-05	0.000127279	0.000149806	0.000188383	0.000139167	8.22e-05
ko05225	1.38e-05	0.000133731	3.68e-05	9.2e-05	4.08e-05	2.7e-05	3.53e-05	4.78e-05	3.68e-05	7.97e-05	6.38e-05	1.69e-05	2.35e-05	9.85e-05	3.85e-05	2.96e-05	3.68e-05	5.83e-05	4.36e-05	5e-05	3.48e-05	3.71e-05	8.12e-05	4.43e-05	4.46e-05	5.06e-05	4.15e-05	2.81e-05	5.64e-05	5.37e-05	0.000142071	6.32e-05	5e-05	3.49e-05	5.53e-05	5.49e-05	0.000376221	4.97e-05	5.87e-05	5.03e-05	4.62e-05	6.79e-05	6.55e-05	0.000362351	7.63e-05	5.39e-05	5.6e-05	2.39e-05	7.77e-05
ko05230	0.00148123	0.00111304	0.00115991	0.00128787	0.00101212	0.00103173	0.000921885	0.00116779	0.00106275	0.00121101	0.00121097	0.0013191	0.0016062	0.00112118	0.00114551	0.001175	0.00114903	0.00107826	0.00115803	0.00117005	0.00112608	0.00124459	0.0010815	0.00107697	0.00109132	0.00113231	0.00111681	0.00114582	0.00111589	0.00108312	0.00101134	0.0012021	0.00111533	0.00107595	0.00110088	0.00116368	0.00104857	0.00116486	0.00108687	0.0010564	0.00113373	0.00104979	0.00104031	0.00108678	0.00104419	0.00110009	0.00108361	0.000957818	0.00110887
ko05231	5.82e-05	8.28e-05	0.000172434	0.000138551	0.000213084	0.000175271	0.000316412	0.000178623	0.000144867	0.000142225	0.000177994	9.25e-05	5.32e-05	0.000154173	0.000137899	0.000134783	0.000116331	0.000180825	0.000121999	0.00012656	0.00013141	9.89e-05	0.00026196	0.000140885	0.000137195	0.000129788	0.00014351	0.000146124	0.000176932	0.000133083	0.000181897	0.000121617	0.000136423	0.000156936	0.000192566	0.000152759	0.000241001	0.000203078	0.000171131	0.000179903	0.000110121	0.000269196	0.000198979	0.000210839	0.000147531	0.000161784	0.00017828	0.000134766	0.000157395
ko05322	0	5.37e-10	0	1.13e-09	0	0	0	7.97e-11	0	0	6.81e-10	2.47e-10	0	2.84e-10	0	0	0	6.49e-10	0	0	0	0	0	0	8.43e-11	7.06e-11	0	0	0	0	0	1.28e-10	0	0	0	0	0	0	0	0	0	0	5.66e-10	0	0	0	0	0	0
ko05323	1.76e-05	8.24e-07	3.8e-06	1.94e-06	0	3.76e-06	1.67e-06	5.01e-06	6.26e-06	5.35e-07	0	2.63e-06	0	0	2.17e-07	0	0	0	0	0	0	4.13e-07	4.68e-06	0	0	0	0	0	2.03e-07	0	3.62e-07	1.72e-07	3.02e-07	0	0	3.1e-07	4e-06	0	0	0	1.03e-06	4.54e-06	2.53e-07	0	4.04e-07	0	0	0	1.01e-05
ko05340	9.78e-05	0.000186487	0.000346577	0.000188827	0.000459375	0.000312523	0.000594176	0.000253818	0.000300841	0.000245523	0.000279422	0.000512141	8.66e-05	0.000259376	0.00023226	0.00019797	0.000193817	0.000276426	0.000206297	0.000201647	0.00020993	0.000195713	0.000465624	0.000244943	0.000247987	0.000233264	0.0002366	0.000217915	0.000295373	0.000210556	0.000274712	0.000203563	0.000283301	0.000238619	0.000321194	0.000243223	0.000258782	0.000290459	0.000276948	0.000313239	0.000290197	0.000307103	0.000280885	0.000297551	0.000263237	0.000298783	0.000276219	0.000252965	0.000394531
ko05410	0	0	0	0	0	0	0	0	0	0	0	0	0	0	0	6.09e-08	0	0	5.37e-08	0	0	0	5.16e-08	2.32e-07	0	1.21e-07	0	0	0	1.22e-07	2e-07	0	0	1.28e-07	0	4.47e-07	0	0	0	0	0	3.14e-07	0	0	0	0	0	0	7.8e-08
ko05414	0	0	0	0	0	0	0	0	0	0	0	0	0	0	0	6.09e-08	0	0	5.37e-08	0	0	0	5.16e-08	2.32e-07	0	1.21e-07	0	0	0	1.22e-07	2e-07	0	0	1.28e-07	0	4.47e-07	0	0	0	0	0	3.14e-07	0	0	0	0	0	0	0
ko05416	2.4e-05	1.06e-05	4.03e-05	3.19e-05	0.000113919	0.000233823	2.52e-05	0.000161272	6.03e-05	5.95e-05	9.28e-05	1.09e-05	2.55e-05	0.000100479	0.000124184	0.000120485	9.92e-05	0.000101148	0.000112459	0.000100219	0.000104563	4.35e-05	2.74e-05	0.000112775	9.27e-05	0.000115126	0.000108813	0.000156039	0.000117649	0.00010269	0.000130991	0.000110576	0.000109756	0.000196248	0.000143532	0.000115486	3.16e-05	0.000167626	0.00015774	0.000179774	3.67e-05	6.52e-05	0.00017271	5.93e-05	0.000127279	0.000149806	0.000188383	0.000139167	8.22e-05
ko05418	0.00113528	0.00109132	0.00120256	0.00108755	0.00128424	0.0011364	0.00169433	0.00111735	0.00115876	0.00110195	0.00112934	0.000843369	0.00115065	0.00113117	0.00102306	0.00102313	0.00103332	0.0010388	0.00104945	0.00103992	0.000991236	0.00103109	0.00131505	0.00110495	0.00104742	0.00106064	0.00105384	0.00107067	0.00115893	0.00105618	0.001104	0.00105966	0.0010514	0.00107807	0.00116466	0.00111316	0.00115376	0.00114649	0.0011317	0.0011251	0.00105989	0.000911107	0.00107336	0.00116642	0.00116138	0.0011657	0.00114009	0.00112731	0.00104339
[truncated: 44 more columns]
